# Supplementary material for: In vitro self-replication and multicistronic expression of large synthetic genomes
Source: Nat Commun. 2020 Feb 14;11:904. doi: 10.1038/s41467-020-14694-2 (PMC7021806; doi:10.1038/s41467-020-14694-2)
Supplement: Supplementary file 3 — Supplementary Data 1 [file 41467_2020_14694_MOESM3_ESM.xlsx]

## Sheet: peptides
Sequence	N-term cleavage window	C-term cleavage window	Amino acid before	First amino acid	Second amino acid	Second last amino acid	Last amino acid	Amino acid after	A Count	R Count	N Count	D Count	C Count	Q Count	E Count	G Count	H Count	I Count	L Count	K Count	M Count	F Count	P Count	S Count	T Count	W Count	Y Count	V Count	U Count	O Count	Length	Missed cleavages	Mass	Proteins	Leading razor protein	Start position	End position	Gene names	Protein names	Unique (Groups)	Unique (Proteins)	Charges	PEP	Score	Identification type A01	Identification type A02	Identification type A03	Identification type A04	Identification type B01
AAAAPVTGPLADDPIQETITFDDFAK	RQVEALVEASKEEVKAAAAPVTGPLADDPI	DDPIQETITFDDFAKVDLRVALIENAEFVE	K	A	A	A	K	V	6	0	0	4	0	1	1	1	0	2	1	1	0	2	3	0	3	0	0	1	0	0	26	0	2673.32	P00959	P00959	553	578	metG	Methionine--tRNA ligase	yes	yes	2;3	7.2658e-63	216.29	By MS/MS	By MS/MS	By MS/MS	By MS/MS	By MS/MS
AAADVQLR	WNSFVVKSLVAQQEKAAADVQLRGVPAMFV	LVAQQEKAAADVQLRGVPAMFVNGKYQLNP	K	A	A	L	R	G	3	1	0	1	0	1	0	0	0	0	1	0	0	0	0	0	0	0	0	1	0	0	8	0	842.461	P0AEG4	P0AEG4	160	167	dsbA	Thiol:disulfide interchange protein DsbA	yes	yes	2	7.5137e-07	168.74	By MS/MS	By MS/MS	By MS/MS	By MS/MS
AAAESSIQVK	QLTMRTFHIGGAASRAAAESSIQVKNKGSI	GAASRAAAESSIQVKNKGSIKLSNVKSVVN	R	A	A	V	K	N	3	0	0	0	0	1	1	0	0	1	0	1	0	0	0	2	0	0	0	1	0	0	10	0	1002.53	P0A8T7	P0A8T7	944	953	rpoC	DNA-directed RNA polymerase subunit beta	yes	yes	2	5.3283e-06	111.95	By MS/MS		By MS/MS	By MS/MS
AAAFEGELIPASQIDR	LFKEFAKANAKFEVKAAAFEGELIPASQID	AAFEGELIPASQIDRLATLPTYEEAIARLM	K	A	A	D	R	L	4	1	0	1	0	1	2	1	0	2	1	0	0	1	1	1	0	0	0	0	0	0	16	0	1686.86	P0A7J3	P0A7J3	110	125	rplJ	50S ribosomal protein L10	yes	yes	2;3	4.096e-29	193.49	By MS/MS	By MS/MS	By MS/MS	By MS/MS	By MS/MS
AAAFEGELIPASQIDRLATLPTYEEAIAR	LFKEFAKANAKFEVKAAAFEGELIPASQID	DRLATLPTYEEAIARLMATMKEASAGKLVR	K	A	A	A	R	L	7	2	0	1	0	1	4	1	0	3	3	0	0	1	2	1	2	0	1	0	0	0	29	1	3115.62	P0A7J3	P0A7J3	110	138	rplJ	50S ribosomal protein L10	yes	yes	3	6.2184e-17	131.94
AAALAAADAR	EYASFTQEQVDKIFRAAALAAADARIPLAK	DKIFRAAALAAADARIPLAKMAVAESGMGI	R	A	A	A	R	I	7	1	0	1	0	0	0	0	0	0	1	0	0	0	0	0	0	0	0	0	0	0	10	0	899.482	P0A9Q7	P0A9Q7	37	46	adhE	Aldehyde-alcohol dehydrogenase;Alcohol dehydrogenase;Acetaldehyde dehydrogenase [acetylating];Pyruvate-formate-lyase deactivase	yes	yes	2	3.4084e-07	145.16	By MS/MS	By MS/MS	By MS/MS	By MS/MS	By MS/MS
AAALAAEIHGVK	LRTLALLQAELPLKKAAALAAEIHGVKKNA	LKKAAALAAEIHGVKKNALYKYALEQQG__	K	A	A	V	K	K	5	0	0	0	0	0	1	1	1	1	1	1	0	0	0	0	0	0	0	1	0	0	12	0	1149.65	P67087	P67087	262	273	rsmI	Ribosomal RNA small subunit methyltransferase I	yes	yes	3	0.0042782	64.64		By MS/MS		By MS/MS	By MS/MS
AAATQEMTLVDTPNAK	ANIELAEAIAPKEPRAAATQEMTLVDTPNA	AATQEMTLVDTPNAKTIAELVEQFNLPIEK	R	A	A	A	K	T	4	0	1	1	0	1	1	0	0	0	1	1	1	0	1	0	3	0	0	1	0	0	16	0	1659.81	P16659	P16659	246	261	proS	Proline--tRNA ligase	yes	yes	2;3	2.1456e-79	262.56	By MS/MS	By MS/MS	By MS/MS	By MS/MS
AADIVLQAAIAAGAPK	IIFSPHPRAKDATNKAADIVLQAAIAAGAP	ADIVLQAAIAAGAPKDLIGWIDQPSVELSN	K	A	A	P	K	D	7	0	0	1	0	1	0	1	0	2	1	1	0	0	1	0	0	0	0	1	0	0	16	0	1478.85	P0A9Q7	P0A9Q7	149	164	adhE	Aldehyde-alcohol dehydrogenase;Alcohol dehydrogenase;Acetaldehyde dehydrogenase [acetylating];Pyruvate-formate-lyase deactivase	yes	yes	2;3	5.9734e-14	144.65	By MS/MS	By MS/MS	By MS/MS	By MS/MS	By MS/MS
AADMTGADIEAMTR	GKISRAQLQEIAQTKAADMTGADIEAMTRS	KAADMTGADIEAMTRSIEGTARSMGLVVED	K	A	A	T	R	S	4	1	0	2	0	0	1	1	0	1	0	0	2	0	0	0	2	0	0	0	0	0	14	0	1451.64	P0A7J7	P0A7J7	114	127	rplK	50S ribosomal protein L11	yes	yes	2;3	3.297e-49	229.16	By MS/MS	By MS/MS	By MS/MS	By MS/MS	By MS/MS
AADSCHVSQPTLSGQIR	LEYLVALAEHRHFRRAADSCHVSQPTLSGQ	DSCHVSQPTLSGQIRKLEDELGVMLLERTS	R	A	A	I	R	K	2	1	0	1	1	2	0	1	1	1	1	0	0	0	1	3	1	0	0	1	0	0	17	0	1825.87	P0ACQ4	P0ACQ4	21	37	oxyR	Hydrogen peroxide-inducible genes activator	yes	yes	2	1.9572e-14	150.51
AAEGIAPKPLDANQMAALVELLK	______________________________	PLDANQMAALVELLKNPPAGEEEFLLDLLT	R	A	A	L	K	N	6	0	1	1	0	1	2	1	0	1	4	2	1	0	2	0	0	0	0	1	0	0	23	1	2362.29	P36683	P36683	13	35	acnB	Aconitate hydratase B	yes	yes	2;3	6.4225e-14	138.66	By MS/MS				By MS/MS
AAEGWAR	PAIAQAFDAEGKPSKAAEGWARGCGITVDQ	DAEGKPSKAAEGWARGCGITVDQAERLTTD	K	A	A	A	R	G	3	1	0	0	0	0	1	1	0	0	0	0	0	0	0	0	0	1	0	0	0	0	7	0	759.366	P00961	P00961	90	96	glyS	Glycine--tRNA ligase beta subunit	yes	yes	2	0.0012147	137.5			By MS/MS	By MS/MS
AAENNPELAAFIDECR	CTYLAVAAGHPLAQKAAENNPELAAFIDEC	AENNPELAAFIDECRNTKVAEAEMATMEKK	K	A	A	C	R	N	4	1	2	1	1	0	3	0	0	1	1	0	0	1	1	0	0	0	0	0	0	0	16	0	1818.82	P07813	P07813	271	286	leuS	Leucine--tRNA ligase	yes	yes	2;3	2.2001e-39	207.47	By MS/MS	By MS/MS	By MS/MS	By MS/MS	By MS/MS
AAEVLVVDTR	SLDTARQRAFITDSKAAEVLVVDTRNGNIL	ITDSKAAEVLVVDTRNGNILAKVAAPESLA	K	A	A	T	R	N	2	1	0	1	0	0	1	0	0	0	1	0	0	0	0	0	1	0	0	3	0	0	10	0	1071.59	P76116	P76116	252	261	yncE	Uncharacterized protein YncE	yes	yes	2	2.04e-06	136.99	By MS/MS
AAFNSAVDAVR	KTGGAHAAVVTAVAKAAFNSAVDAVRAGGR	AVAKAAFNSAVDAVRAGGRVVAVGLPPESM	K	A	A	V	R	A	4	1	1	1	0	0	0	0	0	0	0	0	0	1	0	1	0	0	0	2	0	0	11	0	1119.57	P39451	P39451	240	250	adhP	Alcohol dehydrogenase, propanol-preferring	yes	yes	2	4.0138e-10	129.42	By MS/MS	By MS/MS	By MS/MS	By MS/MS
AAGAELVGMEDLADQIK	RVAVFTQGANAEAAKAAGAELVGMEDLADQ	GAELVGMEDLADQIKKGEMNFDVVIASPDA	K	A	A	I	K	K	4	0	0	2	0	1	2	2	0	1	2	1	1	0	0	0	0	0	0	1	0	0	17	0	1729.86	P0A7L0	P0A7L0	89	105	rplA	50S ribosomal protein L1	yes	yes	2;3	4.8685e-51	216.06	By MS/MS	By MS/MS	By MS/MS	By MS/MS	By MS/MS
AAGAELVGMEDLADQIKK	RVAVFTQGANAEAAKAAGAELVGMEDLADQ	AELVGMEDLADQIKKGEMNFDVVIASPDAM	K	A	A	K	K	G	4	0	0	2	0	1	2	2	0	1	2	2	1	0	0	0	0	0	0	1	0	0	18	1	1857.95	P0A7L0	P0A7L0	89	106	rplA	50S ribosomal protein L1	yes	yes	2;3	4.2364e-41	206.74	By MS/MS	By MS/MS	By MS/MS	By MS/MS	By MS/MS
AAGAELVGMEDLADQIKKGEMNFDVVIASPDAMR	RVAVFTQGANAEAAKAAGAELVGMEDLADQ	EMNFDVVIASPDAMRVVGQLGQVLGPRGLM	K	A	A	M	R	V	6	1	1	4	0	1	3	3	0	2	2	2	3	1	1	1	0	0	0	3	0	0	34	2	3590.74	P0A7L0	P0A7L0	89	122	rplA	50S ribosomal protein L1	yes	yes	4	0.0072028	40.43
AAGANKVAVIK	VEAAEEKTEFDVILKAAGANKVAVIKAVRG	VILKAAGANKVAVIKAVRGATGLGLKEAKD	K	A	A	I	K	A	4	0	1	0	0	0	0	1	0	1	0	2	0	0	0	0	0	0	0	2	0	0	11	1	1040.63	P0A7K2	P0A7K2	61	71	rplL	50S ribosomal protein L7/L12	yes	yes	2;3	2.1157e-24	204.27
AAGDDEAMFYDEDYVTALEYGLPPTAGLGIGIDR	AEDQAERFQEQVNAKAAGDDEAMFYDEDYV	YGLPPTAGLGIGIDRMIMLFTNSHTIRDVI	K	A	A	D	R	M	5	1	0	5	0	0	3	5	0	2	3	0	1	1	2	0	2	0	3	1	0	0	34	0	3604.66	P0A8N5	P0A8N5	448	481	lysU	Lysine--tRNA ligase, heat inducible	yes	yes	3	1.4054e-10	87.357
AAGEAPAAPQVTAEDASASLAELLNAGLGGSDNE	AGTGYAYHQDRMRRRAAGEAPAAPQVTAED	LAELLNAGLGGSDNE_______________	R	A	A	N	E	-	10	0	2	2	0	1	4	4	0	0	4	0	0	0	2	3	1	0	0	1	0	0	34	0	3166.49	P0A8T7	P0A8T7	1374	1407	rpoC	DNA-directed RNA polymerase subunit beta	yes	yes	3	0.034791	32.233
AAGVETEVFFEVEADPTLSIVR	LFNNGYADQITSVLKAAGVETEVFFEVEAD	VFFEVEADPTLSIVRKGAELANSFKPDVII	K	A	A	V	R	K	3	1	0	1	0	0	4	1	0	1	1	0	0	2	1	1	2	0	0	4	0	0	22	0	2378.2	P0A9Q7	P0A9Q7	505	526	adhE	Aldehyde-alcohol dehydrogenase;Alcohol dehydrogenase;Acetaldehyde dehydrogenase [acetylating];Pyruvate-formate-lyase deactivase	yes	yes	2	0.00011822	75.764	By MS/MS	By MS/MS	By MS/MS	By MS/MS
AAGYELGK	GSNAEALAVIAEAVKAAGYELGKDITLAMD	VIAEAVKAAGYELGKDITLAMDCAASEFYK	K	A	A	G	K	D	2	0	0	0	0	0	1	2	0	0	1	1	0	0	0	0	0	0	1	0	0	0	8	0	807.413	P0A6P9	P0A6P9	232	239	eno	Enolase	yes	yes	2	0.019434	67.981		By MS/MS		By MS/MS
AAGYTNIEFHK	LLVEGVHQKALESLRAAGYTNIEFHKGALD	ESLRAAGYTNIEFHKGALDDEQLKESIRDA	R	A	A	H	K	G	2	0	1	0	0	0	1	1	1	1	0	1	0	1	0	0	1	0	1	0	0	0	11	0	1249.61	P0A9T0	P0A9T0	29	39	serA	D-3-phosphoglycerate dehydrogenase	yes	yes	2;3	3.9666e-07	119.86			By MS/MS
AAHSFNLLDAR	LENPLPLPAYERILKAAHSFNLLDARKAIS	RILKAAHSFNLLDARKAISVTERQRYILRI	K	A	A	A	R	K	3	1	1	1	0	0	0	0	1	0	2	0	0	1	0	1	0	0	0	0	0	0	11	0	1213.62	P00960	P00960	251	261	glyQ	Glycine--tRNA ligase alpha subunit	yes	yes	2;3	1.9975e-24	195.58		By MS/MS	By MS/MS	By MS/MS	By MS/MS
AAHSFNLLDARK	LENPLPLPAYERILKAAHSFNLLDARKAIS	ILKAAHSFNLLDARKAISVTERQRYILRIR	K	A	A	R	K	A	3	1	1	1	0	0	0	0	1	0	2	1	0	1	0	1	0	0	0	0	0	0	12	1	1341.72	P00960	P00960	251	262	glyQ	Glycine--tRNA ligase alpha subunit	yes	yes	2;3	1.2439e-07	109.42
AAIEAAGGK	TPVTVRGLRVTKGARAAIEAAGGKIEE___	VTKGARAAIEAAGGKIEE____________	R	A	A	G	K	I	4	0	0	0	0	0	1	2	0	1	0	1	0	0	0	0	0	0	0	0	0	0	9	0	786.424	P02413	P02413	133	141	rplO	50S ribosomal protein L15	yes	yes	2	0.0084848	71.501
AAIEAAGGKIEE	TPVTVRGLRVTKGARAAIEAAGGKIEE___	GARAAIEAAGGKIEE_______________	R	A	A	E	E	-	4	0	0	0	0	0	3	2	0	2	0	1	0	0	0	0	0	0	0	0	0	0	12	1	1157.59	P02413	P02413	133	144	rplO	50S ribosomal protein L15	yes	yes	2	9.3618e-11	143.5	By MS/MS	By MS/MS	By MS/MS	By MS/MS	By MS/MS
AAIELAQR	GKNALDKIPLDADLRAAIELAQRIKMEGRR	PLDADLRAAIELAQRIKMEGRRRQLQLIGK	R	A	A	Q	R	I	3	1	0	0	0	1	1	0	0	1	1	0	0	0	0	0	0	0	0	0	0	0	8	0	870.492	P0A8X0	P0A8X0	65	72	yjgA	UPF0307 protein YjgA	yes	yes	2	0.00081334	110.61					By MS/MS
AAIEYAIANDR	GIKPCSEEGTKRLVRAAIEYAIANDRDSVT	RLVRAAIEYAIANDRDSVTLVHKGNIMKFT	R	A	A	D	R	D	4	1	1	1	0	0	1	0	0	2	0	0	0	0	0	0	0	0	1	0	0	0	11	0	1205.6	P08200	P08200	212	222	icd	Isocitrate dehydrogenase [NADP]	yes	yes	2	2.6374e-07	113.74		By MS/MS			By MS/MS
AAIEYAIANDRDSVTLVHK	GIKPCSEEGTKRLVRAAIEYAIANDRDSVT	YAIANDRDSVTLVHKGNIMKFTEGAFKDWG	R	A	A	H	K	G	4	1	1	2	0	0	1	0	1	2	1	1	0	0	0	1	1	0	1	2	0	0	19	1	2085.09	P08200	P08200	212	230	icd	Isocitrate dehydrogenase [NADP]	yes	yes	2;3;4	1.3618e-30	184.98
AAILNTAR	KQVDVLYRDQEAWTRAAILNTARCGMFSSD	DQEAWTRAAILNTARCGMFSSDRSIRDYQA	R	A	A	A	R	C	3	1	1	0	0	0	0	0	0	1	1	0	0	0	0	0	1	0	0	0	0	0	8	0	828.482	P00490	P00490	768	775	malP	Maltodextrin phosphorylase	yes	yes	2	0.00083571	120.49		By MS/MS
AAISQASDVAALDNVR	______________________________	AISQASDVAALDNVRVEYLGKKGHLTLQMT	K	A	A	V	R	V	5	1	1	2	0	1	0	0	0	1	1	0	0	0	0	2	0	0	0	2	0	0	16	0	1599.82	P08312	P08312	13	28	pheS	Phenylalanine--tRNA ligase alpha subunit	yes	yes	1;2;3	2.2898e-106	301.16	By MS/MS	By MS/MS	By MS/MS	By MS/MS	By MS/MS
AAISQASDVAALDNVRVEYLGK	______________________________	DVAALDNVRVEYLGKKGHLTLQMTTLRELP	K	A	A	G	K	K	5	1	1	2	0	1	1	1	0	1	2	1	0	0	0	2	0	0	1	3	0	0	22	1	2289.2	P08312	P08312	13	34	pheS	Phenylalanine--tRNA ligase alpha subunit	yes	yes	2;3	8.3579e-165	343.7
AALANMVQAAQNLR	NPDCGLKTRGWPETRAALANMVQAAQNLRR	RAALANMVQAAQNLRRG_____________	R	A	A	L	R	R	5	1	2	0	0	2	0	0	0	0	2	0	1	0	0	0	0	0	0	1	0	0	14	0	1469.78	P25665	P25665	738	751	metE	5-methyltetrahydropteroyltriglutamate--homocysteine methyltransferase	yes	yes	2;3	3.1446e-57	242.08		By MS/MS	By MS/MS	By MS/MS	By MS/MS
AALELAEQR	VVSIREKAKKQSRVKAALELAEQREKPTWL	KQSRVKAALELAEQREKPTWLEVDAGKMEG	K	A	A	Q	R	E	3	1	0	0	0	1	2	0	0	0	2	0	0	0	0	0	0	0	0	0	0	0	9	0	999.535	P0A7V8	P0A7V8	157	165	rpsD	30S ribosomal protein S4	yes	yes	1;2;3	1.3081e-25	225.08	By MS/MS	By MS/MS	By MS/MS	By MS/MS	By MS/MS
AALESTLAAITESLK	DVIAEKAELSKTQAKAALESTLAAITESLK	AALESTLAAITESLKEGDAVQLVGFGTFKV	K	A	A	L	K	E	4	0	0	0	0	0	2	0	0	1	3	1	0	0	0	2	2	0	0	0	0	0	15	0	1516.83	P0ACF0	P0ACF0	23	37	hupA	DNA-binding protein HU-alpha	yes	yes	2;3	1.5233e-06	117.23	By MS/MS		By MS/MS	By MS/MS	By MS/MS
AALESTLAAITESLKEGDAVQLVGFGTFK	DVIAEKAELSKTQAKAALESTLAAITESLK	KEGDAVQLVGFGTFKVNHRAERTGRNPQTG	K	A	A	F	K	V	5	0	0	1	0	1	3	3	0	1	4	2	0	2	0	2	3	0	0	2	0	0	29	1	2965.56	P0ACF0	P0ACF0	23	51	hupA	DNA-binding protein HU-alpha	yes	yes	2;3;4	5.71e-81	235.7	By MS/MS	By MS/MS		By MS/MS	By MS/MS
AALGVLR	GQHPKGDKDPFALRRAALGVLRIIVEKNLN	KDPFALRRAALGVLRIIVEKNLNLDLQTLT	R	A	A	L	R	I	2	1	0	0	0	0	0	1	0	0	2	0	0	0	0	0	0	0	0	1	0	0	7	0	698.444	P00961	P00961	483	489	glyS	Glycine--tRNA ligase beta subunit	yes	yes	2	6.3878e-06	163.53	By MS/MS	By MS/MS	By MS/MS	By MS/MS	By MS/MS
AALLFPLADANVVSEDVLR	VEILSTLSMDIDTLRAALLFPLADANVVSE	FPLADANVVSEDVLRESVGKSVVNLIHGVR	R	A	A	L	R	E	4	1	1	2	0	0	1	0	0	0	4	0	0	1	1	1	0	0	0	3	0	0	19	0	2012.09	P0AG20	P0AG20	78	96	relA	GTP pyrophosphokinase	yes	yes	2	1.1953e-10	130.2					By MS/MS
AALQISQSGQTCALLSK	EFDAVVIGAGGAGMRAALQISQSGQTCALL	LQISQSGQTCALLSKVFPTRSHTVSAQGGI	R	A	A	S	K	V	3	0	0	0	1	3	0	1	0	1	3	1	0	0	0	3	1	0	0	0	0	0	17	0	1774.92	P0AC41	P0AC41	22	38	sdhA	Succinate dehydrogenase flavoprotein subunit	yes	yes	2	2.8077e-21	172.99	By MS/MS			By MS/MS	By MS/MS
AAMEDVLK	LIGTPDEQRVADAWKAAMEDVLKVQDQNQI	RVADAWKAAMEDVLKVQDQNQIPELNVYQC	K	A	A	L	K	V	2	0	0	1	0	0	1	0	0	0	1	1	1	0	0	0	0	0	0	1	0	0	8	0	875.442	P45578	P45578	106	113	luxS	S-ribosylhomocysteine lyase	yes	yes	2	0.027523	60.682				By MS/MS	By MS/MS
AAMSGMLSPELK	LRYYSVIYNLIDEVKAAMSGMLSPELKQQI	EVKAAMSGMLSPELKQQIIGLAEVRDVFKS	K	A	A	L	K	Q	2	0	0	0	0	0	1	1	0	0	2	1	2	0	1	2	0	0	0	0	0	0	12	0	1233.61	P0A705;P0A705-3;P0A705-2	P0A705	780	791	infB	Translation initiation factor IF-2	yes	no	1;2	5.7944e-12	146.11	By MS/MS	By MS/MS	By MS/MS	By MS/MS	By MS/MS
AAMTVAALCEK	VATDTIYPHTGQAAKAAMTVAALCEKHNVE	QAAKAAMTVAALCEKHNVELVAIGNGTASR	K	A	A	E	K	H	4	0	0	0	1	0	1	0	0	0	1	1	1	0	0	0	1	0	0	1	0	0	11	0	1163.57	P46837	P46837	367	377	yhgF	Protein YhgF	yes	yes	2	0.0075744	58.37					By MS/MS
AAMVTVAK	GIMQKGYTLNGRTIRAAMVTVAKAKA____	LNGRTIRAAMVTVAKAKA____________	R	A	A	A	K	A	3	0	0	0	0	0	0	0	0	0	0	1	1	0	0	0	1	0	0	2	0	0	8	0	789.442	P09372	P09372	187	194	grpE	Protein GrpE	yes	yes	2	0.04903	54.611		By MS/MS		By MS/MS
AANIIGIQIEFAK	LAKVEGGVVDLNTLKAANIIGIQIEFAKVI	LKAANIIGIQIEFAKVILAGEVTTPVTVRG	K	A	A	A	K	V	3	0	1	0	0	1	1	1	0	4	0	1	0	1	0	0	0	0	0	0	0	0	13	0	1386.79	P02413	P02413	97	109	rplO	50S ribosomal protein L15	yes	yes	1;2;3	7.4929e-31	206.97	By MS/MS	By MS/MS	By MS/MS	By MS/MS	By MS/MS
AANKFPAIIYGGK	EVRKEQGKGASRRLRAANKFPAIIYGGKEA	LRAANKFPAIIYGGKEAPLAIELDHDKVMN	R	A	A	G	K	E	3	0	1	0	0	0	0	2	0	2	0	2	0	1	1	0	0	0	1	0	0	0	13	1	1348.75	P68919	P68919	22	34	rplY	50S ribosomal protein L25	yes	yes	1;2;3	3.3241e-24	190.02	By MS/MS	By MS/MS	By MS/MS	By MS/MS	By MS/MS
AANYPFIADDMDNLVLPASLKPLQHK	KTPTSLYLAMQFGIRAANYPFIADDMDNLV	DNLVLPASLKPLQHKLFGLTIDPERLAAIR	R	A	A	H	K	L	4	0	2	3	0	1	0	0	1	1	4	2	1	1	3	1	0	0	1	1	0	0	26	1	2880.48	P0A8A4	P0A8A4	178	203	ppsR	Phosphoenolpyruvate synthase regulatory protein	yes	yes	4	0.0014912	46.839
AAPENAVANAYDMVINGYEVGGGSVR	HPFTSPKDMTAAELKAAPENAVANAYDMVI	DMVINGYEVGGGSVRIHNGDMQQTVFGILG	K	A	A	V	R	I	5	1	3	1	0	0	2	4	0	1	0	0	1	0	1	1	0	0	2	4	0	0	26	0	2623.23	P21889	P21889	464	489	aspS	Aspartate--tRNA ligase	yes	yes	2;3;4	1.6554e-83	253.26		By MS/MS	By MS/MS	By matching	By MS/MS
AAPGYYLAK	PQADRVPRVFLFGAKAAPGYYLAKNIIFAI	FLFGAKAAPGYYLAKNIIFAINKVADVINN	K	A	A	A	K	N	3	0	0	0	0	0	0	1	0	0	1	1	0	0	1	0	0	0	2	0	0	0	9	0	952.502	P00490	P00490	575	583	malP	Maltodextrin phosphorylase	yes	yes	2	0.01767	60.76		By MS/MS		By MS/MS
AAPNTIPTAAK	ALEQGIDAMVSSWNRAAPNTIPTAAKAGGN	SWNRAAPNTIPTAAKAGGNYLSSLLVGSEA	R	A	A	A	K	A	4	0	1	0	0	0	0	0	0	1	0	1	0	0	2	0	2	0	0	0	0	0	11	0	1053.58	P0AB80	P0AB80	150	160	ilvE	Branched-chain-amino-acid aminotransferase	yes	yes	2	5.4113e-05	99.688				By MS/MS
AAQEDILK	EEMVVLDRWAVGCAKAAQEDILKAYEAYDF	WAVGCAKAAQEDILKAYEAYDFHEVVQRLM	K	A	A	L	K	A	2	0	0	1	0	1	1	0	0	1	1	1	0	0	0	0	0	0	0	0	0	0	8	0	886.476	P00956	P00956	694	701	ileS	Isoleucine--tRNA ligase	yes	yes	1;2	0.00028083	110.81		By MS/MS	By MS/MS	By MS/MS	By MS/MS
AAQVPVVVAVNK	DGVMPQTIEAIQHAKAAQVPVVVAVNKIDK	HAKAAQVPVVVAVNKIDKPEADPDRVKNEL	K	A	A	N	K	I	3	0	1	0	0	1	0	0	0	0	0	1	0	0	1	0	0	0	0	5	0	0	12	0	1193.71	P0A705;P0A705-3;P0A705-2	P0A705	488	499	infB	Translation initiation factor IF-2	yes	no	2;3	3.6942e-08	107.57	By MS/MS	By MS/MS	By MS/MS	By MS/MS	By MS/MS
AAQVPVVVAVNKIDKPEADPDR	DGVMPQTIEAIQHAKAAQVPVVVAVNKIDK	VAVNKIDKPEADPDRVKNELSQYGILPEEW	K	A	A	D	R	V	4	1	1	3	0	1	1	0	0	1	0	2	0	0	3	0	0	0	0	5	0	0	22	2	2330.26	P0A705;P0A705-3;P0A705-2	P0A705	488	509	infB	Translation initiation factor IF-2	yes	no	3;4	1.2233e-06	101.29
AAQYVASHPGEVCPAK	EGIGRDASDLLRKIKAAQYVASHPGEVCPA	AQYVASHPGEVCPAKWKEGEATLAPSLDLV	K	A	A	A	K	W	4	0	0	0	1	1	1	1	1	0	0	1	0	0	2	1	0	0	1	2	0	0	16	0	1683.8	P0AE08	P0AE08	154	169	ahpC	Alkyl hydroperoxide reductase subunit C	yes	yes	2;3	5.2447e-14	146.67
AASEAVKDAALSCDQFFVNHR	IASRKGKILFVGTKRAASEAVKDAALSCDQ	KDAALSCDQFFVNHRWLGGMLTNWKTVRQS	R	A	A	H	R	W	5	1	1	2	1	1	1	0	1	0	1	1	0	2	0	2	0	0	0	2	0	0	21	1	2335.1	P0A7V0	P0A7V0	75	95	rpsB	30S ribosomal protein S2	yes	yes	2;3;4	4.7681e-280	400.55
AASEEYNWDLNYGEIAK	LGKIVSYAQGFSQLRAASEEYNWDLNYGEI	SEEYNWDLNYGEIAKIFRAGCIIRAQFLQK	R	A	A	A	K	I	3	0	2	1	0	0	3	1	0	1	1	1	0	0	0	1	0	1	2	0	0	0	17	0	1971.88	P00350	P00350	342	358	gnd	6-phosphogluconate dehydrogenase, decarboxylating	yes	yes	2	1.3622e-05	98.368
AATEGTIPLIPGISTVSELMLGMDYGLK	AQFAISPGLTEPLLKAATEGTIPLIPGIST	STVSELMLGMDYGLKEFKFFPAEANGGVKA	K	A	A	L	K	E	2	0	0	1	0	0	2	4	0	3	4	1	2	0	2	2	3	0	1	1	0	0	28	0	2876.49	P0A955	P0A955	103	130	eda	KHG/KDPG aldolase;4-hydroxy-2-oxoglutarate aldolase;2-dehydro-3-deoxy-phosphogluconate aldolase	yes	yes	3	0.053909	26.422				By MS/MS
AATFAASLGLK	KTDAEQAQELARIAKAATFAASLGLKVNAG	RIAKAATFAASLGLKVNAGHGLTYHNVKAI	K	A	A	L	K	V	4	0	0	0	0	0	0	1	0	0	2	1	0	1	0	1	1	0	0	0	0	0	11	0	1048.59	P0A794	P0A794	178	188	pdxJ	Pyridoxine 5-phosphate synthase	yes	yes	1	0.087153	27.824			By matching
AATILAEQLEAFVDLR	METNGTIDPEEAIRRAATILAEQLEAFVDL	ATILAEQLEAFVDLRDVRQPEVKEEKPEFD	R	A	A	L	R	D	4	1	0	1	0	1	2	0	0	1	3	0	0	1	0	0	1	0	0	1	0	0	16	0	1758.95	P0A7Z4	P0A7Z4	220	235	rpoA	DNA-directed RNA polymerase subunit alpha	yes	yes	3	0.050095	32.995
AATSVKDANFVEEVEEE	ERQLNKLQHKGEARRAATSVKDANFVEEVE	TSVKDANFVEEVEEE_______________	R	A	A	E	E	-	3	0	1	1	0	0	5	0	0	0	0	1	0	1	0	1	1	0	0	3	0	0	17	1	1865.85	P0AD49	P0AD49	97	113	raiA	Ribosome-associated inhibitor A	yes	yes	2	1.3985e-09	120.55
AATYEQIK	TPNVSVVDLTVRLEKAATYEQIKAAVKAAA	LTVRLEKAATYEQIKAAVKAAAEGEMKGVL	K	A	A	I	K	A	2	0	0	0	0	1	1	0	0	1	0	1	0	0	0	0	1	0	1	0	0	0	8	0	922.476	P0A9B2	P0A9B2	250	257	gapA	Glyceraldehyde-3-phosphate dehydrogenase A	yes	yes	2	0.00163	104.21	By MS/MS	By MS/MS		By MS/MS	By MS/MS
AAVAGIAMGLVK	CGASLALMDAGVPIKAAVAGIAMGLVKEGD	PIKAAVAGIAMGLVKEGDNYVVLSDILGDE	K	A	A	V	K	E	4	0	0	0	0	0	0	2	0	1	1	1	1	0	0	0	0	0	0	2	0	0	12	0	1099.64	P05055	P05055	459	470	pnp	Polyribonucleotide nucleotidyltransferase	yes	yes	2	0.0075816	56.432
AAVEEGVVAGGGVALIR	KEKKARVEDALHATRAAVEEGVVAGGGVAL	VEEGVVAGGGVALIRVASKLADLRGQNEDQ	R	A	A	I	R	V	4	1	0	0	0	0	2	4	0	1	1	0	0	0	0	0	0	0	0	4	0	0	17	0	1566.87	P0A6F5	P0A6F5	405	421	groL	60 kDa chaperonin	yes	yes	2;3	2.0942e-29	187.31	By MS/MS	By MS/MS	By MS/MS	By MS/MS	By MS/MS
AAVHNLLAQR	VVVSMVERSGVEACKAAVHNLLAQRVSGLI	VEACKAAVHNLLAQRVSGLIINYPLDDQDA	K	A	A	Q	R	V	3	1	1	0	0	1	0	0	1	0	2	0	0	0	0	0	0	0	0	1	0	0	10	0	1091.62	P03023	P03023	109	118	lacI	Lactose operon repressor	yes	yes	2	4.333e-06	126.57	By MS/MS			By MS/MS	By MS/MS
AAVLPANLIQAQR	VPTFSAAVAYYDSYRAAVLPANLIQAQRDY	YRAAVLPANLIQAQRDYFGAHTYKRIDKEG	R	A	A	Q	R	D	4	1	1	0	0	2	0	0	0	1	2	0	0	0	1	0	0	0	0	1	0	0	13	0	1363.79	P00350	P00350	433	445	gnd	6-phosphogluconate dehydrogenase, decarboxylating	yes	yes	2	1.201e-30	201.07	By MS/MS	By MS/MS		By MS/MS	By MS/MS
AAVTMPSSK	ADMLTRIRNGQAANKAAVTMPSSKLKVAIA	GQAANKAAVTMPSSKLKVAIANVLKEEGFI	K	A	A	S	K	L	2	0	0	0	0	0	0	0	0	0	0	1	1	0	1	2	1	0	0	1	0	0	9	0	890.453	P0A7W7	P0A7W7	23	31	rpsH	30S ribosomal protein S8	yes	yes	1;2	9.7886e-09	176.6	By MS/MS	By MS/MS	By MS/MS	By MS/MS	By MS/MS
ACALITDGR	MLYPTSFLKSMGLGKACALITDGRFSGGTS	SMGLGKACALITDGRFSGGTSGLSIGHVSP	K	A	C	G	R	F	2	1	0	1	1	0	0	1	0	1	1	0	0	0	0	0	1	0	0	0	0	0	9	0	975.481	P05791	P05791	507	515	ilvD	Dihydroxy-acid dehydratase	yes	yes	2	0.0038802	78.728
ACIGIITNPVNTTVAIAAEVLK	IVKNLVQQVAKTCPKACIGIITNPVNTTVA	NPVNTTVAIAAEVLKKAGVYDKNKLFGVTT	K	A	C	L	K	K	4	0	2	0	1	0	1	1	0	4	1	1	0	0	1	0	3	0	0	3	0	0	22	0	2267.26	P61889	P61889	112	133	mdh	Malate dehydrogenase	yes	yes	3	0.088025	13.623		By MS/MS
ACIGIITNPVNTTVAIAAEVLKK	IVKNLVQQVAKTCPKACIGIITNPVNTTVA	PVNTTVAIAAEVLKKAGVYDKNKLFGVTTL	K	A	C	K	K	A	4	0	2	0	1	0	1	1	0	4	1	2	0	0	1	0	3	0	0	3	0	0	23	1	2395.35	P61889	P61889	112	134	mdh	Malate dehydrogenase	yes	yes	3	0.001894	48.077
ADAFAVIVK	QPDIDGALVGGASLKADAFAVIVKAAEAAK	GGASLKADAFAVIVKAAEAAKQA_______	K	A	D	V	K	A	3	0	0	1	0	0	0	0	0	1	0	1	0	1	0	0	0	0	0	2	0	0	9	0	932.533	P0A858	P0A858	239	247	tpiA	Triosephosphate isomerase	yes	yes	2	0.0013389	98.629				By MS/MS	By MS/MS
ADAGAIVAQLR	GETETGVTLHRMVKRADAGAIVAQLRIAIA	MVKRADAGAIVAQLRIAIAPDDIAITLHHK	R	A	D	L	R	I	4	1	0	1	0	1	0	1	0	1	1	0	0	0	0	0	0	0	0	1	0	0	11	0	1083.6	P77398	P77398	139	149	arnA	Bifunctional polymyxin resistance protein ArnA;UDP-4-amino-4-deoxy-L-arabinose formyltransferase;UDP-glucuronic acid oxidase, UDP-4-keto-hexauronic acid decarboxylating	yes	yes	2	1.2494e-14	176.44	By MS/MS	By MS/MS	By MS/MS	By MS/MS	By MS/MS
ADCLGIIGVAR	KLDDNTIEISVTPNRADCLGIIGVARDVAV	TPNRADCLGIIGVARDVAVLNQLPLVQPEI	R	A	D	A	R	D	2	1	0	1	1	0	0	2	0	2	1	0	0	0	0	0	0	0	0	1	0	0	11	0	1143.61	P07395	P07395	167	177	pheT	Phenylalanine--tRNA ligase beta subunit	yes	yes	1;2;3	4.6857e-14	171.53	By MS/MS	By MS/MS	By MS/MS	By MS/MS	By MS/MS
ADEQILDIGDASAQELAEILK	SETAPATLKSVNDVKADEQILDIGDASAQE	DIGDASAQELAEILKNAKTILWNGPVGVFE	K	A	D	L	K	N	4	0	0	3	0	2	3	1	0	3	3	1	0	0	0	1	0	0	0	0	0	0	21	0	2241.14	P0A799	P0A799	279	299	pgk	Phosphoglycerate kinase	yes	yes	2;3	6.4966e-08	99.344	By MS/MS	By MS/MS	By MS/MS		By MS/MS
ADFREEANK	GSRQVPFSGEIWIDRADFREEANKQYKRLV	EIWIDRADFREEANKQYKRLVLGKEVRLRN	R	A	D	N	K	Q	2	1	1	1	0	0	2	0	0	0	0	1	0	1	0	0	0	0	0	0	0	0	9	1	1078.5	P00962	P00962	391	399	glnS	Glutamine--tRNA ligase	yes	yes	2;3	0.0060134	84.522					By MS/MS
ADHDTFWFDTTR	HNFDALNIPGHHPARADHDTFWFDTTRLLR	PARADHDTFWFDTTRLLRTQTSGVQIRTMK	R	A	D	T	R	L	1	1	0	3	0	0	0	0	1	0	0	0	0	2	0	0	3	1	0	0	0	0	12	0	1510.65	P08312	P08312	153	164	pheS	Phenylalanine--tRNA ligase alpha subunit	yes	yes	1;2;3	3.1258e-96	297.36	By MS/MS	By MS/MS	By MS/MS	By MS/MS	By MS/MS
ADIDYNTSEAHTTYGVIGVK	TEWYREGRVPLHTLRADIDYNTSEAHTTYG	NTSEAHTTYGVIGVKVWIFKGEILGGMAAV	R	A	D	V	K	V	2	0	1	2	0	0	1	2	1	2	0	1	0	0	0	1	3	0	2	2	0	0	20	0	2153.03	P0A7V3	P0A7V3	180	199	rpsC	30S ribosomal protein S3	yes	yes	2;3	1.1089e-171	335.25	By MS/MS	By MS/MS	By MS/MS	By MS/MS	By MS/MS
ADKPLVGTGMER	LMGANMQRQAVPTLRADKPLVGTGMERAVA	TLRADKPLVGTGMERAVAVDSGVTAVAKRG	R	A	D	E	R	A	1	1	0	1	0	0	1	2	0	0	1	1	1	0	1	0	1	0	0	1	0	0	12	1	1272.65	P0A8V2	P0A8V2	695	706	rpoB	DNA-directed RNA polymerase subunit beta	yes	yes	2	0.08198	50.791
ADLEMQIESLKEELAYLK	INGLRRVLDELTLARADLEMQIESLKEELA	EMQIESLKEELAYLKKNHEEEMNALRGQVG	R	A	D	L	K	K	2	0	0	1	0	1	4	0	0	1	4	2	1	0	0	1	0	0	1	0	0	0	18	1	2122.09	CON__P02533	CON__P02533	233	250			yes	yes	3	0.098006	15.942
ADLEMQIESLTEELAYLKK	INGLRRVLDELTLTKADLEMQIESLTEELA	MQIESLTEELAYLKKNHEEEMKDLRNVSTG	K	A	D	K	K	N	2	0	0	1	0	1	4	0	0	1	4	2	1	0	0	1	1	0	1	0	0	0	19	1	2223.13	CON__P13645	CON__P13645	267	285			yes	yes	3	0.0012658	58.672
ADLIVDTSEMSVHELAEMLR	AIDKESDLLEPLRSRADLIVDTSEMSVHEL	DTSEMSVHELAEMLRTRLLGKRERELTMVF	R	A	D	L	R	T	2	1	0	2	0	0	3	0	1	1	3	0	2	0	0	2	1	0	0	2	0	0	20	0	2258.09	P0A894	P0A894	130	149	rapZ	RNase adapter protein RapZ	yes	yes	3	2.0978e-11	130.85	By MS/MS				By MS/MS
ADLNVPVKDGK	KMTDLDLAGKRVFIRADLNVPVKDGKVTSD	VFIRADLNVPVKDGKVTSDARIRASLPTIE	R	A	D	G	K	V	1	0	1	2	0	0	0	1	0	0	1	2	0	0	1	0	0	0	0	2	0	0	11	1	1154.63	P0A799	P0A799	20	30	pgk	Phosphoglycerate kinase	yes	yes	2	0.01287	68.525
ADPEWAK	LPEDVVMDGITSPIKADPEWAKTTVNGMPA	DGITSPIKADPEWAKTTVNGMPALRETDTF	K	A	D	A	K	T	2	0	0	1	0	0	1	0	0	0	0	1	0	0	1	0	0	1	0	0	0	0	7	0	815.381	P07813	P07813	469	475	leuS	Leucine--tRNA ligase	yes	yes	2	0.012725	60.358		By MS/MS	By MS/MS	By MS/MS	By MS/MS
ADPVVDIYLVASGADTQSAAMALAER	ERLVLLVQAVNPEFKADPVVDIYLVASGAD	SGADTQSAAMALAERLRDELPGVKLMTNHG	K	A	D	E	R	L	7	1	0	3	0	1	1	1	0	1	2	0	1	0	1	2	1	0	1	3	0	0	26	0	2633.3	P60906	P60906	325	350	hisS	Histidine--tRNA ligase	yes	yes	2;3;4	2.5981e-131	286.14	By MS/MS	By MS/MS	By MS/MS	By MS/MS	By MS/MS
ADRQPEFTQIDVETSFMTAPQVR	RYYQIVKCFRDEDLRADRQPEFTQIDVETS	QIDVETSFMTAPQVREVMEALVRHLWLEVK	R	A	D	V	R	E	2	2	0	2	0	3	2	0	0	1	0	0	1	2	2	1	3	0	0	2	0	0	23	1	2665.28	P21889	P21889	223	245	aspS	Aspartate--tRNA ligase	yes	yes	2;3;4	2.0023e-165	338.74
ADVAPSNLAIVGR	PGESVPMVGVVEKPKADVAPSNLAIVGRYV	PKADVAPSNLAIVGRYVLSADIWPLLAKTP	K	A	D	G	R	Y	3	1	1	1	0	0	0	1	0	1	1	0	0	0	1	1	0	0	0	2	0	0	13	0	1281.7	P0AEP3	P0AEP3	205	217	galU	UTP--glucose-1-phosphate uridylyltransferase	yes	yes	2	2.4245e-07	115.78
ADVLAKPAVEAVENGDIQFVPK	GVVIEPMLTDQWYVRADVLAKPAVEAVENG	AVEAVENGDIQFVPKQYENMYFSWMRDIQD	R	A	D	P	K	Q	4	0	1	2	0	1	2	1	0	1	1	2	0	1	2	0	0	0	0	4	0	0	22	1	2309.23	P07118	P07118	386	407	valS	Valine--tRNA ligase	yes	yes	2;3;4	1.1553e-44	206.59	By MS/MS				By MS/MS
ADVLPLDSNHVNTEEAR	GEIEVLASSLTIINRADVLPLDSNHVNTEE	VLPLDSNHVNTEEARLKYRYLDLRRPEMAQ	R	A	D	A	R	L	2	1	2	2	0	0	2	0	1	0	2	0	0	0	1	1	1	0	0	2	0	0	17	0	1878.91	P21889	P21889	105	121	aspS	Aspartate--tRNA ligase	yes	yes	2;3	2.9317e-28	174.72	By MS/MS	By MS/MS	By MS/MS	By MS/MS
ADVQGSVEAISDSLLK	NMTEGEVHEVNIVLKADVQGSVEAISDSLL	DVQGSVEAISDSLLKLSTDEVKVKIIGSGV	K	A	D	L	K	L	2	0	0	2	0	1	1	1	0	1	2	1	0	0	0	3	0	0	0	2	0	0	16	0	1630.84	P0A705;P0A705-3;P0A705-2	P0A705	695	710	infB	Translation initiation factor IF-2	yes	no	2;3	6.2942e-15	159.5	By MS/MS	By MS/MS	By MS/MS	By MS/MS	By MS/MS
ADYADSLTENGTHGSDSVESAAR	LGATNPANALAGTLRADYADSLTENGTHGS	ENGTHGSDSVESAAREIAYFFGEGEVCPRT	R	A	D	A	R	E	4	1	1	3	0	0	2	2	1	0	1	0	0	0	0	4	2	0	1	1	0	0	23	0	2352.01	P0A763	P0A763	105	127	ndk	Nucleoside diphosphate kinase	yes	yes	2;3	2.9649e-230	368.44
AEAAEINLR	TLCVEVADKAGVLTRAEAAEINLRSDILNA	AGVLTRAEAAEINLRSDILNAVGITLDETT	R	A	E	L	R	S	3	1	1	0	0	0	2	0	0	1	1	0	0	0	0	0	0	0	0	0	0	0	9	0	985.519	P33195	P33195	405	413	gcvP	Glycine dehydrogenase (decarboxylating)	yes	yes	2	1.6844e-05	148.38				By MS/MS	By MS/MS
AEAAPAATGGGIPGMLPWPK	LREDVQAYVKEAIKRAEAAPAATGGGIPGM	AATGGGIPGMLPWPKVDFSKFGEIEEVELG	R	A	E	P	K	V	5	0	0	0	0	0	1	4	0	1	1	1	1	0	4	0	1	1	0	0	0	0	20	0	1890.97	P06959	P06959	372	391	aceF	Dihydrolipoyllysine-residue acetyltransferase component of pyruvate dehydrogenase complex	yes	yes	2;3	9.943e-17	157.5	By MS/MS	By MS/MS	By MS/MS	By MS/MS	By MS/MS
AEADLAVALEENNIPFEYQLGEGAFYGPK	TRPEKRIGSDEMWDRAEADLAVALEENNIP	PFEYQLGEGAFYGPKIEFTLYDCLDRAWQC	R	A	E	P	K	I	5	0	2	1	0	1	5	3	0	1	3	1	0	2	2	0	0	0	2	1	0	0	29	0	3154.51	P0A8M3	P0A8M3	437	465	thrS	Threonine--tRNA ligase	yes	yes	2;3	1.4248e-25	154.74
AEAESLYQSK	AEVKAQNEDIAQKSKAEAESLYQSKYEELQ	AQKSKAEAESLYQSKYEELQITAGRHGDSV	K	A	E	S	K	Y	2	0	0	0	0	1	2	0	0	0	1	1	0	0	0	2	0	0	1	0	0	0	10	0	1124.54	CON__P04264	CON__P04264	367	376			yes	yes	2	4.9237e-06	117.89
AEAFLNTELTWDGIQQPLLGHK	LMTYLKPVLPKLTERAEAFLNTELTWDGIQ	ELTWDGIQQPLLGHKVNPFKALYNRIDMRQ	R	A	E	H	K	V	2	0	1	1	0	2	2	2	1	1	4	1	0	1	1	0	2	1	0	0	0	0	22	0	2480.27	P00959	P00959	503	524	metG	Methionine--tRNA ligase	yes	yes	2;3	1.9545e-161	328.14	By MS/MS	By MS/MS	By MS/MS	By MS/MS	By MS/MS
AEAGDVANAILDGTDAVMLSGESAK	TQMLDSMIKNPRPTRAEAGDVANAILDGTD	LDGTDAVMLSGESAKGKYPLEAVSIMATIC	R	A	E	A	K	G	6	0	1	3	0	0	2	3	0	1	2	1	1	0	0	2	1	0	0	2	0	0	25	0	2404.14	P0AD61	P0AD61	293	317	pykF	Pyruvate kinase I	yes	yes	2;3	2.1929e-62	219.95
AEAIHYIGDLVQR	VDDLELTVRSANCLKAEAIHYIGDLVQRTE	LKAEAIHYIGDLVQRTEVELLKTPNLGKKS	K	A	E	Q	R	T	2	1	0	1	0	1	1	1	1	2	1	0	0	0	0	0	0	0	1	1	0	0	13	0	1483.78	P0A7Z4	P0A7Z4	272	284	rpoA	DNA-directed RNA polymerase subunit alpha	yes	yes	2;3	1.3518e-30	199.68	By MS/MS	By MS/MS		By MS/MS	By MS/MS
AEANPALHPGQSAAIYLK	SVLDLTGKLNEVEFRAEANPALHPGQSAAI	NPALHPGQSAAIYLKGERIGFVGVVHPELE	R	A	E	L	K	G	5	0	1	0	0	1	1	1	1	1	2	1	0	0	2	1	0	0	1	0	0	0	18	0	1849.97	P07395	P07395	638	655	pheT	Phenylalanine--tRNA ligase beta subunit	yes	yes	2;3	8.1009e-53	216.27	By MS/MS	By MS/MS	By MS/MS	By MS/MS	By MS/MS
AEANPALHPGQSAAIYLKGER	SVLDLTGKLNEVEFRAEANPALHPGQSAAI	LHPGQSAAIYLKGERIGFVGVVHPELERKL	R	A	E	E	R	I	5	1	1	0	0	1	2	2	1	1	2	1	0	0	2	1	0	0	1	0	0	0	21	1	2192.13	P07395	P07395	638	658	pheT	Phenylalanine--tRNA ligase beta subunit	yes	yes	4	2.1337e-05	89.668
AEAPAAAPAAK	APAKQEAAAPAPAAKAEAPAAAPAAKAEGK	PAAKAEAPAAAPAAKAEGKSEFAENDAYVH	K	A	E	A	K	A	7	0	0	0	0	0	1	0	0	0	0	1	0	0	2	0	0	0	0	0	0	0	11	0	966.513	P06959	P06959	303	313	aceF	Dihydrolipoyllysine-residue acetyltransferase component of pyruvate dehydrogenase complex	yes	yes	2	0.0013889	78.516		By MS/MS	By MS/MS	By MS/MS	By MS/MS
AEAVDYQK	EVMEYHNFQLVNYYKAEAVDYQKVLDDTMA	QLVNYYKAEAVDYQKVLDDTMAVADILTSM	K	A	E	Q	K	V	2	0	0	1	0	1	1	0	0	0	0	1	0	0	0	0	0	0	1	1	0	0	8	0	922.44	P0A7D4	P0A7D4	179	186	purA	Adenylosuccinate synthetase	yes	yes	2	0.0024919	97.798			By MS/MS		By MS/MS
AEDLSAHLMR	TPMGRSKGGAFRNVRAEDLSAHLMRSLLAR	FRNVRAEDLSAHLMRSLLARNPALEAAALD	R	A	E	M	R	S	2	1	0	1	0	0	1	0	1	0	2	0	1	0	0	1	0	0	0	0	0	0	10	0	1141.56	P21151	P21151	27	36	fadA	3-ketoacyl-CoA thiolase	yes	yes	3	0.00052551	87.258				By MS/MS
AEDMAAANAMASHLR	YSVLFDMAREVNRLKAEDMAAANAMASHLR	AEDMAAANAMASHLRKLSAVLGLLEQEPEA	K	A	E	L	R	K	6	1	1	1	0	0	1	0	1	0	1	0	2	0	0	1	0	0	0	0	0	0	15	0	1557.7	P21888	P21888	371	385	cysS	Cysteine--tRNA ligase	yes	yes	2;3	5.7993e-69	267.07	By MS/MS	By MS/MS	By MS/MS	By MS/MS	By MS/MS
AEEAGVDLVEISPNAEPPVCR	GEQLGIVSLREALEKAEEAGVDLVEISPNA	DLVEISPNAEPPVCRIMDYGKFLYEKSKSS	K	A	E	C	R	I	3	1	1	1	1	0	4	1	0	1	1	0	0	0	3	1	0	0	0	3	0	0	21	0	2251.08	P0A707	P0A707	46	66	infC	Translation initiation factor IF-3;Translation initiation factor IF-3, N-terminally processed;Translation initiation factor IF-3S	yes	yes	2;3	1.1456e-157	324.8	By MS/MS	By MS/MS	By MS/MS	By MS/MS	By MS/MS
AEEIVASNPEK	VLTEGAKGMKGAIQKAEEIVASNPEKYLLL	AIQKAEEIVASNPEKYLLLQQFSNPANPEI	K	A	E	E	K	Y	2	0	1	0	0	0	3	0	0	1	0	1	0	0	1	1	0	0	0	1	0	0	11	0	1185.59	P0ABK5	P0ABK5	127	137	cysK	Cysteine synthase A	yes	yes	2	7.1569e-14	168
AEFTYQR	RCALDISGRPHLEYKAEFTYQRVGDLSTEM	GRPHLEYKAEFTYQRVGDLSTEMIEHFFRS	K	A	E	Q	R	V	1	1	0	0	0	1	1	0	0	0	0	0	0	1	0	0	1	0	1	0	0	0	7	0	913.429	P06987	P06987	283	289	hisB	Histidine biosynthesis bifunctional protein HisB;Histidinol-phosphatase;Imidazoleglycerol-phosphate dehydratase	yes	yes	2	0.0094892	88.029
AEFYSEVLTIVVDGK	AIELDHDKVMNMQAKAEFYSEVLTIVVDGK	AEFYSEVLTIVVDGKEIKVKAQDVQRHPYK	K	A	E	G	K	E	1	0	0	1	0	0	2	1	0	1	1	1	0	1	0	1	1	0	1	3	0	0	15	0	1668.86	P68919	P68919	54	68	rplY	50S ribosomal protein L25	yes	yes	2;3	1.0839e-27	164.81	By MS/MS	By MS/MS	By MS/MS	By MS/MS	By MS/MS
AEIDEEQLAAAPVIIR	YMQYAYTRVLSVFRKAEIDEEQLAAAPVII	EIDEEQLAAAPVIIREDREAQLAARLLQFE	K	A	E	I	R	E	4	1	0	1	0	1	3	0	0	3	1	0	0	0	1	0	0	0	0	1	0	0	16	0	1736.93	P11875	P11875	474	489	argS	Arginine--tRNA ligase	yes	yes	2;3	3.2644e-78	276.95	By MS/MS	By MS/MS	By MS/MS	By MS/MS	By MS/MS
AEIDEEQLAAAPVIIREDR	YMQYAYTRVLSVFRKAEIDEEQLAAAPVII	EEQLAAAPVIIREDREAQLAARLLQFEETL	K	A	E	D	R	E	4	2	0	2	0	1	4	0	0	3	1	0	0	0	1	0	0	0	0	1	0	0	19	1	2137.1	P11875	P11875	474	492	argS	Arginine--tRNA ligase	yes	yes	2	1.0288e-22	175.6
AEIDQVK	KVELDRFIDAMLAIRAEIDQVKAGVWPLED	IDAMLAIRAEIDQVKAGVWPLEDNPLVNAP	R	A	E	V	K	A	1	0	0	1	0	1	1	0	0	1	0	1	0	0	0	0	0	0	0	1	0	0	7	0	801.423	P33195	P33195	880	886	gcvP	Glycine dehydrogenase (decarboxylating)	yes	yes	2	0.0052926	97.071					By MS/MS
AEIENIKK	KSEIAELNRMIQRLRAEIENIKKQCQTLQV	RMIQRLRAEIENIKKQCQTLQVSVADAEQR	R	A	E	K	K	Q	1	0	1	0	0	0	2	0	0	2	0	2	0	0	0	0	0	0	0	0	0	0	8	1	943.534	CON__P19013;CON__P07744	CON__P19013	441	448			yes	no	2	0.03101	62.714
AEITASLVK	______________________________	______________________________	M	A	E	V	K	E	2	0	0	0	0	0	1	0	0	1	1	1	0	0	0	1	1	0	0	1	0	0	9	0	930.539	P0A6P1	P0A6P1	2	10	tsf	Elongation factor Ts	yes	yes	1;2	6.7738e-06	114.28	By MS/MS	By MS/MS	By MS/MS	By MS/MS	By MS/MS
AEITASLVKELR	______________________________	______________________________	M	A	E	L	R	E	2	1	0	0	0	0	2	0	0	1	2	1	0	0	0	1	1	0	0	1	0	0	12	1	1328.77	P0A6P1	P0A6P1	2	13	tsf	Elongation factor Ts	yes	yes	2;3	1.1523e-21	202.36
AEITPANADTVTR	MQQLQNIIETAFERRAEITPANADTVTREA	RRAEITPANADTVTREAVNQVIALLDSGAL	R	A	E	T	R	E	3	1	1	1	0	0	1	0	0	1	0	0	0	0	1	0	3	0	0	1	0	0	13	0	1357.68	P0A9D8	P0A9D8	16	28	dapD	2,3,4,5-tetrahydropyridine-2,6-dicarboxylate N-succinyltransferase	yes	yes	2	3.1943e-07	112.13
AEKINALETVTIASK	LEAKLAEVLAAANARAEKINALETVTIASK	AEKINALETVTIASKAGDEGKLFGSIGTRD	R	A	E	S	K	A	3	0	1	0	0	0	2	0	0	2	1	2	0	0	0	1	2	0	0	1	0	0	15	1	1586.89	P0A7R1	P0A7R1	69	83	rplI	50S ribosomal protein L9	yes	yes	2;3	6.8148e-47	223.36
AEKLPQVASPLTFATEEEIR	VALLVRGDHELNEVKAEKLPQVASPLTFAT	QVASPLTFATEEEIRAVVKAGPGSLGPVNM	K	A	E	I	R	A	3	1	0	0	0	1	4	0	0	1	2	1	0	1	2	1	2	0	0	1	0	0	20	1	2228.17	P16659	P16659	309	328	proS	Proline--tRNA ligase	yes	yes	2;3	2.9792e-81	255.91
AELAVLEK	HRVQKKAKGGDKDAKAELAVLEKCLPQLEN	GGDKDAKAELAVLEKCLPQLENAGMLRALD	K	A	E	E	K	C	2	0	0	0	0	0	2	0	0	0	2	1	0	0	0	0	0	0	0	1	0	0	8	0	871.501	P0ABU2	P0ABU2	160	167	ychF	Ribosome-binding ATPase YchF	yes	yes	2	0.015667	71.379			By MS/MS
AELDALQAEIR	RLEVNKLGEELDAAKAELDALQAEIRDIAL	DAAKAELDALQAEIRDIALTIPNLPADEVP	K	A	E	I	R	D	3	1	0	1	0	1	2	0	0	1	2	0	0	0	0	0	0	0	0	0	0	0	11	0	1227.65	P0A8L1	P0A8L1	87	97	serS	Serine--tRNA ligase	yes	yes	1;2;3	1.5841e-23	226.09	By MS/MS	By MS/MS	By MS/MS	By MS/MS	By MS/MS
AELESAALNAR	NEAKEQVQQALNARKAELESAALNARLAAE	NARKAELESAALNARLAAETIDVSLPGRRI	K	A	E	A	R	L	4	1	1	0	0	0	2	0	0	0	2	0	0	0	0	1	0	0	0	0	0	0	11	0	1143.59	P08312	P08312	76	86	pheS	Phenylalanine--tRNA ligase alpha subunit	yes	yes	2	2.2317e-11	135.71	By matching	By MS/MS	By MS/MS
AELGIPK	AAKIEKLLAWLETLKAELGIPKSIREAGVQ	LAWLETLKAELGIPKSIREAGVQEADFLAN	K	A	E	P	K	S	1	0	0	0	0	0	1	1	0	1	1	1	0	0	1	0	0	0	0	0	0	0	7	0	726.428	P0A9Q7	P0A9Q7	807	813	adhE	Aldehyde-alcohol dehydrogenase;Alcohol dehydrogenase;Acetaldehyde dehydrogenase [acetylating];Pyruvate-formate-lyase deactivase	yes	yes	2	0.01133	86.086		By MS/MS		By MS/MS	By MS/MS
AEMNIAPGK	TEWLKQAIVAVRNIRAEMNIAPGKPLELLL	AVRNIRAEMNIAPGKPLELLLRGCSADAER	R	A	E	G	K	P	2	0	1	0	0	0	1	1	0	1	0	1	1	0	1	0	0	0	0	0	0	0	9	0	929.464	P07118	P07118	812	820	valS	Valine--tRNA ligase	yes	yes	2	0.011151	68.383
AEMNIAPGKPLELLLR	TEWLKQAIVAVRNIRAEMNIAPGKPLELLL	EMNIAPGKPLELLLRGCSADAERRVNENRG	R	A	E	L	R	G	2	1	1	0	0	0	2	1	0	1	4	1	1	0	2	0	0	0	0	0	0	0	16	1	1764	P07118	P07118	812	827	valS	Valine--tRNA ligase	yes	yes	2;3	1.3051e-20	172.76	By MS/MS	By MS/MS	By MS/MS	By MS/MS	By MS/MS
AENMLWHK	VGPKHLINKKTVAKRAENMLWHKLPKSIYF	KKTVAKRAENMLWHKLPKSIYFRRGSLPIA	R	A	E	H	K	L	1	0	1	0	0	0	1	0	1	0	1	1	1	0	0	0	0	1	0	0	0	0	8	0	1027.49	P0A9Q7	P0A9Q7	448	455	adhE	Aldehyde-alcohol dehydrogenase;Alcohol dehydrogenase;Acetaldehyde dehydrogenase [acetylating];Pyruvate-formate-lyase deactivase	yes	yes	2;3	0.00082076	113.89		By MS/MS	By MS/MS	By MS/MS	By MS/MS
AENQYYGTGR	______________________________	______________________________	M	A	E	G	R	R	1	1	1	0	0	1	1	2	0	0	0	0	0	0	0	0	1	0	2	0	0	0	10	0	1157.51	P0A7X3	P0A7X3	2	11	rpsI	30S ribosomal protein S9	yes	yes	2	1.4496e-20	204.07	By MS/MS	By MS/MS	By MS/MS	By MS/MS	By MS/MS
AESFTTTNR	______________________________	______________________________	M	A	E	N	R	Y	1	1	1	0	0	0	1	0	0	0	0	0	0	1	0	1	3	0	0	0	0	0	9	0	1025.48	P0ADN2	P0ADN2	2	10	yifE	UPF0438 protein YifE	yes	yes	2	3.2176e-05	143.12	By MS/MS	By MS/MS		By MS/MS	By MS/MS
AETLLAK	NARLFALHDHNEQQKAETLLAKLQEGQNIA	HDHNEQQKAETLLAKLQEGQNIALVSDAGT	K	A	E	A	K	L	2	0	0	0	0	0	1	0	0	0	2	1	0	0	0	0	1	0	0	0	0	0	7	0	744.438	P67087	P67087	74	80	rsmI	Ribosomal RNA small subunit methyltransferase I	yes	yes	2	0.013993	82.386		By MS/MS	By MS/MS	By MS/MS	By MS/MS
AETLYYIVK	HKYPSKSTLIHQGEKAETLYYIVKGSVAVL	IHQGEKAETLYYIVKGSVAVLIKDEEGKEM	K	A	E	V	K	G	1	0	0	0	0	0	1	0	0	1	1	1	0	0	0	0	1	0	2	1	0	0	9	0	1098.6	P0ACJ8	P0ACJ8	37	45	crp	cAMP-activated global transcriptional regulator CRP	yes	yes	1;2	0.0027015	84.568	By MS/MS	By MS/MS	By MS/MS	By MS/MS	By MS/MS
AEVMDVANAVLDGTDAVMLSAETAAGQYPSETVAAMAR	TQMMESMITNPMPTRAEVMDVANAVLDGTD	AAGQYPSETVAAMARVCLGAEKIPSINVSK	R	A	E	A	R	V	10	1	1	3	0	1	3	2	0	0	2	0	3	0	1	2	3	0	1	5	0	0	38	0	3824.79	P21599	P21599	299	336	pykA	Pyruvate kinase II	yes	yes	3;4	8.9177e-21	115.2
AEVTGSGK	YAAGARQGTRAQKTRAEVTGSGKKPWRQKG	TRAQKTRAEVTGSGKKPWRQKGTGRARSGS	R	A	E	G	K	K	1	0	0	0	0	0	1	2	0	0	0	1	0	0	0	1	1	0	0	1	0	0	8	0	747.376	P60723	P60723	50	57	rplD	50S ribosomal protein L4	yes	yes	2	0.038151	57.177		By MS/MS
AEVVAHGR	EVKIGVPFVDGGVIKAEVVAHGRGEKVKIV	VDGGVIKAEVVAHGRGEKVKIVKFRRRKHY	K	A	E	G	R	G	2	1	0	0	0	0	1	1	1	0	0	0	0	0	0	0	0	0	0	2	0	0	8	0	837.446	P0AG48	P0AG48	61	68	rplU	50S ribosomal protein L21	yes	yes	2	0.0025897	97.071
AEYTPHVDTGDYIIVLNADK	RLATELARRLRGKHKAEYTPHVDTGDYIIV	HVDTGDYIIVLNADKVAVTGNKRTDKVYYH	K	A	E	D	K	V	2	0	1	3	0	0	1	1	1	2	1	1	0	0	1	0	2	0	2	2	0	0	20	0	2233.09	P0AA10	P0AA10	42	61	rplM	50S ribosomal protein L13	yes	yes	2;3;4	1.0707e-97	278.64	By MS/MS	By MS/MS	By MS/MS	By MS/MS	By MS/MS
AEYTPHVDTGDYIIVLNADKVAVTGNK	RLATELARRLRGKHKAEYTPHVDTGDYIIV	IIVLNADKVAVTGNKRTDKVYYHHTGHIGG	K	A	E	N	K	R	3	0	2	3	0	0	1	2	1	2	1	2	0	0	1	0	3	0	2	4	0	0	27	1	2902.47	P0AA10	P0AA10	42	68	rplM	50S ribosomal protein L13	yes	yes	2;3;4	1.4737e-150	308.89
AEYTPHVDTGDYIIVLNADKVAVTGNKR	RLATELARRLRGKHKAEYTPHVDTGDYIIV	IVLNADKVAVTGNKRTDKVYYHHTGHIGGI	K	A	E	K	R	T	3	1	2	3	0	0	1	2	1	2	1	2	0	0	1	0	3	0	2	4	0	0	28	2	3058.57	P0AA10	P0AA10	42	69	rplM	50S ribosomal protein L13	yes	yes	4	4.8976e-08	92.412
AFAENWLGK	KAGGVKVVNSKEDIRAFAENWLGKRLVTYQ	SKEDIRAFAENWLGKRLVTYQTDANGQPVN	R	A	F	G	K	R	2	0	1	0	0	0	1	1	0	0	1	1	0	1	0	0	0	1	0	0	0	0	9	0	1034.52	P0A836	P0A836	71	79	sucC	Succinyl-CoA ligase [ADP-forming] subunit beta	yes	yes	2	0.001345	105.04	By MS/MS		By MS/MS	By MS/MS	By MS/MS
AFDQIDNAPEEK	AITTVLAKTYGGAARAFDQIDNAPEEKARG	AARAFDQIDNAPEEKARGITINTSHVEYDT	R	A	F	E	K	A	2	0	1	2	0	1	2	0	0	1	0	1	0	1	1	0	0	0	0	0	0	0	12	0	1375.63	P0CE48;P0CE47	P0CE48	46	57	tufB;tufA	Elongation factor Tu 2;Elongation factor Tu 1	yes	no	1;2;3	4.3946e-97	311.76	By MS/MS	By MS/MS	By MS/MS	By MS/MS	By MS/MS
AFDQIDNAPEEKAR	AITTVLAKTYGGAARAFDQIDNAPEEKARG	RAFDQIDNAPEEKARGITINTSHVEYDTPT	R	A	F	A	R	G	3	1	1	2	0	1	2	0	0	1	0	1	0	1	1	0	0	0	0	0	0	0	14	1	1602.76	P0CE48;P0CE47	P0CE48	46	59	tufB;tufA	Elongation factor Tu 2;Elongation factor Tu 1	yes	no	2;3	2.6648e-20	165.63
AFEQCAGFLR	QNRQQLLKVSRLGPKAFEQCAGFLRINHGD	RLGPKAFEQCAGFLRINHGDNPLDASTVHP	K	A	F	L	R	I	2	1	0	0	1	1	1	1	0	0	1	0	0	2	0	0	0	0	0	0	0	0	10	0	1197.56	P46837	P46837	546	555	yhgF	Protein YhgF	yes	yes	2	0.0035246	72.485
AFFANPVLTGAVDK	VYQDLTRLDVEIKDRAFFANPVLTGAVDKA	RAFFANPVLTGAVDKAKNAGKAVHIMGLLS	R	A	F	D	K	A	3	0	1	1	0	0	0	1	0	0	1	1	0	2	1	0	1	0	0	2	0	0	14	0	1448.77	P37689	P37689	92	105	gpmI	2,3-bisphosphoglycerate-independent phosphoglycerate mutase	yes	yes	2	1.5047e-05	99.5				By MS/MS
AFIGIDGWQPETGFTGR	GPLTRQCIQQVHFSKAFIGIDGWQPETGFT	IGIDGWQPETGFTGRDMMRTDVVNAVLEKE	K	A	F	G	R	D	1	1	0	1	0	1	1	4	0	2	0	0	0	2	1	0	2	1	0	0	0	0	17	0	1850.9	P76034	P76034	163	179	yciT	Uncharacterized HTH-type transcriptional regulator YciT	yes	yes	2	4.0582e-21	170.66	By MS/MS	By MS/MS		By MS/MS	By MS/MS
AFLDAGHYQPLR	SRDPGDSAEMMQARRAFLDAGHYQPLRDAI	ARRAFLDAGHYQPLRDAIVAQLRERLDDKA	R	A	F	L	R	D	2	1	0	1	0	1	0	1	1	0	2	0	0	1	1	0	0	0	1	0	0	0	12	0	1386.7	P36999	P36999	60	71	rlmA	23S rRNA (guanine(745)-N(1))-methyltransferase	yes	yes	2	1.0397e-17	178.22					By MS/MS
AFLPGSLVDVR	GKVKGGFTVELNGIRAFLPGSLVDVRPVRD	NGIRAFLPGSLVDVRPVRDTLHLEGKELEF	R	A	F	V	R	P	1	1	0	1	0	0	0	1	0	0	2	0	0	1	1	1	0	0	0	2	0	0	11	0	1172.66	P0AG67	P0AG67	129	139	rpsA	30S ribosomal protein S1	yes	yes	2	4.3109e-10	141.48
AFLPGSLVDVRPVR	GKVKGGFTVELNGIRAFLPGSLVDVRPVRD	RAFLPGSLVDVRPVRDTLHLEGKELEFKVI	R	A	F	V	R	D	1	2	0	1	0	0	0	1	0	0	2	0	0	1	2	1	0	0	0	3	0	0	14	1	1524.88	P0AG67	P0AG67	129	142	rpsA	30S ribosomal protein S1	yes	yes	1;2;3;4	1.5832e-68	255.19	By MS/MS	By MS/MS	By MS/MS	By MS/MS	By MS/MS
AFLPGSLVDVRPVRDTLHLEGK	GKVKGGFTVELNGIRAFLPGSLVDVRPVRD	VDVRPVRDTLHLEGKELEFKVIKLDQKRNN	R	A	F	G	K	E	1	2	0	2	0	0	1	2	1	0	4	1	0	1	2	1	1	0	0	3	0	0	22	2	2418.34	P0AG67	P0AG67	129	150	rpsA	30S ribosomal protein S1	yes	yes	4	0.0099576	40.622
AFNEMQPIVDR	VYAAIEAGDKAAAQKAFNEMQPIVDRQAAK	AAQKAFNEMQPIVDRQAAKGLIHKNKAARH	K	A	F	D	R	Q	1	1	1	1	0	1	1	0	0	1	0	0	1	1	1	0	0	0	0	1	0	0	11	0	1318.63	P0A7U7	P0A7U7	50	60	rpsT	30S ribosomal protein S20	yes	yes	1;2;3	1.6672e-24	201.75	By MS/MS	By MS/MS	By MS/MS	By MS/MS	By MS/MS
AFNEMQPIVDRQAAK	VYAAIEAGDKAAAQKAFNEMQPIVDRQAAK	AFNEMQPIVDRQAAKGLIHKNKAARHKANL	K	A	F	A	K	G	3	1	1	1	0	2	1	0	0	1	0	1	1	1	1	0	0	0	0	1	0	0	15	1	1716.86	P0A7U7	P0A7U7	50	64	rpsT	30S ribosomal protein S20	yes	yes	2;3	4.2201e-47	225.58
AFNLDVQR	LLGIKGTEMSADIAKAFNLDVQRGAFVSEV	MSADIAKAFNLDVQRGAFVSEVLPGSGSAK	K	A	F	Q	R	G	1	1	1	1	0	1	0	0	0	0	1	0	0	1	0	0	0	0	0	1	0	0	8	0	961.498	P39099	P39099	283	290	degQ	Periplasmic pH-dependent serine endoprotease DegQ	yes	yes	2	0.00021303	143		By MS/MS		By MS/MS	By MS/MS
AFNPWPMSWLEIEGQPVK	IDWSLSAAQLERCIRAFNPWPMSWLEIEGQ	PWPMSWLEIEGQPVKVWKASVIDTATNAAP	R	A	F	V	K	V	1	0	1	0	0	1	2	1	0	1	1	1	1	1	3	1	0	2	0	1	0	0	18	0	2128.05	P23882	P23882	230	247	fmt	Methionyl-tRNA formyltransferase	yes	yes	2;3	1.4744e-26	184.34	By MS/MS	By MS/MS	By MS/MS	By MS/MS	By MS/MS
AFPGLNGMDLAK	AGDNPDAALALEKARAFPGLNGMDLAKEVT	KARAFPGLNGMDLAKEVTTAEAYSWTQGSW	R	A	F	A	K	E	2	0	1	1	0	0	0	2	0	0	2	1	1	1	1	0	0	0	0	0	0	0	12	0	1232.62	P0A6F1	P0A6F1	149	160	carA	Carbamoyl-phosphate synthase small chain	yes	yes	2	1.7091e-07	116.52		By MS/MS		By MS/MS	By MS/MS
AFQELNAIDVL	WLRAGQTSMIARLEKAFQELNAIDVL____	RLEKAFQELNAIDVL_______________	K	A	F	V	L	-	2	0	1	1	0	1	1	0	0	1	2	0	0	1	0	0	0	0	0	1	0	0	11	0	1231.64	P0AB71	P0AB71	349	359	fbaA	Fructose-bisphosphate aldolase class 2	yes	yes	1;2	7.7309e-07	116.37			By MS/MS
AFSQFLNLANTAEQYHSISPK	TLQNLSNDELLPVARAFSQFLNLANTAEQY	NLANTAEQYHSISPKGEAASNPEVIARTLR	R	A	F	P	K	G	3	0	2	0	0	2	1	0	1	1	2	1	0	2	1	3	1	0	1	0	0	0	21	0	2365.17	P00864	P00864	74	94	ppc	Phosphoenolpyruvate carboxylase	yes	yes	2;3	1.703e-70	240.2	By MS/MS	By MS/MS	By MS/MS	By MS/MS	By MS/MS
AFTDFFAR	KPEIAELAETYPEVKAFTDFFARSTRGLIR	ETYPEVKAFTDFFARSTRGLIR________	K	A	F	A	R	S	2	1	0	1	0	0	0	0	0	0	0	0	0	3	0	0	1	0	0	0	0	0	8	0	973.466	P0A722	P0A722	248	255	lpxA	Acyl-[acyl-carrier-protein]--UDP-N-acetylglucosamine O-acyltransferase	yes	yes	2	0.00035338	139.54	By MS/MS	By MS/MS		By MS/MS	By MS/MS
AFTNYLPGFNIPMLPR	WIAEGSKLDKAAKIRAFTNYLPGFNIPMLP	FTNYLPGFNIPMLPRELSDDLCSLRANEVR	R	A	F	P	R	E	1	1	2	0	0	0	0	1	0	1	2	0	1	2	3	0	1	0	1	0	0	0	16	0	1849.95	P30850	P30850	249	264	rnb	Exoribonuclease 2	yes	yes	2;3	2.2295e-64	238.86	By MS/MS	By MS/MS	By MS/MS	By MS/MS	By MS/MS
AFTSEEFTHFLEELTK	FYKDGKYVLAGEGNKAFTSEEFTHFLEELT	FTSEEFTHFLEELTKQYPIVSIEDGLDESD	K	A	F	T	K	Q	1	0	0	0	0	0	4	0	1	0	2	1	0	3	0	1	3	0	0	0	0	0	16	0	1927.92	P0A6P9	P0A6P9	267	282	eno	Enolase	yes	yes	2;3	2.728e-252	407.4	By MS/MS	By MS/MS		By MS/MS	By MS/MS
AFYGSVAR	EISAIFTHTDNPGEKAFYGSVARLAAERGI	TDNPGEKAFYGSVARLAAERGIPVYAPDNV	K	A	F	A	R	L	2	1	0	0	0	0	0	1	0	0	0	0	0	1	0	1	0	0	1	1	0	0	8	0	869.44	P77398	P77398	40	47	arnA	Bifunctional polymyxin resistance protein ArnA;UDP-4-amino-4-deoxy-L-arabinose formyltransferase;UDP-glucuronic acid oxidase, UDP-4-keto-hexauronic acid decarboxylating	yes	yes	2	0.0005732	134.12	By MS/MS	By MS/MS			By MS/MS
AGAGTDAAIDSLKPYLDKGDIIIDGGNTFFQDTIR	VESLETPRRILLMVKAGAGTDAAIDSLKPY	IIIDGGNTFFQDTIRRNRELSAEGFNFIGT	K	A	G	I	R	R	4	1	1	6	0	1	0	5	0	5	2	2	0	2	1	1	3	0	1	0	0	0	35	2	3667.84	P00350	P00350	76	110	gnd	6-phosphogluconate dehydrogenase, decarboxylating	yes	yes	4	0.00036171	45.631
AGAPFGPGANPMHGR	VVYGKKTGNTPDGRRAGAPFGPGANPMHGR	AGAPFGPGANPMHGRDQKGAVASLTSVAKL	R	A	G	G	R	D	3	1	1	0	0	0	0	4	1	0	0	0	1	1	3	0	0	0	0	0	0	0	15	0	1435.68	P09373	P09373	626	640	pflB	Formate acetyltransferase 1	yes	yes	3	0.00011262	89.013	By MS/MS
AGDEGKLFGSIGTR	AEKINALETVTIASKAGDEGKLFGSIGTRD	KAGDEGKLFGSIGTRDIADAVTAAGVEVAK	K	A	G	T	R	D	1	1	0	1	0	0	1	4	0	1	1	1	0	1	0	1	1	0	0	0	0	0	14	1	1406.72	P0A7R1	P0A7R1	84	97	rplI	50S ribosomal protein L9	yes	yes	2;3	8.8616e-96	282.16
AGDIAAAIGLK	VQMHANKREEIKEVRAGDIAAAIGLKDVTT	KEVRAGDIAAAIGLKDVTTGDTLCDPDAPI	R	A	G	L	K	D	4	0	0	1	0	0	0	2	0	2	1	1	0	0	0	0	0	0	0	0	0	0	11	0	998.576	P0A6M8	P0A6M8	379	389	fusA	Elongation factor G	yes	yes	1;2	6.8096e-23	138.98	By MS/MS	By MS/MS	By MS/MS	By MS/MS	By MS/MS
AGDIAAAIGLKDVTTGDTLCDPDAPIILER	VQMHANKREEIKEVRAGDIAAAIGLKDVTT	GDTLCDPDAPIILERMEFPEPVISIAVEPK	R	A	G	E	R	M	5	1	0	5	1	0	1	3	0	4	3	1	0	0	2	0	3	0	0	1	0	0	30	1	3080.57	P0A6M8	P0A6M8	379	408	fusA	Elongation factor G	yes	yes	3	5.6164e-12	106.17
AGDIITSLNGK	SEVLPGSGSAKAGVKAGDIITSLNGKPLNS	AGVKAGDIITSLNGKPLNSFAELRSRIATT	K	A	G	G	K	P	1	0	1	1	0	0	0	2	0	2	1	1	0	0	0	1	1	0	0	0	0	0	11	0	1087.59	P39099	P39099	310	320	degQ	Periplasmic pH-dependent serine endoprotease DegQ	yes	yes	2	0.084663	39.022
AGDNAPMAYIELVDR	SRAGGYTRILKCGFRAGDNAPMAYIELVDR	AGDNAPMAYIELVDRSEKAEAAAE______	R	A	G	D	R	S	3	1	1	2	0	0	1	1	0	1	1	0	1	0	1	0	0	0	1	1	0	0	15	0	1633.78	P0AG44	P0AG44	104	118	rplQ	50S ribosomal protein L17	yes	yes	2;3	1.1194e-38	207.34	By MS/MS	By MS/MS	By MS/MS	By MS/MS	By MS/MS
AGDNAPMAYIELVDRSEK	SRAGGYTRILKCGFRAGDNAPMAYIELVDR	NAPMAYIELVDRSEKAEAAAE_________	R	A	G	E	K	A	3	1	1	2	0	0	2	1	0	1	1	1	1	0	1	1	0	0	1	1	0	0	18	1	1977.95	P0AG44	P0AG44	104	121	rplQ	50S ribosomal protein L17	yes	yes	2;3	4.7227e-53	225.79
AGDNAPMAYIELVDRSEKAEAAAE	SRAGGYTRILKCGFRAGDNAPMAYIELVDR	IELVDRSEKAEAAAE_______________	R	A	G	A	E	-	7	1	1	2	0	0	4	1	0	1	1	1	1	0	1	1	0	0	1	1	0	0	24	2	2520.18	P0AG44	P0AG44	104	127	rplQ	50S ribosomal protein L17	yes	yes	2;3	8.0854e-48	196.65
AGDQIQSGVDAAIK	KDGERRYILAPKGLKAGDQIQSGVDAAIKP	KAGDQIQSGVDAAIKPGNTLPMRNIPVGST	K	A	G	I	K	P	3	0	0	2	0	2	0	2	0	2	0	1	0	0	0	1	0	0	0	1	0	0	14	0	1371.7	P60422	P60422	112	125	rplB	50S ribosomal protein L2	yes	yes	2	4.0791e-10	137.89	By MS/MS	By MS/MS	By MS/MS	By MS/MS	By MS/MS
AGDQIQSGVDAAIKPGNTLPMR	KDGERRYILAPKGLKAGDQIQSGVDAAIKP	GVDAAIKPGNTLPMRNIPVGSTVHNVEMKP	K	A	G	M	R	N	3	1	1	2	0	2	0	3	0	2	1	1	1	0	2	1	1	0	0	1	0	0	22	1	2238.14	P60422	P60422	112	133	rplB	50S ribosomal protein L2	yes	yes	2;3;4	0	449.27	By MS/MS	By MS/MS	By MS/MS	By MS/MS	By MS/MS
AGDVITSLNGKPISSFAALR	SQVLPNSSAAKAGIKAGDVITSLNGKPISS	TSLNGKPISSFAALRAQVGTMPVGSKLTLG	K	A	G	L	R	A	3	1	1	1	0	0	0	2	0	2	2	1	0	1	1	3	1	0	0	1	0	0	20	1	2016.1	P0C0V0	P0C0V0	332	351	degP	Periplasmic serine endoprotease DegP	yes	yes	2;3	1.4034e-05	93.478
AGEEFTIDVTFPEEYHAENLK	GRMIPGFEDGIKGHKAGEEFTIDVTFPEEY	IDVTFPEEYHAENLKGKAAKFAINLKKVEE	K	A	G	L	K	G	2	0	1	1	0	0	5	1	1	1	1	1	0	2	1	0	2	0	1	1	0	0	21	0	2438.13	P0A850	P0A850	207	227	tig	Trigger factor	yes	yes	2;3	1.136e-09	123.38
AGELIGMVAQQVGGK	SLIAGVSKDVTDRVKAGELIGMVAQQVGGK	AGELIGMVAQQVGGKGGGRPDMAQAGGTDA	K	A	G	G	K	G	2	0	0	0	0	2	1	4	0	1	1	1	1	0	0	0	0	0	0	2	0	0	15	0	1456.77	P00957	P00957	828	842	alaS	Alanine--tRNA ligase	yes	yes	2;3	1.9459e-21	176.41	By MS/MS	By MS/MS	By MS/MS	By MS/MS	By MS/MS
AGENVGVLLR	CTGVEMFRKLLDEGRAGENVGVLLRGIKRE	LDEGRAGENVGVLLRGIKREEIERGQVLAK	R	A	G	L	R	G	1	1	1	0	0	0	1	2	0	0	2	0	0	0	0	0	0	0	0	2	0	0	10	0	1026.58	P0CE48;P0CE47	P0CE48	271	280	tufB;tufA	Elongation factor Tu 2;Elongation factor Tu 1	yes	no	1;2;3	1.6882e-14	186.3	By MS/MS	By MS/MS	By MS/MS	By MS/MS	By MS/MS
AGFLAAIAK	TNRVPPGVDEAAYVKAGFLAAIAKGEAKSP	EAAYVKAGFLAAIAKGEAKSPLLTPEKAIE	K	A	G	A	K	G	4	0	0	0	0	0	0	1	0	1	1	1	0	1	0	0	0	0	0	0	0	0	9	0	860.512	P36683	P36683	65	73	acnB	Aconitate hydratase B	yes	yes	2	0.00053254	101.69	By MS/MS		By MS/MS	By MS/MS
AGGGSATLSMGQAAAR	TKRIQNAGTEVVEAKAGGGSATLSMGQAAA	GGGSATLSMGQAAARFGLSLVRALQGEQGV	K	A	G	A	R	F	5	1	0	0	0	1	0	4	0	0	1	0	1	0	0	2	1	0	0	0	0	0	16	0	1404.68	P61889	P61889	218	233	mdh	Malate dehydrogenase	yes	yes	2	3.5935e-64	234.39	By MS/MS	By MS/MS		By MS/MS	By MS/MS
AGGKHNDLENVGYTAR	KRNYSRATTSQRCVRAGGKHNDLENVGYTA	GGKHNDLENVGYTARHHTFFEMLGNFSFGD	R	A	G	A	R	H	2	1	2	1	0	0	1	3	1	0	1	1	0	0	0	0	1	0	1	1	0	0	16	1	1700.82	P00957	P00957	71	86	alaS	Alanine--tRNA ligase	yes	yes	2;3	1.005e-27	185.2
AGGVIGILGELDR	VAPSTQKYHMEDVHRAGGVIGILGELDRAG	HRAGGVIGILGELDRAGLLNRDVKNVLGLT	R	A	G	D	R	A	1	1	0	1	0	0	1	4	0	2	2	0	0	0	0	0	0	0	0	1	0	0	13	0	1268.71	P05791	P05791	329	341	ilvD	Dihydroxy-acid dehydratase	yes	yes	2	7.7286e-08	123.63				By MS/MS	By MS/MS
AGIALNDNFVK	TDFNGEVCTSVFDAKAGIALNDNFVKLVSW	FDAKAGIALNDNFVKLVSWYDNETGYSNKV	K	A	G	V	K	L	2	0	2	1	0	0	0	1	0	1	1	1	0	1	0	0	0	0	0	1	0	0	11	0	1160.62	P0A9B2	P0A9B2	297	307	gapA	Glyceraldehyde-3-phosphate dehydrogenase A	yes	yes	2	5.6351e-07	116.73	By MS/MS	By MS/MS	By MS/MS	By MS/MS	By MS/MS
AGIEAANFPFCTIEPNTGVVPMPDPR	LPNVGKSTLFNALTKAGIEAANFPFCTIEP	TIEPNTGVVPMPDPRLDQLAEIVKPQRTLP	K	A	G	P	R	L	3	1	2	1	1	0	2	2	0	2	0	0	1	2	5	0	2	0	0	2	0	0	26	0	2799.34	P0ABU2	P0ABU2	25	50	ychF	Ribosome-binding ATPase YchF	yes	yes	2	0.00067872	64.507					By MS/MS
AGIEHGLLYNQEQR	DSLTLRPEGTAGCVRAGIEHGLLYNQEQRL	RAGIEHGLLYNQEQRLWYIGPMFRHERPQK	R	A	G	Q	R	L	1	1	1	0	0	2	2	2	1	1	2	0	0	0	0	0	0	0	1	0	0	0	14	0	1626.81	P60906	P60906	91	104	hisS	Histidine--tRNA ligase	yes	yes	2;3	1.0356e-46	232.56	By MS/MS		By MS/MS		By MS/MS
AGIELTLFHGR	AQYQAQDALIKTCEKAGIELTLFHGRGGSI	TCEKAGIELTLFHGRGGSIGRGGAPAHAAL	K	A	G	G	R	G	1	1	0	0	0	0	1	2	1	1	2	0	0	1	0	0	1	0	0	0	0	0	11	0	1212.66	P00864	P00864	571	581	ppc	Phosphoenolpyruvate carboxylase	yes	yes	3	1.1231e-07	123.63	By MS/MS				By MS/MS
AGISFLAVYDGSCFDPVQAVINNSLPNYNEDVLR	EVTVRGWVRTRRDSKAGISFLAVYDGSCFD	VINNSLPNYNEDVLRLTTGCSVIVTGKVVA	K	A	G	L	R	L	3	1	4	3	1	1	1	2	0	2	3	0	0	2	2	3	0	0	2	4	0	0	34	0	3756.81	P0A8M0	P0A8M0	34	67	asnS	Asparagine--tRNA ligase	yes	yes	3	8.0377e-32	147.42	By MS/MS	By MS/MS	By MS/MS	By MS/MS	By MS/MS
AGLGMMDGVLENVPSAR	DQIKGKKITVVPILRAGLGMMDGVLENVPS	LGMMDGVLENVPSARISVVGMYRNEETLEP	R	A	G	A	R	I	2	1	1	1	0	0	1	3	0	0	2	0	2	0	1	1	0	0	0	2	0	0	17	0	1715.83	P0A8F0	P0A8F0	79	95	upp	Uracil phosphoribosyltransferase	yes	yes	2	2.4461e-09	110.98		By MS/MS
AGLTLGVDPLGGSGIEYWK	VEGLADIVDMAAIQKAGLTLGVDPLGGSGI	LGVDPLGGSGIEYWKRIGEYYNLNLTIVND	K	A	G	W	K	R	1	0	0	1	0	0	1	5	0	1	3	1	0	0	1	1	1	1	1	1	0	0	19	0	1932	P36938	P36938	227	245	pgm	Phosphoglucomutase	yes	yes	2	1.9873e-07	113.76	By MS/MS				By MS/MS
AGLVGFSVSNLR	EIRDEGATGRGAKPKAGLVGFSVSNLRIPG	KPKAGLVGFSVSNLRIPGFEQPWEEDFGKP	K	A	G	L	R	I	1	1	1	0	0	0	0	2	0	0	2	0	0	1	0	2	0	0	0	2	0	0	12	0	1218.67	P15254	P15254	330	341	purL	Phosphoribosylformylglycinamidine synthase	yes	yes	2	0.0042004	64.297
AGMDSHGFGMASVR	YLGLANHPDLIAAAKAGMDSHGFGMASVRF	KAGMDSHGFGMASVRFICGTQDSHKELEQK	K	A	G	V	R	F	2	1	0	1	0	0	0	3	1	0	0	0	2	1	0	2	0	0	0	1	0	0	14	0	1421.62	P0AB77	P0AB77	67	80	kbl	2-amino-3-ketobutyrate coenzyme A ligase	yes	yes	2;3	6.0658e-06	106.29					By MS/MS
AGNDANRQELLTTLQNLSNDELLPVAR	LERVETIRKLSKSSRAGNDANRQELLTTLQ	TLQNLSNDELLPVARAFSQFLNLANTAEQY	R	A	G	A	R	A	3	2	4	2	0	2	2	1	0	0	6	0	0	0	1	1	2	0	0	1	0	0	27	1	2964.53	P00864	P00864	47	73	ppc	Phosphoenolpyruvate carboxylase	yes	yes	3	3.9152e-08	93.176
AGNVAADGVIK	IENMRKSGAIKAAKKAGNVAADGVIKTKID	AAKKAGNVAADGVIKTKIDGNYGIILEVNC	K	A	G	I	K	T	3	0	1	1	0	0	0	2	0	1	0	1	0	0	0	0	0	0	0	2	0	0	11	0	1013.55	P0A6P1	P0A6P1	53	63	tsf	Elongation factor Ts	yes	yes	1;2	1.4749e-11	126.82	By MS/MS	By MS/MS	By MS/MS	By MS/MS	By MS/MS
AGNVAADGVIKTK	IENMRKSGAIKAAKKAGNVAADGVIKTKID	KKAGNVAADGVIKTKIDGNYGIILEVNCQT	K	A	G	T	K	I	3	0	1	1	0	0	0	2	0	1	0	2	0	0	0	0	1	0	0	2	0	0	13	1	1242.69	P0A6P1	P0A6P1	53	65	tsf	Elongation factor Ts	yes	yes	2	0.014261	60.899
AGPGSLGPVNMPIPVVIDR	PLTFATEEEIRAVVKAGPGSLGPVNMPIPV	SLGPVNMPIPVVIDRTVAAMSDFAAGANID	K	A	G	D	R	T	1	1	1	1	0	0	0	3	0	2	1	0	1	0	4	1	0	0	0	3	0	0	19	0	1888.02	P16659	P16659	333	351	proS	Proline--tRNA ligase	yes	yes	2;3	1.4645e-66	246.63	By MS/MS	By MS/MS	By MS/MS	By MS/MS	By MS/MS
AGPLAGYPVVDMGIR	EYIPAVDKGIQEQLKAGPLAGYPVVDMGIR	AGPLAGYPVVDMGIRLHFGSYHDVDSSELA	K	A	G	I	R	L	2	1	0	1	0	0	0	3	0	1	1	0	1	0	2	0	0	0	1	2	0	0	15	0	1514.79	P0A6M8	P0A6M8	563	577	fusA	Elongation factor G	yes	yes	1;2;3	9.8776e-47	215.06	By MS/MS	By MS/MS	By MS/MS	By MS/MS	By MS/MS
AGQLNPDTR	LARRKLLPSLYQLEKAGQLNPDTRIIGVGR	LYQLEKAGQLNPDTRIIGVGRADWDKAAYT	K	A	G	T	R	I	1	1	1	1	0	1	0	1	0	0	1	0	0	0	1	0	1	0	0	0	0	0	9	0	970.483	P0AC53	P0AC53	36	44	zwf	Glucose-6-phosphate 1-dehydrogenase;Extracellular death factor	yes	yes	2	0.00049273	102.51
AGQNAMDATVLEITK	SDISALTVGQALKVKAGQNAMDATVLEITK	AGQNAMDATVLEITKDGVRVQLNSGMSLIV	K	A	G	T	K	D	3	0	1	1	0	1	1	1	0	1	1	1	1	0	0	0	2	0	0	1	0	0	15	0	1560.78	P45577	P45577	196	210	proQ	RNA chaperone ProQ	yes	yes	2	1.5035e-20	164.13	By MS/MS	By MS/MS	By MS/MS	By MS/MS	By MS/MS
AGQSVQFDVHQGPK	AHYSTIQMDGYRTLKAGQSVQFDVHQGPKG	KAGQSVQFDVHQGPKGNHASVIVPVEVEAA	K	A	G	P	K	G	1	0	0	1	0	3	0	2	1	0	0	1	0	1	1	1	0	0	0	2	0	0	14	0	1496.74	P0A968	P0A968	44	57	cspD	Cold shock-like protein CspD	yes	yes	2;3	1.3162e-20	164.43	By MS/MS	By MS/MS	By MS/MS	By MS/MS	By MS/MS
AGQTSMIAR	DQPNKKYYDPRVWLRAGQTSMIARLEKAFQ	PRVWLRAGQTSMIARLEKAFQELNAIDVL_	R	A	G	A	R	L	2	1	0	0	0	1	0	1	0	1	0	0	1	0	0	1	1	0	0	0	0	0	9	0	933.47	P0AB71	P0AB71	337	345	fbaA	Fructose-bisphosphate aldolase class 2	yes	yes	2	2.5079e-07	161.11	By MS/MS		By MS/MS		By MS/MS
AGQYAYR	ARSRVYRVAFQAVIKAGQYAYRDRRQRKRQ	VAFQAVIKAGQYAYRDRRQRKRQFRQLWIA	K	A	G	Y	R	D	2	1	0	0	0	1	0	1	0	0	0	0	0	0	0	0	0	0	2	0	0	0	7	0	827.393	P0A7L3	P0A7L3	42	48	rplT	50S ribosomal protein L20	yes	yes	2	5.0302e-06	166.66		By MS/MS	By MS/MS	By MS/MS	By MS/MS
AGTGGDEAALFAGDLFR	PKDPDDERNAFLEVRAGTGGDEAALFAGDL	TGGDEAALFAGDLFRMYSRYAEARRWRVEI	R	A	G	F	R	M	4	1	0	2	0	0	1	4	0	0	2	0	0	2	0	0	1	0	0	0	0	0	17	0	1666.8	P0A7I0	P0A7I0	117	133	prfA	Peptide chain release factor 1	yes	yes	2;3	2.9455e-29	184.1	By MS/MS	By MS/MS	By MS/MS	By MS/MS	By MS/MS
AGTGIDELLDAILLQAEVLELK	EEWGGESQFVHVSAKAGTGIDELLDAILLQ	LLDAILLQAEVLELKAVRKGMASGAVIESF	K	A	G	L	K	A	3	0	0	2	0	1	3	2	0	2	6	1	0	0	0	0	1	0	0	1	0	0	22	0	2323.29	P0A705;P0A705-3;P0A705-2	P0A705	537	558	infB	Translation initiation factor IF-2	yes	no	2;3	1.5112e-70	236.17	By MS/MS	By MS/MS	By MS/MS	By MS/MS	By MS/MS
AGTHDSHGAPLGDAEIALTR	LLMCKTIIGFGSPNKAGTHDSHGAPLGDAE	SHGAPLGDAEIALTREQLGWKYAPFEIPSE	K	A	G	T	R	E	4	1	0	2	0	0	1	3	2	1	2	0	0	0	1	1	2	0	0	0	0	0	20	0	1987.97	P27302	P27302	255	274	tktA	Transketolase 1	yes	yes	2;3;4	2.0861e-81	251.91
AGVEAGR	KANRVTKPEAGHFAKAGVEAGRGLWEFRLA	PEAGHFAKAGVEAGRGLWEFRLAEGEEFTV	K	A	G	G	R	G	2	1	0	0	0	0	1	2	0	0	0	0	0	0	0	0	0	0	0	1	0	0	7	0	658.34	P60438	P60438	71	77	rplC	50S ribosomal protein L3	yes	yes	2	0.0015317	132.94
AGVEVDDR	AIGRVPNGKNLDAGKAGVEVDDRGFIRVDK	KNLDAGKAGVEVDDRGFIRVDKQLRTNVPH	K	A	G	D	R	G	1	1	0	2	0	0	1	1	0	0	0	0	0	0	0	0	0	0	0	2	0	0	8	0	859.404	P0A9P0	P0A9P0	285	292	lpdA	Dihydrolipoyl dehydrogenase	yes	yes	2	0.0015264	121.99	By MS/MS
AGVHFGHQTR	______________________________	RDMLKAGVHFGHQTRYWNPKMKPFIFGARN	K	A	G	T	R	Y	1	1	0	0	0	1	0	2	2	0	0	0	0	1	0	0	1	0	0	1	0	0	10	0	1108.55	P0A7V0	P0A7V0	12	21	rpsB	30S ribosomal protein S2	yes	yes	2;3	0.0047698	67.726	By MS/MS	By MS/MS		By MS/MS
AGVLAEVR	PFDVALRRFKRSCEKAGVLAEVRRREFYEK	FKRSCEKAGVLAEVRRREFYEKPTTERKRA	K	A	G	V	R	R	2	1	0	0	0	0	1	1	0	0	1	0	0	0	0	0	0	0	0	2	0	0	8	0	813.471	P68679	P68679	26	33	rpsU	30S ribosomal protein S21	yes	yes	2	3.4045e-07	173.93	By MS/MS	By MS/MS	By MS/MS	By MS/MS	By MS/MS
AGVPVQDMEMWQFHPTGIAGAGVLVTEGCR	NAHINTGDGVGMAIRAGVPVQDMEMWQFHP	TGIAGAGVLVTEGCRGEGGYLLNKHGERFM	R	A	G	C	R	G	3	1	0	1	1	2	2	5	1	1	1	0	2	1	2	0	2	1	0	4	0	0	30	0	3212.52	P0AC41	P0AC41	229	258	sdhA	Succinate dehydrogenase flavoprotein subunit	yes	yes	3	3.9878e-20	134.69
AGVSNLLDILSAVTGQSIPELEK	DSDEPPVVRYDVQNKAGVSNLLDILSAVTG	ILSAVTGQSIPELEKQFEGKMYGHLKGEVA	K	A	G	E	K	Q	2	0	1	1	0	1	2	2	0	2	4	1	0	0	1	3	1	0	0	2	0	0	23	0	2353.27	P00954	P00954	241	263	trpS	Tryptophan--tRNA ligase	yes	yes	2;3;4	3.6415e-181	338.89	By MS/MS	By MS/MS	By MS/MS	By MS/MS	By MS/MS
AGVSNLLDILSAVTGQSIPELEKQFEGK	DSDEPPVVRYDVQNKAGVSNLLDILSAVTG	TGQSIPELEKQFEGKMYGHLKGEVADAVSG	K	A	G	G	K	M	2	0	1	1	0	2	3	3	0	2	4	2	0	1	1	3	1	0	0	2	0	0	28	1	2942.56	P00954	P00954	241	268	trpS	Tryptophan--tRNA ligase	yes	yes	2	5.8805e-53	199.15
AGYVPESVPLEHHMFGMMLGK	RQHQHLMQAWAIVRKAGYVPESVPLEHHMF	SVPLEHHMFGMMLGKDGKPFKTRAGGTVKL	K	A	G	G	K	D	1	0	0	0	0	0	2	3	2	0	2	1	3	1	2	1	0	0	1	2	0	0	21	0	2329.11	P11875	P11875	355	375	argS	Arginine--tRNA ligase	yes	yes	2;3;4	2.5574e-25	179.41	By MS/MS	By MS/MS	By MS/MS	By MS/MS	By MS/MS
AHAFPWSEK	LETTDLPAAYHIEQRAHAFPWSEKTFASNQ	YHIEQRAHAFPWSEKTFASNQGERYLNFQL	R	A	H	E	K	T	2	0	0	0	0	0	1	0	1	0	0	1	0	1	1	1	0	1	0	0	0	0	9	0	1071.51	P0A944	P0A944	22	30	rimI	Ribosomal-protein-alanine acetyltransferase	yes	yes	2	0.0025375	85.38					By MS/MS
AHGGENIHIISK	IRKRSDVIEIREHLKAHGGENIHIISKIEN	HLKAHGGENIHIISKIENQEGLNNFDEILE	K	A	H	S	K	I	1	0	1	0	0	0	1	2	2	3	0	1	0	0	0	1	0	0	0	0	0	0	12	0	1274.67	P0AD61	P0AD61	209	220	pykF	Pyruvate kinase I	yes	yes	3	0.039233	42.797			By MS/MS
AHHLDAHYITR	DRERDLLERLITLGKAHHLDAHYITRLFQL	TLGKAHHLDAHYITRLFQLIIEDSVLTQQA	K	A	H	T	R	L	2	1	0	1	0	0	0	0	3	1	1	0	0	0	0	0	1	0	1	0	0	0	11	0	1332.67	P0A9J8	P0A9J8	65	75	pheA	P-protein;Chorismate mutase;Prephenate dehydratase	yes	yes	2;4	2.8538e-05	101.65		By MS/MS
AHIEKQAGELQEK	______________________________	______________________________	M	A	H	E	K	L	2	0	0	0	0	2	3	1	1	1	1	2	0	0	0	0	0	0	0	0	0	0	13	1	1479.77	P0A7W1	P0A7W1	2	14	rpsE	30S ribosomal protein S5	yes	yes	2;3	3.0121e-88	289.71
AHKPGSATIALNK	______________________________	KKAHKPGSATIALNKRARHEYFIEEEFEAG	K	A	H	N	K	R	3	0	1	0	0	0	0	1	1	1	1	2	0	0	1	1	1	0	0	0	0	0	13	1	1306.74	P0A832	P0A832	6	18	smpB	SsrA-binding protein	yes	yes	2;3	1.0032e-09	127.7
AHVKGESTEALLPNMVATSLAK	AERLTTDKGEWLLYRAHVKGESTEALLPNM	TEALLPNMVATSLAKLPIPKLMRWGASDVH	R	A	H	A	K	L	4	0	1	0	0	0	2	1	1	0	3	2	1	0	1	2	2	0	0	2	0	0	22	1	2266.2	P00961	P00961	120	141	glyS	Glycine--tRNA ligase beta subunit	yes	yes	2;3;4	2.0318e-56	216.72
AHYVLMNVEAPQEVIDELETTFR	WGRRQLAYPINKLHKAHYVLMNVEAPQEVI	EAPQEVIDELETTFRFNDAVIRSMVMRTKH	K	A	H	F	R	F	2	1	1	1	0	1	4	0	1	1	2	0	1	1	1	0	2	0	1	3	0	0	23	0	2703.32	P02358	P02358	57	79	rpsF	30S ribosomal protein S6;30S ribosomal protein S6, fully modified isoform;30S ribosomal protein S6, non-modified isoform	yes	yes	2;3;4	5.0866e-181	335.23	By MS/MS	By MS/MS	By MS/MS	By MS/MS	By MS/MS
AIAEQLK	PNGSEVLVAASTVEKAIAEQLKYTGNKDAA	VAASTVEKAIAEQLKYTGNKDAAAAVGKAV	K	A	I	L	K	Y	2	0	0	0	0	1	1	0	0	1	1	1	0	0	0	0	0	0	0	0	0	0	7	0	771.449	P0C018	P0C018	57	63	rplR	50S ribosomal protein L18	yes	yes	2	0.0038992	103.29	By MS/MS	By MS/MS	By MS/MS	By MS/MS	By MS/MS
AIAESIGIHVEK	PETDMADLDNFDSAKAIAESIGIHVEKSWG	SAKAIAESIGIHVEKSWGLGRIVTEIFEEV	K	A	I	E	K	S	2	0	0	0	0	0	2	1	1	3	0	1	0	0	0	1	0	0	0	1	0	0	12	0	1265.7	P0A8N3	P0A8N3	353	364	lysS	Lysine--tRNA ligase	yes	yes	2;3	4.6694e-10	128.35	By MS/MS				By MS/MS
AIAETLAAR	GKIALVTGASRGIGRAIAETLAARGAKVIG	SRGIGRAIAETLAARGAKVIGTATSENGAQ	R	A	I	A	R	G	4	1	0	0	0	0	1	0	0	1	1	0	0	0	0	0	1	0	0	0	0	0	9	0	914.519	P0AEK2	P0AEK2	20	28	fabG	3-oxoacyl-[acyl-carrier-protein] reductase FabG	yes	yes	2	0.00013581	131.27	By MS/MS		By MS/MS		By MS/MS
AIAQVGTISANSDETVGK	VEELKALSVPCSDSKAIAQVGTISANSDET	QVGTISANSDETVGKLIAEAMDKVGKEGVI	K	A	I	G	K	L	3	0	1	1	0	1	1	2	0	2	0	1	0	0	0	2	2	0	0	2	0	0	18	0	1759.9	P0A6F5	P0A6F5	143	160	groL	60 kDa chaperonin	yes	yes	2;3	1.7983e-66	235.21	By MS/MS	By MS/MS	By MS/MS	By MS/MS	By MS/MS
AIASDCADGMTK	ISYETATFPWAASGRAIASDCADGMTKLIF	SGRAIASDCADGMTKLIFDKESHRVIGGAI	R	A	I	T	K	L	3	0	0	2	1	0	0	1	0	1	0	1	1	0	0	1	1	0	0	0	0	0	12	0	1238.53	P0A9P0	P0A9P0	387	398	lpdA	Dihydrolipoyl dehydrogenase	yes	yes	2	1.9772e-10	137.95	By MS/MS	By MS/MS	By MS/MS	By MS/MS	By MS/MS
AIDKPFLLPIEDVFSISGR	ELAGFLDSYIPEPERAIDKPFLLPIEDVFS	PFLLPIEDVFSISGRGTVVTGRVERGIIKV	R	A	I	G	R	G	1	1	0	2	0	0	1	1	0	3	2	1	0	2	2	2	0	0	0	1	0	0	19	1	2116.16	P0CE48;P0CE47	P0CE48	206	224	tufB;tufA	Elongation factor Tu 2;Elongation factor Tu 1	yes	no	2;3;4	3.1893e-66	230.86	By MS/MS	By MS/MS	By MS/MS	By MS/MS	By MS/MS
AIDKPFLLPIEDVFSISGRGTVVTGR	ELAGFLDSYIPEPERAIDKPFLLPIEDVFS	DVFSISGRGTVVTGRVERGIIKVGEEVEIV	R	A	I	G	R	V	1	2	0	2	0	0	1	3	0	3	2	1	0	2	2	2	2	0	0	3	0	0	26	2	2786.53	P0CE48;P0CE47	P0CE48	206	231	tufB;tufA	Elongation factor Tu 2;Elongation factor Tu 1	yes	no	4	0.012553	39.388
AIDMARHLNATIINEGDINTRR	VLGAVPWSFDLIATRAIDMARHLNATIINE	LNATIINEGDINTRRVKSVTFCARSIPHML	R	A	I	R	R	V	3	3	3	2	0	0	1	1	1	4	1	0	1	0	0	0	2	0	0	0	0	0	22	2	2493.29	P0A9M8	P0A9M8	232	253	pta	Phosphate acetyltransferase	yes	yes	2	0.0010434	65.043					By MS/MS
AIDVNGVK	KEQAAAQESANLSSKAIDVNGVKLLVSELS	SANLSSKAIDVNGVKLLVSELSGVEPKMLR	K	A	I	V	K	L	1	0	1	1	0	0	0	1	0	1	0	1	0	0	0	0	0	0	0	2	0	0	8	0	814.455	P00957	P00957	765	772	alaS	Alanine--tRNA ligase	yes	yes	1;2	0.00028187	124.37	By MS/MS	By matching	By MS/MS	By MS/MS	By MS/MS
AIDVNGVKLLVSELSGVEPK	KEQAAAQESANLSSKAIDVNGVKLLVSELS	GVKLLVSELSGVEPKMLRTMVDDLKNQLGS	K	A	I	P	K	M	1	0	1	1	0	0	2	2	0	1	3	2	0	0	1	2	0	0	0	4	0	0	20	1	2066.16	P00957	P00957	765	784	alaS	Alanine--tRNA ligase	yes	yes	2;3	5.5444e-11	134.25	By MS/MS		By MS/MS
AIGEAKDDDTADILTAASR	ELADRYAIVANDVRKAIGEAKDDDTADILT	AKDDDTADILTAASRDLDKFLWFIESNIE_	K	A	I	S	R	D	5	1	0	4	0	0	1	1	0	2	1	1	0	0	0	1	2	0	0	0	0	0	19	1	1931.94	P0ABT2	P0ABT2	135	153	dps	DNA protection during starvation protein	yes	yes	2;3	1.5149e-31	172.43
AIGEVTDVVEK	EIRLPIVEQTPLFKRAIGEVTDVVEKEMYT	LFKRAIGEVTDVVEKEMYTFEDRNGDSLTL	R	A	I	E	K	E	1	0	0	1	0	0	2	1	0	1	0	1	0	0	0	0	1	0	0	3	0	0	11	0	1158.61	P60906	P60906	55	65	hisS	Histidine--tRNA ligase	yes	yes	2	3.3677e-07	120.99	By MS/MS		By MS/MS	By MS/MS	By MS/MS
AIGEVTDVVEKEMYTFEDR	EIRLPIVEQTPLFKRAIGEVTDVVEKEMYT	VTDVVEKEMYTFEDRNGDSLTLRPEGTAGC	R	A	I	D	R	N	1	1	0	2	0	0	4	1	0	1	0	1	1	1	0	0	2	0	1	3	0	0	19	1	2230.05	P60906	P60906	55	73	hisS	Histidine--tRNA ligase	yes	yes	2;3	3.6852e-104	293.8	By MS/MS				By MS/MS
AIGIDIDPQAIQASR	SGILAIAALKLGAAKAIGIDIDPQAIQASR	AIGIDIDPQAIQASRDNAERNGVSDRLELY	K	A	I	S	R	D	3	1	0	2	0	2	0	1	0	4	0	0	0	0	1	1	0	0	0	0	0	0	15	0	1566.84	P0A8T1	P0A8T1	184	198	prmA	Ribosomal protein L11 methyltransferase	yes	yes	2	0.00048368	76.326			By MS/MS
AIHTLWNVLDELDQAWLPVEK	EGYSFDFAYTSVLKRAIHTLWNVLDELDQA	NVLDELDQAWLPVEKSWKLNERHYGALQGL	R	A	I	E	K	S	2	0	1	2	0	1	2	0	1	1	4	1	0	0	1	0	1	2	0	2	0	0	21	0	2489.3	P62707	P62707	63	83	gpmA	2,3-bisphosphoglycerate-dependent phosphoglycerate mutase	yes	yes	3	9.9133e-19	148.69	By MS/MS			By MS/MS
AIIENSR	GSLLEFDYHEVRTKRAIIENSRHVMLVVDH	YHEVRTKRAIIENSRHVMLVVDHSKFGRNA	R	A	I	S	R	H	1	1	1	0	0	0	1	0	0	2	0	0	0	0	0	1	0	0	0	0	0	0	7	0	801.434	P0ACL0	P0ACL0	194	200	glpR	Glycerol-3-phosphate regulon repressor	yes	yes	2	0.027377	69.093				By MS/MS
AIILQSEGFCQDIVQALVAPLQQEMK	VRPLVFYSIVLPEIRAIILQSEGFCQDIVQ	DIVQALVAPLQQEMKLDPTPIAHRTHGLNP	R	A	I	M	K	L	3	0	0	1	1	5	2	1	0	3	3	1	1	1	1	1	0	0	0	2	0	0	26	0	2928.51	P0A8A4	P0A8A4	80	105	ppsR	Phosphoenolpyruvate synthase regulatory protein	yes	yes	3	0.066098	22.979	By MS/MS
AIINDILAGMLDAGHAK	VAVVTDDNPRTEEPRAIINDILAGMLDAGH	INDILAGMLDAGHAKVMEGRAEAVTCAVMQ	R	A	I	A	K	V	4	0	1	2	0	0	0	2	1	3	2	1	1	0	0	0	0	0	0	0	0	0	17	0	1721.91	P22188	P22188	423	439	murE	UDP-N-acetylmuramoyl-L-alanyl-D-glutamate--2,6-diaminopimelate ligase	yes	yes	2;3	7.6311e-21	163.99	By MS/MS	By MS/MS	By MS/MS	By MS/MS	By MS/MS
AIISDVNASDEDR	VALADKYFAKRAELKAIISDVNASDEDRWN	LKAIISDVNASDEDRWNAVLKLQTLPRDSS	K	A	I	D	R	W	2	1	1	3	0	0	1	0	0	2	0	0	0	0	0	2	0	0	0	1	0	0	13	0	1403.65	P0AG59	P0AG59	29	41	rpsN	30S ribosomal protein S14	yes	yes	2	3.4972e-103	300.71	By MS/MS	By MS/MS	By MS/MS	By MS/MS	By MS/MS
AIISDVNASDEDRWNAVLK	VALADKYFAKRAELKAIISDVNASDEDRWN	DVNASDEDRWNAVLKLQTLPRDSSPSRQRN	K	A	I	L	K	L	3	1	2	3	0	0	1	0	0	2	1	1	0	0	0	2	0	1	0	2	0	0	19	1	2115.06	P0AG59	P0AG59	29	47	rpsN	30S ribosomal protein S14	yes	yes	2;3	1.2012e-150	319.64	By MS/MS	By MS/MS	By MS/MS	By MS/MS	By MS/MS
AIKPVYDVFK	LQVYEVGTATMMASKAIKPVYDVFKEAGIQ	MMASKAIKPVYDVFKEAGIQFDESQFVPTV	K	A	I	F	K	E	1	0	0	1	0	0	0	0	0	1	0	2	0	1	1	0	0	0	1	2	0	0	10	1	1178.67	P0AG80	P0AG80	100	109	ugpB	sn-glycerol-3-phosphate-binding periplasmic protein UgpB	yes	yes	3	0.03677	50.297		By MS/MS
AILAAAGIAEDVK	IALTSIYGVGKTRSKAILAAAGIAEDVKIS	SKAILAAAGIAEDVKISELSEGQIDTLRDE	K	A	I	V	K	I	5	0	0	1	0	0	1	1	0	2	1	1	0	0	0	0	0	0	0	1	0	0	13	0	1240.7	P0A7S9	P0A7S9	32	44	rpsM	30S ribosomal protein S13	yes	yes	1;2;3	1.784e-19	169.65	By MS/MS	By MS/MS	By MS/MS	By MS/MS	By MS/MS
AILAAAGIAEDVKISELSEGQIDTLRDEVAK	IALTSIYGVGKTRSKAILAAAGIAEDVKIS	LSEGQIDTLRDEVAKFVVEGDLRREISMSI	K	A	I	A	K	F	6	1	0	3	0	1	4	2	0	4	3	2	0	0	0	2	1	0	0	2	0	0	31	2	3224.71	P0A7S9	P0A7S9	32	62	rpsM	30S ribosomal protein S13	yes	yes	3;4	3.8472e-20	132.12
AILGSMER	VGEDNERKVPVMIHRAILGSMERFIGILTE	VPVMIHRAILGSMERFIGILTEEFAGFFPT	R	A	I	E	R	F	1	1	0	0	0	0	1	1	0	1	1	0	1	0	0	1	0	0	0	0	0	0	8	0	875.453	P0A8M3	P0A8M3	513	520	thrS	Threonine--tRNA ligase	yes	yes	2	0.00082993	117.93	By MS/MS	By MS/MS	By MS/MS	By MS/MS	By MS/MS
AILWMIVPK	ELVAKTSLKDTTVGRAILWMIVPKGLPYSI	DTTVGRAILWMIVPKGLPYSIVNQALGKKA	R	A	I	P	K	G	1	0	0	0	0	0	0	0	0	2	1	1	1	0	1	0	0	1	0	1	0	0	9	0	1069.64	P0A8T7	P0A8T7	577	585	rpoC	DNA-directed RNA polymerase subunit beta	yes	yes	2	0.010481	69.176		By MS/MS	By MS/MS
AIMASDLGLNPNSAGSDIR	KINVFDRSMSPAVEKAIMASDLGLNPNSAG	SDLGLNPNSAGSDIRVPLPPLTEERRKDLT	K	A	I	I	R	V	3	1	2	2	0	0	0	2	0	2	2	0	1	0	1	3	0	0	0	0	0	0	19	0	1900.93	P0A805	P0A805	81	99	frr	Ribosome-recycling factor	yes	yes	2;3	2.1183e-132	315.43	By MS/MS	By MS/MS	By MS/MS	By MS/MS	By MS/MS
AIMASDLGLNPNSAGSDIRVPLPPLTEER	KINVFDRSMSPAVEKAIMASDLGLNPNSAG	GSDIRVPLPPLTEERRKDLTKIVRGEAEQA	K	A	I	E	R	R	3	2	2	2	0	0	2	2	0	2	4	0	1	0	4	3	1	0	0	1	0	0	29	1	3032.56	P0A805	P0A805	81	109	frr	Ribosome-recycling factor	yes	yes	2;3;4;5	7.1136e-275	387.69		By MS/MS	By MS/MS	By MS/MS	By MS/MS
AIMVNGR	FGATRAEARQLVSHKAIMVNGRVVNIASYQ	ARQLVSHKAIMVNGRVVNIASYQVSPNDVV	K	A	I	G	R	V	1	1	1	0	0	0	0	1	0	1	0	0	1	0	0	0	0	0	0	1	0	0	7	0	759.406	P0A7V8	P0A7V8	122	128	rpsD	30S ribosomal protein S4	yes	yes	2	0.0033738	112.27	By MS/MS	By MS/MS	By MS/MS	By MS/MS	By MS/MS
AINEDAAGNYIHYGVR	ADLAPSNLTLWSGSKAINEDAAGNYIHYGV	INEDAAGNYIHYGVREFGMTAIANGISLHG	K	A	I	V	R	E	3	1	2	1	0	0	1	2	1	2	0	0	0	0	0	0	0	0	2	1	0	0	16	0	1761.84	P27302	P27302	395	410	tktA	Transketolase 1	yes	yes	2;3	1.1386e-66	246.14	By MS/MS	By MS/MS	By MS/MS	By MS/MS	By MS/MS
AINVSDQVPAK	NQRQNFTRFVVLARKAINVSDQVPAKTTLL	LARKAINVSDQVPAKTTLLMATGQQAGALV	K	A	I	A	K	T	2	0	1	1	0	1	0	0	0	1	0	1	0	0	1	1	0	0	0	2	0	0	11	0	1140.61	P0A9J8	P0A9J8	287	297	pheA	P-protein;Chorismate mutase;Prephenate dehydratase	yes	yes	2	0.0001271	92.838		By MS/MS			By MS/MS
AIPEGAVDNGQLR	LKPFMAELQPGDLGKAIPEGAVDNGQLRDV	GKAIPEGAVDNGQLRDVNEAIRSHAIEQVG	K	A	I	L	R	D	2	1	1	1	0	1	1	2	0	1	1	0	0	0	1	0	0	0	0	1	0	0	13	0	1338.69	P05793	P05793	447	459	ilvC	Ketol-acid reductoisomerase	yes	yes	2	1.2117e-19	170.5	By MS/MS	By MS/MS	By MS/MS	By MS/MS	By MS/MS
AIPGTIR	EADEDVAEKALQAMKAIPGTIRARLLY___	EKALQAMKAIPGTIRARLLY__________	K	A	I	I	R	A	1	1	0	0	0	0	0	1	0	2	0	0	0	0	1	0	1	0	0	0	0	0	7	0	726.439	P0A9T0	P0A9T0	399	405	serA	D-3-phosphoglycerate dehydrogenase	yes	yes	2	0.0038996	103.28		By MS/MS		By MS/MS	By MS/MS
AIPNYNVMGLAK	PGSALLTLSYLGAERAIPNYNVMGLAKASL	AERAIPNYNVMGLAKASLEANVRYMANAMG	R	A	I	A	K	A	2	0	2	0	0	0	0	1	0	1	1	1	1	0	1	0	0	0	1	1	0	0	12	0	1289.68	P0AEK4	P0AEK4	152	163	fabI	Enoyl-[acyl-carrier-protein] reductase [NADH] FabI	yes	yes	2	2.3597e-07	112.41		By MS/MS	By MS/MS	By MS/MS	By MS/MS
AIPTVYLFQNGQPVDGFQGPQPEEAIR	DCDAEQMIAAQFGLRAIPTVYLFQNGQPVD	PVDGFQGPQPEEAIRALLDKVLPREEELKA	R	A	I	I	R	A	2	1	1	1	0	4	2	3	0	2	1	0	0	2	4	0	1	0	1	2	0	0	27	0	2970.49	P77395	P77395	77	103	ybbN	Uncharacterized protein YbbN	yes	yes	2	2.6961e-11	118.21
AIQHGLAIAAGIK	VFNVPTRRELTSGERAIQHGLAIAAGIKAA	ERAIQHGLAIAAGIKAAKDLGNMPPNICNA	R	A	I	I	K	A	4	0	0	0	0	1	0	2	1	3	1	1	0	0	0	0	0	0	0	0	0	0	13	0	1261.75	P68767	P68767	173	185	pepA	Cytosol aminopeptidase	yes	yes	2;3	1.1761e-38	212.21	By MS/MS		By MS/MS	By MS/MS	By MS/MS
AIQVTTGAK	NRVTQVKDLANDGYRAIQVTTGAKKANRVT	ANDGYRAIQVTTGAKKANRVTKPEAGHFAK	R	A	I	A	K	K	2	0	0	0	0	1	0	1	0	1	0	1	0	0	0	0	2	0	0	1	0	0	9	0	887.508	P60438	P60438	47	55	rplC	50S ribosomal protein L3	yes	yes	1;2	0.00016886	113.62	By MS/MS	By MS/MS	By MS/MS	By MS/MS	By MS/MS
AISIAPDFDYALVQIDGQAVILAK	LVIWTTTPWTLPANRAISIAPDFDYALVQI	YALVQIDGQAVILAKDLVESVMQRIGVTDY	R	A	I	A	K	D	5	0	0	3	0	2	0	1	0	4	2	1	0	1	1	1	0	0	1	2	0	0	24	0	2530.37	P00956	P00956	252	275	ileS	Isoleucine--tRNA ligase	yes	yes	2;3	7.4779e-50	204.82	By MS/MS	By MS/MS	By MS/MS	By MS/MS	By MS/MS
AISLSVR	DEVEAKFTGVDRKNRAISLSVRAKDEADEK	TGVDRKNRAISLSVRAKDEADEKDAIATVN	R	A	I	V	R	A	1	1	0	0	0	0	0	0	0	1	1	0	0	0	0	2	0	0	0	1	0	0	7	0	744.449	P0AG67	P0AG67	514	520	rpsA	30S ribosomal protein S1	yes	yes	2	0.00022883	153.88	By MS/MS	By MS/MS	By MS/MS		By MS/MS
AISRGNGLKGEDWTQK	GVAVTLVYRDGKLNKAISRGNGLKGEDWTQ	ISRGNGLKGEDWTQKVSLISAVPQTVSGPL	K	A	I	Q	K	V	1	1	1	1	0	1	1	3	0	1	1	2	0	0	0	1	1	1	0	0	0	0	16	2	1758.9	P25772	P25772	142	157	ligB	DNA ligase B	yes	yes	2	0.045463	51.092		By MS/MS
AISVTER	ILKAAHSFNLLDARKAISVTERQRYILRIR	FNLLDARKAISVTERQRYILRIRTLTKAVA	K	A	I	E	R	Q	1	1	0	0	0	0	1	0	0	1	0	0	0	0	0	1	1	0	0	1	0	0	7	0	774.424	P00960	P00960	263	269	glyQ	Glycine--tRNA ligase alpha subunit	yes	yes	2	0.0083503	65.252			By MS/MS
AITESGLR	AMLVANDQMALGAMRAITESGLRVGADISV	MALGAMRAITESGLRVGADISVVGYDDTED	R	A	I	L	R	V	1	1	0	0	0	0	1	1	0	1	1	0	0	0	0	1	1	0	0	0	0	0	8	0	845.461	P03023	P03023	256	263	lacI	Lactose operon repressor	yes	yes	2	0.003102	110.34
AITQLILNLVEGSPIK	PRLDNLNAARIGSSRAITQLILNLVEGSPI	ITQLILNLVEGSPIKLIDGGKQKRCFTDIR	R	A	I	I	K	L	1	0	1	0	0	1	1	1	0	3	3	1	0	0	1	1	1	0	0	1	0	0	16	0	1708.01	P77398	P77398	511	526	arnA	Bifunctional polymyxin resistance protein ArnA;UDP-4-amino-4-deoxy-L-arabinose formyltransferase;UDP-glucuronic acid oxidase, UDP-4-keto-hexauronic acid decarboxylating	yes	yes	2;3	2.887e-139	317.84	By MS/MS	By MS/MS	By MS/MS	By MS/MS	By MS/MS
AITQLILNLVEGSPIKLIDGGK	PRLDNLNAARIGSSRAITQLILNLVEGSPI	NLVEGSPIKLIDGGKQKRCFTDIRDGIEAL	R	A	I	G	K	Q	1	0	1	1	0	1	1	3	0	4	4	2	0	0	1	1	1	0	0	1	0	0	22	1	2291.35	P77398	P77398	511	532	arnA	Bifunctional polymyxin resistance protein ArnA;UDP-4-amino-4-deoxy-L-arabinose formyltransferase;UDP-glucuronic acid oxidase, UDP-4-keto-hexauronic acid decarboxylating	yes	yes	3	8.1902e-05	75.773
AIVEAAGLK	ADVAAQARQSLDNVKAIVEAAGLKVGDIVK	SLDNVKAIVEAAGLKVGDIVKTTVFVKDLN	K	A	I	L	K	V	3	0	0	0	0	0	1	1	0	1	1	1	0	0	0	0	0	0	0	1	0	0	9	0	870.517	P0AF93	P0AF93	59	67	ridA	2-iminobutanoate/2-iminopropanoate deaminase	yes	yes	2	0.0069808	73.26	By MS/MS			By MS/MS	By MS/MS
AKDAAGHELVYTGMSK	VDAIVERDEKGRIVKAKDAAGHELVYTGMS	KDAAGHELVYTGMSKMSKSKNNGIDPQVMV	K	A	K	S	K	M	3	0	0	1	0	0	1	2	1	0	1	2	1	0	0	1	1	0	1	1	0	0	16	1	1676.82	P07813	P07813	604	619	leuS	Leucine--tRNA ligase	yes	yes	2;3	3.412e-58	236.37
AKDEADEKDAIATVNK	TGVDRKNRAISLSVRAKDEADEKDAIATVN	KDEADEKDAIATVNKQEDANFSNNAMAEAF	R	A	K	N	K	Q	4	0	1	3	0	0	2	0	0	1	0	3	0	0	0	0	1	0	0	1	0	0	16	2	1716.85	P0AG67	P0AG67	521	536	rpsA	30S ribosomal protein S1	yes	yes	2;3;4	1.4964e-90	266.85
AKDFEDAVEK	PFAHEKLSPTLAMYRAKDFEDAVEKAEKLV	LAMYRAKDFEDAVEKAEKLVAMGGIGHTSC	R	A	K	E	K	A	2	0	0	2	0	0	2	0	0	0	0	2	0	1	0	0	0	0	0	1	0	0	10	1	1150.55	P0A9Q7	P0A9Q7	346	355	adhE	Aldehyde-alcohol dehydrogenase;Alcohol dehydrogenase;Acetaldehyde dehydrogenase [acetylating];Pyruvate-formate-lyase deactivase	yes	yes	2;3	1.5326e-06	142.83			By MS/MS
AKDWAAADAAR	AEIEALIQQRLDARKAKDWAAADAARDRLN	DARKAKDWAAADAARDRLNEMGIVLEDGPQ	K	A	K	A	R	D	6	1	0	2	0	0	0	0	0	0	0	1	0	0	0	0	0	1	0	0	0	0	11	1	1144.56	P21888	P21888	429	439	cysS	Cysteine--tRNA ligase	yes	yes	1;2;3	5.9872e-09	127.87
AKEDNIEMQGTVLETLPNTMFR	______________________________	MQGTVLETLPNTMFRVELENGHVVTAHISG	M	A	K	F	R	V	1	1	2	1	0	1	3	1	0	1	2	1	2	1	1	0	3	0	0	1	0	0	22	1	2536.23	P69222	P69222	2	23	infA	Translation initiation factor IF-1	yes	yes	2;3	5.537e-180	338.41
AKGAMALFGEK	NLPIETNIMDLEAAKAKGAMALFGEKYDER	EAAKAKGAMALFGEKYDERVRVLSMGDFST	K	A	K	E	K	Y	3	0	0	0	0	0	1	2	0	0	1	2	1	1	0	0	0	0	0	0	0	0	11	1	1121.59	P00957	P00957	638	648	alaS	Alanine--tRNA ligase	yes	yes	2;3	6.7055e-05	100.88
AKGLEGINSPVAK	IYGAKGLAYIKVNERAKGLEGINSPVAKFL	ERAKGLEGINSPVAKFLNAEIIEDILDRTA	R	A	K	A	K	F	2	0	1	0	0	0	1	2	0	1	1	2	0	0	1	1	0	0	0	1	0	0	13	1	1282.72	P21889	P21889	358	370	aspS	Aspartate--tRNA ligase	yes	yes	2;3	3.0519e-19	171.85
AKGQSLQDPFLNALR	______________________________	AKGQSLQDPFLNALRRERVPVSIYLVNGIK	M	A	K	L	R	R	2	1	1	1	0	2	0	1	0	0	3	1	0	1	1	1	0	0	0	0	0	0	15	1	1656.89	P0A6X3	P0A6X3	2	16	hfq	RNA-binding protein Hfq	yes	yes	3	1.6902e-13	129.17	By MS/MS				By MS/MS
AKIDMASPFIVMR	KMRAGGFEEGKACLRAKIDMASPFIVMRDP	LRAKIDMASPFIVMRDPVLYRIKFAEHHQT	R	A	K	M	R	D	2	1	0	1	0	0	0	0	0	2	0	1	2	1	1	1	0	0	0	1	0	0	13	1	1477.78	P00962	P00962	175	187	glnS	Glutamine--tRNA ligase	yes	yes	2;3	1.176e-30	208.33	By MS/MS		By MS/MS	By MS/MS	By MS/MS
AKITVPVDATEEQVR	EDSTLVVVQVNGKVRAKITVPVDATEEQVR	AKITVPVDATEEQVRERAGQEHLVAKYLDG	R	A	K	V	R	E	2	1	0	1	0	1	2	0	0	1	0	1	0	0	1	0	2	0	0	3	0	0	15	1	1654.89	P07813	P07813	812	826	leuS	Leucine--tRNA ligase	yes	yes	2;3	5.8758e-07	126.77
AKLESLVEDLVNR	ADATGPKHMNIKVTRAKLESLVEDLVNRSI	TRAKLESLVEDLVNRSIEPLKVALQDAGLS	R	A	K	N	R	S	1	1	1	1	0	0	2	0	0	0	3	1	0	0	0	1	0	0	0	2	0	0	13	1	1484.82	P0A6Y8	P0A6Y8	303	315	dnaK	Chaperone protein DnaK	yes	yes	2;3	2.753e-20	177.44
AKLHDYYKDEVVK	______________________________	______________________________	M	A	K	V	K	K	1	0	0	2	0	0	1	0	1	0	1	3	0	0	0	0	0	0	2	2	0	0	13	2	1606.84	P62399	P62399	2	14	rplE	50S ribosomal protein L5	yes	yes	2;3;4	3.1574e-13	153.75
AKLYELEMQK	RSQHKNKDQAMKQMKAKLYELEMQKKNAEK	MKQMKAKLYELEMQKKNAEKQAMEDNKSDI	K	A	K	Q	K	K	1	0	0	0	0	1	2	0	0	0	2	2	1	0	0	0	0	0	1	0	0	0	10	1	1251.65	P07012	P07012	293	302	prfB	Peptide chain release factor 2	yes	yes	2	0.00041445	93.178
AKLYELEMQKK	RSQHKNKDQAMKQMKAKLYELEMQKKNAEK	KQMKAKLYELEMQKKNAEKQAMEDNKSDIG	K	A	K	K	K	N	1	0	0	0	0	1	2	0	0	0	2	3	1	0	0	0	0	0	1	0	0	0	11	2	1379.75	P07012	P07012	293	303	prfB	Peptide chain release factor 2	yes	yes	3	0.0085181	59.57
AKLYYLR	VVDSISVKRRGAVRKAKLYYLRERTGKAAR	KRRGAVRKAKLYYLRERTGKAARIKERLN_	K	A	K	L	R	E	1	1	0	0	0	0	0	0	0	0	2	1	0	0	0	0	0	0	2	0	0	0	7	1	925.539	P0A7K6	P0A7K6	95	101	rplS	50S ribosomal protein L19	yes	yes	2	0.00319	133.99			By MS/MS		By MS/MS
AKPEVWQTLAAK	DEAVALLQMTPFAWRAKPEVWQTLAAKEVF	AWRAKPEVWQTLAAKEVFDCQTDFNIHLWQ	R	A	K	A	K	E	3	0	0	0	0	1	1	0	0	0	1	2	0	0	1	0	1	1	0	1	0	0	12	1	1340.75	P36999	P36999	240	251	rlmA	23S rRNA (guanine(745)-N(1))-methyltransferase	yes	yes	2	0.00513	73.499
AKPVLLEPIMK	FKLAASIAFKEGFKKAKPVLLEPIMKVEVE	GFKKAKPVLLEPIMKVEVETPEENTGDVIG	K	A	K	M	K	V	1	0	0	0	0	0	1	0	0	1	2	2	1	0	2	0	0	0	0	1	0	0	11	1	1237.75	P0A6M8	P0A6M8	608	618	fusA	Elongation factor G	yes	yes	1;2;3	4.0718e-08	108.9	By MS/MS	By MS/MS	By MS/MS	By MS/MS	By MS/MS
AKPVLLEPIMKVEVETPEENTGDVIGDLSR	FKLAASIAFKEGFKKAKPVLLEPIMKVEVE	TPEENTGDVIGDLSRRRGMLKGQESEVTGV	K	A	K	S	R	R	1	1	1	2	0	0	5	2	0	2	3	2	1	0	3	1	2	0	0	4	0	0	30	2	3277.71	P0A6M8	P0A6M8	608	637	fusA	Elongation factor G	yes	yes	3;4	4.9448e-20	133.23
ALAEHGIVFGEPK	SKALLHVAKVIEEAKALAEHGIVFGEPKTD	AKALAEHGIVFGEPKTDIDKIRTWKEKVIN	K	A	L	P	K	T	2	0	0	0	0	0	2	2	1	1	1	1	0	1	1	0	0	0	0	1	0	0	13	0	1366.72	P0A9P0	P0A9P0	68	80	lpdA	Dihydrolipoyl dehydrogenase	yes	yes	2;3	1.0797e-30	202.2	By MS/MS	By MS/MS		By MS/MS	By MS/MS
ALAESIGITVEK	PETDMADLDNFDAAKALAESIGITVEKSWG	AAKALAESIGITVEKSWGLGRIVTEIFDEV	K	A	L	E	K	S	2	0	0	0	0	0	2	1	0	2	1	1	0	0	0	1	1	0	0	1	0	0	12	0	1229.69	P0A8N5	P0A8N5	353	364	lysU	Lysine--tRNA ligase, heat inducible	yes	yes	1;2	5.9645e-33	215.06	By MS/MS	By MS/MS	By MS/MS	By MS/MS	By MS/MS
ALALLEQAVEIEQLFR	KRLVVNEHGRLLYPRALALLEQAVEIEQLF	LALLEQAVEIEQLFREDNGAIRIYASSTIG	R	A	L	F	R	E	3	1	0	0	0	2	3	0	0	1	4	0	0	1	0	0	0	0	0	1	0	0	16	0	1842.03	P0ACR4	P0ACR4	70	85	yeiE	Uncharacterized HTH-type transcriptional regulator YeiE	yes	yes	2;3	5.9914e-40	210.91	By MS/MS	By MS/MS	By MS/MS	By MS/MS	By MS/MS
ALALLNANGENAWK	GVGMIIALPAPEVDKALALLNANGENAWKI	KALALLNANGENAWKIGIIKASDSEQRVVI	K	A	L	W	K	I	4	0	3	0	0	0	1	1	0	0	3	1	0	0	0	0	0	1	0	0	0	0	14	0	1483.78	P08178	P08178	316	329	purM	Phosphoribosylformylglycinamidine cyclo-ligase	yes	yes	2	5.5232e-07	115.18					By MS/MS
ALAMGGIFGGEHSGVNDETQNVLLECAFFSPLSITGR	AKLNADTLVIADHNKALAMGGIFGGEHSGV	LLECAFFSPLSITGRARRHGLHTDASHRYE	K	A	L	G	R	A	3	1	2	1	1	1	3	6	1	2	4	0	1	3	1	3	2	0	0	2	0	0	37	0	3893.87	P07395	P07395	310	346	pheT	Phenylalanine--tRNA ligase beta subunit	yes	yes	3;4	2.2336e-26	142.72			By MS/MS	By MS/MS	By MS/MS
ALDAIIASVTESLK	KIAAGADISKAAAGRALDAIIASVTESLKE	RALDAIIASVTESLKEGDDVALVGFGTFAV	R	A	L	L	K	E	3	0	0	1	0	0	1	0	0	2	2	1	0	0	0	2	1	0	0	1	0	0	14	0	1429.8	P0ACF4	P0ACF4	24	37	hupB	DNA-binding protein HU-beta	yes	yes	2;3	9.2428e-10	129.84	By MS/MS	By MS/MS	By MS/MS	By MS/MS	By MS/MS
ALDFIAER	VHAIGKTRSIERINKALDFIAERENQQ___	SIERINKALDFIAERENQQ___________	K	A	L	E	R	E	2	1	0	1	0	0	1	0	0	1	1	0	0	1	0	0	0	0	0	0	0	0	8	0	933.492	P04805	P04805	460	467	gltX	Glutamate--tRNA ligase	yes	yes	1;2	1.2445e-07	176.66	By MS/MS	By MS/MS	By matching	By MS/MS
ALEAAGVPVIGTSPDAIDR	VIVQYGGQTPLKLARALEAAGVPVIGTSPD	AGVPVIGTSPDAIDRAEDRERFQHAVERLK	R	A	L	D	R	A	4	1	0	2	0	0	1	2	0	2	1	0	0	0	2	1	1	0	0	2	0	0	19	0	1850.97	P00968	P00968	653	671	carB	Carbamoyl-phosphate synthase large chain	yes	yes	2	6.6031e-31	184.21	By MS/MS	By MS/MS	By MS/MS	By MS/MS	By MS/MS
ALEDMGFYCVDNLPVVLLPDLAR	IVSGRSGSGKSVALRALEDMGFYCVDNLPV	CVDNLPVVLLPDLARTLADREISAAVSIDV	R	A	L	A	R	T	2	1	1	3	1	0	1	1	0	0	5	0	1	1	2	0	0	0	1	3	0	0	23	0	2619.31	P0A894	P0A894	20	42	rapZ	RNase adapter protein RapZ	yes	yes	2	3.8826e-17	124.09					By MS/MS
ALEEAGAEVEVK	LKEGVSKDDAEALKKALEEAGAEVEVK___	LKKALEEAGAEVEVK_______________	K	A	L	V	K	-	3	0	0	0	0	0	4	1	0	0	1	1	0	0	0	0	0	0	0	2	0	0	12	0	1243.63	P0A7K2	P0A7K2	110	121	rplL	50S ribosomal protein L7/L12	yes	yes	1;2	4.8294e-54	247.54	By MS/MS	By MS/MS	By MS/MS	By MS/MS	By MS/MS
ALEESNYELEGK	QNLNDRLASYLDKVRALEESNYELEGKIKE	KVRALEESNYELEGKIKEWYEKHGNSHQGE	R	A	L	G	K	I	1	0	1	0	0	0	4	1	0	0	2	1	0	0	0	1	0	0	1	0	0	0	12	0	1380.64	CON__P02535-1;CON__P13645	CON__P13645	166	177			no	no	2	1.3798e-11	150.08
ALEGDAEWEAK	FPGDDTPIVRGSALKALEGDAEWEAKILEL	SALKALEGDAEWEAKILELAGFLDSYIPEP	K	A	L	A	K	I	3	0	0	1	0	0	3	1	0	0	1	1	0	0	0	0	0	1	0	0	0	0	11	0	1217.56	P0CE48;P0CE47	P0CE48	178	188	tufB;tufA	Elongation factor Tu 2;Elongation factor Tu 1	yes	no	1;2	2.6175e-24	195.79	By MS/MS	By MS/MS	By MS/MS	By MS/MS	By MS/MS
ALEIEEMQLK	DVQVFTRDGVEKDKRALEIEEMQLKQAKKD	EKDKRALEIEEMQLKQAKKDLSEELQILEA	R	A	L	L	K	Q	1	0	0	0	0	1	3	0	0	1	2	1	1	0	0	0	0	0	0	0	0	0	10	0	1202.62	P0A8V2	P0A8V2	945	954	rpoB	DNA-directed RNA polymerase subunit beta	yes	yes	2	4.2176e-06	127.56				By MS/MS
ALENALLEFPGCAMVISHDR	LLDEPTNDLDIETLRALENALLEFPGCAMV	LLEFPGCAMVISHDRWFLDRIATHILDYQD	R	A	L	D	R	W	3	1	1	1	1	0	2	1	1	1	3	0	1	1	1	1	0	0	0	1	0	0	20	0	2242.09	P0A9W3	P0A9W3	482	501	ettA	Energy-dependent translational throttle protein EttA	yes	yes	2;3	1.5359e-23	150.34		By MS/MS			By MS/MS
ALENGEQVK	DAKELVELFFEEIRRALENGEQVKLSGFGN	FEEIRRALENGEQVKLSGFGNFDLRDKNQR	R	A	L	V	K	L	1	0	1	0	0	1	2	1	0	0	1	1	0	0	0	0	0	0	0	1	0	0	9	0	986.503	P0A6X7	P0A6X7	37	45	ihfA	Integration host factor subunit alpha	yes	yes	2	0.0025715	85.212	By MS/MS	By MS/MS	By MS/MS	By MS/MS	By MS/MS
ALEVADK	KFINELLPVIDSLDRALEVADKANPDMSAM	PVIDSLDRALEVADKANPDMSAMVEGIELT	R	A	L	D	K	A	2	0	0	1	0	0	1	0	0	0	1	1	0	0	0	0	0	0	0	1	0	0	7	0	744.402	P09372	P09372	105	111	grpE	Protein GrpE	yes	no	2	0.037779	60.76		By MS/MS
ALEVLQAVDLIAAEDTR	IVPTPIGNLADITQRALEVLQAVDLIAAED	EVLQAVDLIAAEDTRHTGLLLQHFGINARL	R	A	L	T	R	H	4	1	0	2	0	1	2	0	0	1	3	0	0	0	0	0	1	0	0	2	0	0	17	0	1825.98	P67087	P67087	31	47	rsmI	Ribosomal RNA small subunit methyltransferase I	yes	yes	2	0.00012114	89.624
ALGGASGGYTAAR	DVMGRVDIITGTLGKALGGASGGYTAARKE	GKALGGASGGYTAARKEVVEWLRQRSRPYL	K	A	L	A	R	K	4	1	0	0	0	0	0	4	0	0	1	0	0	0	0	1	1	0	1	0	0	0	13	0	1150.57	P0AB77	P0AB77	245	257	kbl	2-amino-3-ketobutyrate coenzyme A ligase	yes	yes	2	8.7323e-15	150.61	By MS/MS		By MS/MS		By MS/MS
ALGISEHVTLELNSIGSLEAR	DIDAELIMLTARWWRALGISEHVTLELNSI	HVTLELNSIGSLEARANYRDALVAFLEQHK	R	A	L	A	R	A	2	1	1	0	0	0	3	2	1	2	4	0	0	0	0	3	1	0	0	1	0	0	21	0	2208.18	P60906	P60906	154	174	hisS	Histidine--tRNA ligase	yes	yes	2;3;4	3.1893e-229	383.13	By MS/MS	By MS/MS	By MS/MS	By MS/MS	By MS/MS
ALGLNDELAHSSIR	SACTSASLEPSYVLRALGLNDELAHSSIRF	RALGLNDELAHSSIRFSLGRFTTEEEIDYT	R	A	L	I	R	F	2	1	1	1	0	0	1	1	1	1	3	0	0	0	0	2	0	0	0	0	0	0	14	0	1494.78	P0A6B7	P0A6B7	341	354	iscS	Cysteine desulfurase IscS	yes	yes	2;3	9.5842e-14	136.48				By MS/MS
ALHDENVVWHSHPVTVQQR	______________________________	ENVVWHSHPVTVQQRELHHGHRGVVLWFTG	M	A	L	Q	R	E	1	1	1	1	0	2	1	0	3	0	1	0	0	0	1	1	1	1	0	4	0	0	19	0	2251.12	P0A6J1	P0A6J1	2	20	cysC	Adenylyl-sulfate kinase	yes	yes	3	0.0002734	72.772
ALIVTDR	LPIALDEVITDGHKRALIVTDRFLFNNGYA	VITDGHKRALIVTDRFLFNNGYADQITSVL	R	A	L	D	R	F	1	1	0	1	0	0	0	0	0	1	1	0	0	0	0	0	1	0	0	1	0	0	7	0	786.46	P0A9Q7	P0A9Q7	482	488	adhE	Aldehyde-alcohol dehydrogenase;Alcohol dehydrogenase;Acetaldehyde dehydrogenase [acetylating];Pyruvate-formate-lyase deactivase	yes	yes	2	0.00017316	155.73	By MS/MS	By MS/MS	By MS/MS	By MS/MS	By MS/MS
ALKAPVPVYAHVSMINGDDGK	EDHINNTPRQINILKALKAPVPVYAHVSMI	PVYAHVSMINGDDGKKLSKRHGAVSVMQYR	K	A	L	G	K	K	3	0	1	2	0	0	0	2	1	1	1	2	1	0	2	1	0	0	1	3	0	0	21	1	2181.13	P04805	P04805	216	236	gltX	Glutamate--tRNA ligase	yes	yes	2;3;4	8.2591e-19	158.29
ALKAPVPVYAHVSMINGDDGKK	EDHINNTPRQINILKALKAPVPVYAHVSMI	VYAHVSMINGDDGKKLSKRHGAVSVMQYRD	K	A	L	K	K	L	3	0	1	2	0	0	0	2	1	1	1	3	1	0	2	1	0	0	1	3	0	0	22	2	2309.22	P04805	P04805	216	237	gltX	Glutamate--tRNA ligase	yes	yes	2;3;4;5	5.0613e-43	201.57
ALLAAFDFPFR	DITITTTAKSDEEGRALLAAFDFPFRK___	EEGRALLAAFDFPFRK______________	R	A	L	F	R	K	3	1	0	1	0	0	0	0	0	0	2	0	0	3	1	0	0	0	0	0	0	0	11	0	1266.68	P62399	P62399	168	178	rplE	50S ribosomal protein L5	yes	yes	1;2;3	4.5443e-14	171.73	By MS/MS	By MS/MS	By MS/MS	By MS/MS	By MS/MS
ALLAAFDFPFRK	DITITTTAKSDEEGRALLAAFDFPFRK___	EGRALLAAFDFPFRK_______________	R	A	L	R	K	-	3	1	0	1	0	0	0	0	0	0	2	1	0	3	1	0	0	0	0	0	0	0	12	1	1394.77	P62399	P62399	168	179	rplE	50S ribosomal protein L5	yes	yes	1;2;3	1.4754e-32	222	By MS/MS	By MS/MS	By MS/MS	By MS/MS	By MS/MS
ALLDFFLSR	______________________________	______________________________	M	A	L	S	R	K	1	1	0	1	0	0	0	0	0	0	3	0	0	2	0	1	0	0	0	0	0	0	9	0	1080.6	P0A734	P0A734	2	10	minE	Cell division topological specificity factor	yes	yes	2	0.00011669	129.65	By MS/MS		By MS/MS		By MS/MS
ALLHVAK	TLGGVCLNVGCIPSKALLHVAKVIEEAKAL	NVGCIPSKALLHVAKVIEEAKALAEHGIVF	K	A	L	A	K	V	2	0	0	0	0	0	0	0	1	0	2	1	0	0	0	0	0	0	0	1	0	0	7	0	750.475	P0A9P0	P0A9P0	55	61	lpdA	Dihydrolipoyl dehydrogenase	yes	yes	2	0.005165	97.64	By MS/MS	By MS/MS	By MS/MS	By MS/MS	By MS/MS
ALLLAALAHGK	DGTINLPGSKSVSNRALLLAALAHGKTVLT	VSNRALLLAALAHGKTVLTNLLDSDDVRHM	R	A	L	G	K	T	4	0	0	0	0	0	0	1	1	0	4	1	0	0	0	0	0	0	0	0	0	0	11	0	1076.67	P0A6D3	P0A6D3	28	38	aroA	3-phosphoshikimate 1-carboxyvinyltransferase	yes	yes	3	0.022194	48.44
ALLMHGTEGEVYANPQR	YIGRVAKFFSDIGGRALLMHGTEGEVYANP	LMHGTEGEVYANPQRCPQINLIDREGMRVL	R	A	L	Q	R	C	2	1	1	0	0	1	2	2	1	0	2	0	1	0	1	0	1	0	1	1	0	0	17	0	1884.92	P30177	P30177	222	238	ybiB	Uncharacterized protein YbiB	yes	yes	3	1.6502e-09	107.61					By MS/MS
ALLNSMVIGVTEGFTK	RDGYADGWAQAGTARALLNSMVIGVTEGFT	LLNSMVIGVTEGFTKKLQLVGVGYRAAVKG	R	A	L	T	K	K	1	0	1	0	0	0	1	2	0	1	2	1	1	1	0	1	2	0	0	2	0	0	16	0	1678.9	P0AG55	P0AG55	70	85	rplF	50S ribosomal protein L6	yes	yes	2;3	4.1965e-64	232.42	By MS/MS	By MS/MS	By MS/MS	By MS/MS	By MS/MS
ALLNSMVIGVTEGFTKK	RDGYADGWAQAGTARALLNSMVIGVTEGFT	LNSMVIGVTEGFTKKLQLVGVGYRAAVKGN	R	A	L	K	K	L	1	0	1	0	0	0	1	2	0	1	2	2	1	1	0	1	2	0	0	2	0	0	17	1	1806.99	P0AG55	P0AG55	70	86	rplF	50S ribosomal protein L6	yes	yes	2;3	1.9681e-51	223.46	By MS/MS	By MS/MS	By MS/MS	By MS/MS	By MS/MS
ALMEYDESLR	GISGQAGAIRHGITRALMEYDESLRSELRK	HGITRALMEYDESLRSELRKAGFVTRDARQ	R	A	L	L	R	S	1	1	0	1	0	0	2	0	0	0	2	0	1	0	0	1	0	0	1	0	0	0	10	0	1225.56	P0A7X3	P0A7X3	86	95	rpsI	30S ribosomal protein S9	yes	yes	1;2	2.1219e-75	288.52	By MS/MS	By MS/MS	By MS/MS	By MS/MS	By MS/MS
ALMEYDESLRSELR	GISGQAGAIRHGITRALMEYDESLRSELRK	RALMEYDESLRSELRKAGFVTRDARQVERK	R	A	L	L	R	K	1	2	0	1	0	0	3	0	0	0	3	0	1	0	0	2	0	0	1	0	0	0	14	1	1710.82	P0A7X3	P0A7X3	86	99	rpsI	30S ribosomal protein S9	yes	yes	2;3	1.8223e-46	222.25					By MS/MS
ALMEYDESLRSELRK	GISGQAGAIRHGITRALMEYDESLRSELRK	ALMEYDESLRSELRKAGFVTRDARQVERKK	R	A	L	R	K	A	1	2	0	1	0	0	3	0	0	0	3	1	1	0	0	2	0	0	1	0	0	0	15	2	1838.92	P0A7X3	P0A7X3	86	100	rpsI	30S ribosomal protein S9	yes	yes	2;3;4	8.7582e-05	116.03
ALMGANMQR	GASLIPFLEHDDANRALMGANMQRQAVPTL	HDDANRALMGANMQRQAVPTLRADKPLVGT	R	A	L	Q	R	Q	2	1	1	0	0	1	0	1	0	0	1	0	2	0	0	0	0	0	0	0	0	0	9	0	990.474	P0A8V2	P0A8V2	679	687	rpoB	DNA-directed RNA polymerase subunit beta	yes	yes	2	0.0067375	74.415			By MS/MS
ALMQEALLAVVR	MNKLAKAPTDGEQDRALMQEALLAVVRMLN	QDRALMQEALLAVVRMLNPFTPHICFTLWQ	R	A	L	V	R	M	3	1	0	0	0	1	1	0	0	0	3	0	1	0	0	0	0	0	0	2	0	0	12	0	1312.75	P07813	P07813	748	759	leuS	Leucine--tRNA ligase	yes	yes	1;2;3	2.3667e-25	203.35	By MS/MS	By MS/MS	By MS/MS	By MS/MS	By MS/MS
ALNAAGFR	VMVKGPGPGRESTIRALNAAGFRITNITDV	GRESTIRALNAAGFRITNITDVTPIPHNGC	R	A	L	F	R	I	3	1	1	0	0	0	0	1	0	0	1	0	0	1	0	0	0	0	0	0	0	0	8	0	818.44	P0A7R9	P0A7R9	99	106	rpsK	30S ribosomal protein S11	yes	yes	2	1.8211e-07	175.93	By MS/MS	By MS/MS	By MS/MS	By MS/MS	By MS/MS
ALNAYLQR	KMLQRIYGTAWADKKALNAYLQRLEEAAKR	TAWADKKALNAYLQRLEEAAKRDHRKIGKQ	K	A	L	Q	R	L	2	1	1	0	0	1	0	0	0	0	2	0	0	0	0	0	0	0	1	0	0	0	8	0	947.519	P0A8M3	P0A8M3	228	235	thrS	Threonine--tRNA ligase	yes	yes	2	1.8635e-10	184.16	By MS/MS	By MS/MS	By MS/MS	By MS/MS	By MS/MS
ALNKQVR	GDLGLGQQQLVEIAKALNKQVRLLILDEPT	QQLVEIAKALNKQVRLLILDEPTASLTEQE	K	A	L	V	R	L	1	1	1	0	0	1	0	0	0	0	1	1	0	0	0	0	0	0	0	1	0	0	7	1	827.498	P37388	P37388	156	162	xylG	Xylose import ATP-binding protein XylG	yes	yes	2	0.02571	84.025
ALNLQDK	______________________________	______________________________	M	A	L	D	K	Q	1	0	1	1	0	1	0	0	0	0	2	1	0	0	0	0	0	0	0	0	0	0	7	0	800.439	P0A7J3	P0A7J3	2	8	rplJ	50S ribosomal protein L10	yes	yes	2	0.0029702	107.43	By MS/MS		By MS/MS
ALNLQDKQAIVAEVSEVAK	______________________________	QDKQAIVAEVSEVAKGALSAVVADSRGVTV	M	A	L	A	K	G	4	0	1	1	0	2	2	0	0	1	2	2	0	0	0	1	0	0	0	3	0	0	19	1	2025.11	P0A7J3	P0A7J3	2	20	rplJ	50S ribosomal protein L10	yes	yes	2;3	7.9835e-54	228.19
ALNLQDKQAIVAEVSEVAKGALSAVVADSR	______________________________	EVAKGALSAVVADSRGVTVDKMTELRKAGR	M	A	L	S	R	G	7	1	1	2	0	2	2	1	0	1	3	2	0	0	0	3	0	0	0	5	0	0	30	2	3051.66	P0A7J3	P0A7J3	2	31	rplJ	50S ribosomal protein L10	yes	yes	3	4.1818e-09	89.751
ALNVMLK	EEQSKEISTTIAFVRALNVMLKNKSIKDRL	STTIAFVRALNVMLKNKSIKDRLVPIIADE	R	A	L	L	K	N	1	0	1	0	0	0	0	0	0	0	2	1	1	0	0	0	0	0	0	1	0	0	7	0	787.463	P0AFG8	P0AFG8	502	508	aceE	Pyruvate dehydrogenase E1 component	yes	yes	1;2	0.0051748	97.596	By MS/MS	By MS/MS	By MS/MS	By MS/MS	By MS/MS
ALNYTTEQILDLFFEK	RIDRRRKLPATIILRALNYTTEQILDLFFE	LNYTTEQILDLFFEKVIFEIRDNKLQMELV	R	A	L	E	K	V	1	0	1	1	0	1	2	0	0	1	3	1	0	2	0	0	2	0	1	0	0	0	16	0	1943.99	P0A8V2	P0A8V2	212	227	rpoB	DNA-directed RNA polymerase subunit beta	yes	yes	2	2.754e-06	114.82			By MS/MS		By MS/MS
ALPDDKLQLIVAIADPTAWIAEGSK	DSASTEDMDDALFAKALPDDKLQLIVAIAD	VAIADPTAWIAEGSKLDKAAKIRAFTNYLP	K	A	L	S	K	L	5	0	0	3	0	1	1	1	0	3	3	2	0	0	2	1	1	1	0	1	0	0	25	1	2634.43	P30850	P30850	216	240	rnb	Exoribonuclease 2	yes	yes	2;3	3.4145e-07	107.72	By MS/MS	By MS/MS	By MS/MS	By MS/MS	By MS/MS
ALPMHIR	EVDDEALEKFDKALKALPMHIRLSFNPTQL	EKFDKALKALPMHIRLSFNPTQLEEQCHI_	K	A	L	I	R	L	1	1	0	0	0	0	0	0	1	1	1	0	1	0	1	0	0	0	0	0	0	0	7	0	836.469	CON__P02754	CON__P02754	142	148			yes	yes	2	0.014475	81.716
ALQDFVIDK	______________________________	______________________________	K	A	L	D	K	I	1	0	0	2	0	1	0	0	0	1	1	1	0	1	0	0	0	0	0	1	0	0	9	0	1047.56	P0AAT6	P0AAT6	5	13	rsfS	Ribosomal silencing factor RsfS	yes	yes	2	0.0031285	82.452	By MS/MS	By MS/MS	By MS/MS	By MS/MS	By MS/MS
ALQDFVIDKIDDLK	______________________________	KALQDFVIDKIDDLKGQDIIALDVQGKSSI	K	A	L	L	K	G	1	0	0	4	0	1	0	0	0	2	2	2	0	1	0	0	0	0	0	1	0	0	14	1	1631.88	P0AAT6	P0AAT6	5	18	rsfS	Ribosomal silencing factor RsfS	yes	yes	3	5.8569e-06	95.428		By MS/MS	By MS/MS		By MS/MS
ALQDFVIDKIDDLKGQDIIALDVQGK	______________________________	DLKGQDIIALDVQGKSSITDCMIICTGTSS	K	A	L	G	K	S	2	0	0	6	0	3	0	2	0	4	3	3	0	1	0	0	0	0	0	2	0	0	26	2	2869.54	P0AAT6	P0AAT6	5	30	rsfS	Ribosomal silencing factor RsfS	yes	yes	3;4	4.3017e-15	129.24
ALQEASGFIR	FLNDKDEDAVKAGIKALQEASGFIRSLLGK	KAGIKALQEASGFIRSLLGKAMRLRIVPEL	K	A	L	I	R	S	2	1	0	0	0	1	1	1	0	1	1	0	0	1	0	1	0	0	0	0	0	0	10	0	1090.58	P0A7G2	P0A7G2	71	80	rbfA	Ribosome-binding factor A	yes	yes	2	3.1064e-07	146.58	By MS/MS	By MS/MS	By MS/MS	By MS/MS	By MS/MS
ALQECMQHNFSVFR	WNNNRNGEDPVAIRKALQECMQHNFSVFRE	KALQECMQHNFSVFREGDAMAKGLEQLKVI	K	A	L	F	R	E	1	1	1	0	1	2	1	0	1	0	1	0	1	2	0	1	0	0	0	1	0	0	14	0	1765.8	P0AC41	P0AC41	462	475	sdhA	Succinate dehydrogenase flavoprotein subunit	yes	yes	2;3	4.0411e-96	281.99	By MS/MS	By MS/MS	By MS/MS	By MS/MS	By MS/MS
ALQIGEWQGEPVWLVQQQR	LPYGEAANFDLVGQRALQIGEWQGEPVWLV	GEWQGEPVWLVQQQRRHDMGSVRQVIDLDV	R	A	L	Q	R	R	1	1	0	0	0	5	2	2	0	1	2	0	0	0	1	0	0	2	0	2	0	0	19	0	2264.17	P32664	P32664	43	61	nudC	NADH pyrophosphatase	yes	yes	2	2.7302e-06	88.42
ALREELVTLTGGQK	SSFLQCSSIIRITDKALREELVTLTGGQKH	KALREELVTLTGGQKHVAQAAEFWVFCADF	K	A	L	Q	K	H	1	1	0	0	0	1	2	2	0	0	3	1	0	0	0	0	2	0	0	1	0	0	14	1	1513.85	P17117	P17117	55	68	nfsA	Oxygen-insensitive NADPH nitroreductase	yes	yes	2	5.2573e-52	228.93
ALRPLPDK	GELSIHCTELRLLTKALRPLPDKFHGLQDQ	ELRLLTKALRPLPDKFHGLQDQEARYRQRY	K	A	L	D	K	F	1	1	0	1	0	0	0	0	0	0	2	1	0	0	2	0	0	0	0	0	0	0	8	1	908.544	P0A8N3;P0A8N5	P0A8N3	149	156	lysS;lysU	Lysine--tRNA ligase;Lysine--tRNA ligase, heat inducible	no	no	1;2;3	0.0014409	121.09	By MS/MS	By MS/MS	By MS/MS	By MS/MS	By MS/MS
ALRPLPDKFHGLQDQEAR	GELSIHCTELRLLTKALRPLPDKFHGLQDQ	PLPDKFHGLQDQEARYRQRYLDLISNDESR	K	A	L	A	R	Y	2	2	0	2	0	2	1	1	1	0	3	1	0	1	2	0	0	0	0	0	0	0	18	2	2090.1	P0A8N3	P0A8N3	149	166	lysS	Lysine--tRNA ligase	yes	yes	3;4	3.7415e-05	88.427
ALRPLPDKFHGLQDQEVR	GELSIHCTELRLLTKALRPLPDKFHGLQDQ	PLPDKFHGLQDQEVRYRQRYLDLIANDKSR	K	A	L	V	R	Y	1	2	0	2	0	2	1	1	1	0	3	1	0	1	2	0	0	0	0	1	0	0	18	2	2118.13	P0A8N5	P0A8N5	149	166	lysU	Lysine--tRNA ligase, heat inducible	yes	yes	2;3;4;5	1.8443e-15	148.18
ALSEALEK	FVVVAKKGVADLDNRALSEALEKLWRRHCR	VADLDNRALSEALEKLWRRHCRLARGS___	R	A	L	E	K	L	2	0	0	0	0	0	2	0	0	0	2	1	0	0	0	1	0	0	0	0	0	0	8	0	859.465	P0A7Y8	P0A7Y8	100	107	rnpA	Ribonuclease P protein component	yes	yes	2	0.013134	73.665			By MS/MS		By MS/MS
ALSMDAVQK	______________________________	LANAIRALSMDAVQKAKSGHPGAPMGMADI	R	A	L	Q	K	A	2	0	0	1	0	1	0	0	0	0	1	1	1	0	0	1	0	0	0	1	0	0	9	0	961.49	P27302;P33570	P27302	13	21	tktA;tktB	Transketolase 1;Transketolase 2	yes	no	2	0.002174	87.181		By MS/MS	By MS/MS	By MS/MS
ALSNNMTR	GDPDANPRLRAAVDKALSNNMTRDTLNRAI	LRAAVDKALSNNMTRDTLNRAIARGVGGDD	K	A	L	T	R	D	1	1	2	0	0	0	0	0	0	0	1	0	1	0	0	1	1	0	0	0	0	0	8	0	905.439	P0A8A0	P0A8A0	56	63	yebC	Probable transcriptional regulatory protein YebC	yes	yes	2	0.0025867	97.093
ALSNPDLYEGDGELR	LISNASDAADKLRFRALSNPDLYEGDGELR	ALSNPDLYEGDGELRVRVSFDKDKRTLTIS	R	A	L	L	R	V	1	1	1	2	0	0	2	2	0	0	3	0	0	0	1	1	0	0	1	0	0	0	15	0	1647.77	P0A6Z3	P0A6Z3	50	64	htpG	Chaperone protein HtpG	yes	yes	2	9.2914e-21	169.52
ALSQFMLDLHTEQHGYSENYVPYLVNQDTLYGTGQLPK	SRFVVMKGQIARMHRALSQFMLDLHTEQHG	LVNQDTLYGTGQLPKFAGDLFHTRPLEEEA	R	A	L	P	K	F	1	0	2	2	0	4	2	3	2	0	6	1	1	1	2	2	3	0	4	2	0	0	38	0	4369.1	P0A8L1	P0A8L1	175	212	serS	Serine--tRNA ligase	yes	yes	4	6.7368e-05	56.773
ALSVLGAR	VECQDERSQHKNKAKALSVLGARIHAAEMA	QHKNKAKALSVLGARIHAAEMAKRQQAEAS	K	A	L	A	R	I	2	1	0	0	0	0	0	1	0	0	2	0	0	0	0	1	0	0	0	1	0	0	8	0	785.476	P0A7I0	P0A7I0	270	277	prfA	Peptide chain release factor 1	yes	yes	1;2	8.6919e-07	167.25	By MS/MS	By MS/MS	By MS/MS	By MS/MS	By MS/MS
ALSVPCSDSK	RGIDKAVTAAVEELKALSVPCSDSKAIAQV	VEELKALSVPCSDSKAIAQVGTISANSDET	K	A	L	S	K	A	1	0	0	1	1	0	0	0	0	0	1	1	0	0	1	3	0	0	0	1	0	0	10	0	1062.5	P0A6F5	P0A6F5	133	142	groL	60 kDa chaperonin	yes	yes	2	5.4015e-06	110.87		By MS/MS
ALTEANGDIELAIENMR	ELRERTGAGMMDCKKALTEANGDIELAIEN	TEANGDIELAIENMRKSGAIKAAKKAGNVA	K	A	L	M	R	K	3	1	2	1	0	0	3	1	0	2	2	0	1	0	0	0	1	0	0	0	0	0	17	0	1858.91	P0A6P1	P0A6P1	26	42	tsf	Elongation factor Ts	yes	yes	2;3	4.9217e-171	352.01	By MS/MS	By MS/MS	By MS/MS	By MS/MS	By MS/MS
ALTEANGDIELAIENMRK	ELRERTGAGMMDCKKALTEANGDIELAIEN	EANGDIELAIENMRKSGAIKAAKKAGNVAA	K	A	L	R	K	S	3	1	2	1	0	0	3	1	0	2	2	1	1	0	0	0	1	0	0	0	0	0	18	1	1987	P0A6P1	P0A6P1	26	43	tsf	Elongation factor Ts	yes	yes	3	0.00052195	69.188
ALVAGGVR	VIVVKKLEHAVPMAKALVAGGVRVLEVTLR	HAVPMAKALVAGGVRVLEVTLRTECAVDAI	K	A	L	V	R	V	2	1	0	0	0	0	0	2	0	0	1	0	0	0	0	0	0	0	0	2	0	0	8	0	741.45	P0A955	P0A955	35	42	eda	KHG/KDPG aldolase;4-hydroxy-2-oxoglutarate aldolase;2-dehydro-3-deoxy-phosphogluconate aldolase	yes	yes	2	0.0062284	91.584				By MS/MS
AMASGVSACLATPFK	GPRGLKAVGPYVVTKAMASGVSACLATPFK	AMASGVSACLATPFKIHGVNYSISSACATS	K	A	M	F	K	I	4	0	0	0	1	0	0	1	0	0	1	1	1	1	1	2	1	0	0	1	0	0	15	0	1509.73	P0A953	P0A953	137	151	fabB	3-oxoacyl-[acyl-carrier-protein] synthase 1	yes	yes	2	1.1855e-20	167.11					By MS/MS
AMAVIDPVK	LESCIREDLNENAPRAMAVIDPVKLVIENY	NENAPRAMAVIDPVKLVIENYQGEGEMVTM	R	A	M	V	K	L	2	0	0	1	0	0	0	0	0	1	0	1	1	0	1	0	0	0	0	2	0	0	9	0	942.521	P00962	P00962	343	351	glnS	Glutamine--tRNA ligase	yes	yes	1;2	1.3095e-05	106.04	By MS/MS	By MS/MS	By MS/MS	By MS/MS	By MS/MS
AMEAPLR	GQNEDQNVGIKVALRAMEAPLRQIVLNCGE	VGIKVALRAMEAPLRQIVLNCGEEPSVVAN	R	A	M	L	R	Q	2	1	0	0	0	0	1	0	0	0	1	0	1	0	1	0	0	0	0	0	0	0	7	0	786.406	P0A6F5	P0A6F5	446	452	groL	60 kDa chaperonin	yes	yes	2	0.0022566	114.54		By MS/MS		By MS/MS	By MS/MS
AMEIVYDEADLRR	GYPLVVRPSYVLGGRAMEIVYDEADLRRYF	GRAMEIVYDEADLRRYFQTAVSVSNDAPVL	R	A	M	R	R	Y	2	2	0	2	0	0	2	0	0	1	1	0	1	0	0	0	0	0	1	1	0	0	13	1	1579.77	P00968	P00968	724	736	carB	Carbamoyl-phosphate synthase large chain	yes	yes	2;3	3.4785e-49	242.59
AMGIPSSMFTVIFAMAR	KLYPNVDFYSGIILKAMGIPSSMFTVIFAM	GIPSSMFTVIFAMARTVGWIAHWSEMHSDG	K	A	M	A	R	T	3	1	0	0	0	0	0	1	0	2	0	0	3	2	1	2	1	0	0	1	0	0	17	0	1828.9	P0ABH7	P0ABH7	372	388	gltA	Citrate synthase	yes	yes	3	0.091302	15.155				By MS/MS
AMLHFCENPGK	GPDGEQYKLPRSEFRAMLHFCENPGKIQSR	SEFRAMLHFCENPGKIQSRAELLKKMTGRE	R	A	M	G	K	I	1	0	1	0	1	0	1	1	1	0	1	1	1	1	1	0	0	0	0	0	0	0	11	0	1302.58	P0A9Q1	P0A9Q1	168	178	arcA	Aerobic respiration control protein ArcA	yes	yes	2	2.7771e-05	101.25				By MS/MS
AMLQDIATLTGGTVISEEIGMELEK	KVAAVKAPGFGDRRKAMLQDIATLTGGTVI	GGTVISEEIGMELEKATLEDLGQAKRVVIN	K	A	M	E	K	A	2	0	0	1	0	1	4	3	0	3	3	1	2	0	0	1	3	0	0	1	0	0	25	0	2648.33	P0A6F5	P0A6F5	287	311	groL	60 kDa chaperonin	yes	yes	2;3	2.6351e-15	142.39	By MS/MS	By MS/MS			By MS/MS
AMMDNLQTETVINR	KVIDIWAAANDRVSKAMMDNLQTETVINRD	KAMMDNLQTETVINRDGQEEKQVSFNSIYM	K	A	M	N	R	D	1	1	2	1	0	1	1	0	0	1	1	0	2	0	0	0	2	0	0	1	0	0	14	0	1634.78	P0A8T7	P0A8T7	696	709	rpoC	DNA-directed RNA polymerase subunit beta	yes	yes	2	2.7687e-52	226.29	By MS/MS				By MS/MS
AMQEVLQQFAHVK	VAIVRIEQLYPFPHKAMQEVLQQFAHVKDF	HKAMQEVLQQFAHVKDFVWCQEEPLNQGAW	K	A	M	V	K	D	2	0	0	0	0	3	1	0	1	0	1	1	1	1	0	0	0	0	0	2	0	0	13	0	1527.79	P0AFG3	P0AFG3	855	867	sucA	2-oxoglutarate dehydrogenase E1 component	yes	yes	2	7.8779e-14	134.68
AMSAQDLLNSR	DGILNLLSLQPAGKKAMSAQDLLNSRREWF	AGKKAMSAQDLLNSRREWFVPGNRLV____	K	A	M	S	R	R	2	1	1	1	0	1	0	0	0	0	2	0	1	0	0	2	0	0	0	0	0	0	11	0	1204.59	P23882	P23882	294	304	fmt	Methionyl-tRNA formyltransferase	yes	yes	1;2	2.2174e-23	223.08	By MS/MS	By MS/MS	By MS/MS	By MS/MS	By MS/MS
AMSAQDLLNSRR	DGILNLLSLQPAGKKAMSAQDLLNSRREWF	GKKAMSAQDLLNSRREWFVPGNRLV_____	K	A	M	R	R	E	2	2	1	1	0	1	0	0	0	0	2	0	1	0	0	2	0	0	0	0	0	0	12	1	1360.69	P23882	P23882	294	305	fmt	Methionyl-tRNA formyltransferase	yes	yes	2	2.328e-14	166.34
AMTPANYIGR	IDGLALPEEEKARLKAMTPANYIGRAITMV	KARLKAMTPANYIGRAITMVDELK______	K	A	M	G	R	A	2	1	1	0	0	0	0	1	0	1	0	0	1	0	1	0	1	0	1	0	0	0	10	0	1092.54	P0AB89	P0AB89	438	447	purB	Adenylosuccinate lyase	yes	yes	2	0.010562	60.478
AMVEDSTLVVVQVNGK	EGDIDNAPWPVADEKAMVEDSTLVVVQVNG	MVEDSTLVVVQVNGKVRAKITVPVDATEEQ	K	A	M	G	K	V	1	0	1	1	0	1	1	1	0	0	1	1	1	0	0	1	1	0	0	5	0	0	16	0	1687.88	P07813	P07813	794	809	leuS	Leucine--tRNA ligase	yes	yes	2	6.5525e-14	135.99	By MS/MS	By MS/MS	By MS/MS	By MS/MS	By MS/MS
AMVEVFLER	PEFKTYQQQVAKNAKAMVEVFLERGYKVVS	VAKNAKAMVEVFLERGYKVVSGGTDNHLFL	K	A	M	E	R	G	1	1	0	0	0	0	2	0	0	0	1	0	1	1	0	0	0	0	0	2	0	0	9	0	1092.56	P0A825	P0A825	297	305	glyA	Serine hydroxymethyltransferase	yes	yes	2	1.8451e-08	174.16	By MS/MS	By MS/MS	By MS/MS
AMVSKGDLGLVIACLPYA	LTKKATKRKRHLRPKAMVSKGDLGLVIACL	SKGDLGLVIACLPYA_______________	K	A	M	Y	A	-	3	0	0	1	1	0	0	2	0	1	3	1	1	0	1	1	0	0	1	2	0	0	18	1	1876.98	P0A7Q1	P0A7Q1	48	65	rpmI	50S ribosomal protein L35	yes	yes	2	0.0038851	58.21					By MS/MS
ANALLADGLK	GGPADTNVTKVVEDRANALLADGLKGVKRI	VVEDRANALLADGLKGVKRISLDEAMASGH	R	A	N	L	K	G	3	0	1	1	0	0	0	1	0	0	3	1	0	0	0	0	0	0	0	0	0	0	10	0	984.56	P36938	P36938	177	186	pgm	Phosphoglucomutase	yes	yes	2	0.02441	53.327
ANDAAGDGTTTATVLAQAIITEGLK	FENMGAQMVKEVASKANDAAGDGTTTATVL	TATVLAQAIITEGLKAVAAGMNPMDLKRGI	K	A	N	L	K	A	6	0	1	2	0	1	1	3	0	2	2	1	0	0	0	0	5	0	0	1	0	0	25	0	2401.23	P0A6F5	P0A6F5	81	105	groL	60 kDa chaperonin	yes	yes	2;3;4	1.0766e-90	258.13	By MS/MS	By MS/MS	By MS/MS	By MS/MS	By MS/MS
ANDIDVPAALIDSEIDVLR	IRNRVKSQAIEGLVKANDIDVPAALIDSEI	DVPAALIDSEIDVLRRQAAQRFGGNEKQAL	K	A	N	L	R	R	3	1	1	4	0	0	1	0	0	3	2	0	0	0	1	1	0	0	0	2	0	0	19	0	2038.06	P0A850	P0A850	297	315	tig	Trigger factor	yes	yes	2;3	3.6139e-53	219.12	By MS/MS	By MS/MS		By MS/MS	By MS/MS
ANDIDVPAALIDSEIDVLRR	IRNRVKSQAIEGLVKANDIDVPAALIDSEI	VPAALIDSEIDVLRRQAAQRFGGNEKQALE	K	A	N	R	R	Q	3	2	1	4	0	0	1	0	0	3	2	0	0	0	1	1	0	0	0	2	0	0	20	1	2194.16	P0A850	P0A850	297	316	tig	Trigger factor	yes	yes	2;3;4	2.1149e-41	195.87					By MS/MS
ANDIVVALLQEK	LPGTYPTLDGVNVFKANDIVVALLQEKGAL	VFKANDIVVALLQEKGALLHVEKMQHSYPC	K	A	N	E	K	G	2	0	1	1	0	1	1	0	0	1	2	1	0	0	0	0	0	0	0	2	0	0	12	0	1311.74	P00956	P00956	379	390	ileS	Isoleucine--tRNA ligase	yes	yes	1;2;3	1.6298e-14	167.76	By MS/MS	By MS/MS	By MS/MS	By MS/MS	By MS/MS
ANEAYLQGQLGNPK	DTQWATWEGVLNYYKANEAYLQGQLGNPKG	KANEAYLQGQLGNPKGEDQPNKKYYDPRVW	K	A	N	P	K	G	2	0	2	0	0	2	1	2	0	0	2	1	0	0	1	0	0	0	1	0	0	0	14	0	1501.75	P0AB71	P0AB71	306	319	fbaA	Fructose-bisphosphate aldolase class 2	yes	yes	2	2.4507e-48	248.45		By MS/MS	By MS/MS	By MS/MS	By MS/MS
ANENGESFVAMVDR	YVRNITDIDDKIIKRANENGESFVAMVDRM	RANENGESFVAMVDRMIAEMHKDFDALNIL	R	A	N	D	R	M	2	1	2	1	0	0	2	1	0	0	0	0	1	1	0	1	0	0	0	2	0	0	14	0	1537.68	P21888	P21888	78	91	cysS	Cysteine--tRNA ligase	yes	yes	1;2;3	1.3766e-68	262.43	By MS/MS				By MS/MS
ANEVRPVLACR	PMLPRELSDDLCSLRANEVRPVLACRMTLS	CSLRANEVRPVLACRMTLSADGTIEDNIEF	R	A	N	C	R	M	2	2	1	0	1	0	1	0	0	0	1	0	0	0	1	0	0	0	0	2	0	0	11	1	1283.68	P30850	P30850	275	285	rnb	Exoribonuclease 2	yes	yes	3	0.00041304	84.658
ANISDSYVLLR	LALQGWEVKSLRAGKANISDSYVLLRDGEA	RAGKANISDSYVLLRDGEAFLFGANITPMA	K	A	N	L	R	D	1	1	1	1	0	0	0	0	0	1	2	0	0	0	0	2	0	0	1	1	0	0	11	0	1249.67	P0A832	P0A832	49	59	smpB	SsrA-binding protein	yes	yes	1;2	1.9274e-32	219.03	By MS/MS		By MS/MS	By MS/MS	By MS/MS
ANITVNK	DKNLTGKEADAALGRANITVNKNSVPNDPK	EADAALGRANITVNKNSVPNDPKSPFVTSG	R	A	N	N	K	N	1	0	2	0	0	0	0	0	0	1	0	1	0	0	0	0	1	0	0	1	0	0	7	0	758.429	P0A825	P0A825	340	346	glyA	Serine hydroxymethyltransferase	yes	yes	2	0.013109	83.614		By MS/MS
ANLTAQINK	AAKGLIHKNKAARHKANLTAQINKLA____	KAARHKANLTAQINKLA_____________	K	A	N	N	K	L	2	0	2	0	0	1	0	0	0	1	1	1	0	0	0	0	1	0	0	0	0	0	9	0	971.54	P0A7U7	P0A7U7	77	85	rpsT	30S ribosomal protein S20	yes	yes	1;2	3.3532e-12	186.11	By MS/MS	By MS/MS	By MS/MS	By MS/MS	By MS/MS
ANLTAQINKLA	AAKGLIHKNKAARHKANLTAQINKLA____	ARHKANLTAQINKLA_______________	K	A	N	L	A	-	3	0	2	0	0	1	0	0	0	1	2	1	0	0	0	0	1	0	0	0	0	0	11	1	1155.66	P0A7U7	P0A7U7	77	87	rpsT	30S ribosomal protein S20	yes	yes	2	0.01236	68.95
ANPELLAK	GSQKIVDLLRPQLQKANPELLAKVDANFKK	LRPQLQKANPELLAKVDANFKKVDTILAKY	K	A	N	A	K	V	2	0	1	0	0	0	1	0	0	0	2	1	0	0	1	0	0	0	0	0	0	0	8	0	854.486	P0AB24	P0AB24	312	319	efeO	Iron uptake system component EfeO	yes	yes	2	0.027772	63.301				By MS/MS
ANPQPELLK	RDDLNLVLATAAKLKANPQPELLKHKVIAS	TAAKLKANPQPELLKHKVIASCFFEASTRT	K	A	N	L	K	H	1	0	1	0	0	1	1	0	0	0	2	1	0	0	2	0	0	0	0	0	0	0	9	0	1008.56	P0A786	P0A786	33	41	pyrB	Aspartate carbamoyltransferase catalytic chain	yes	yes	2	0.098534	38.176				By MS/MS
ANPWQQFAETHNK	DEERRRISLGLKQCKANPWQQFAETHNKGD	CKANPWQQFAETHNKGDRVEGKIKSITDFG	K	A	N	N	K	G	2	0	2	0	0	2	1	0	1	0	0	1	0	1	1	0	1	1	0	0	0	0	13	0	1569.73	P0AG67	P0AG67	351	363	rpsA	30S ribosomal protein S1	yes	yes	1;2;3	1.1139e-206	398.72	By MS/MS	By MS/MS	By MS/MS	By MS/MS	By MS/MS
ANPWQQFAETHNKGDR	DEERRRISLGLKQCKANPWQQFAETHNKGD	NPWQQFAETHNKGDRVEGKIKSITDFGIFI	K	A	N	D	R	V	2	1	2	1	0	2	1	1	1	0	0	1	0	1	1	0	1	1	0	0	0	0	16	1	1897.88	P0AG67	P0AG67	351	366	rpsA	30S ribosomal protein S1	yes	yes	2;3;4	2.3289e-78	260.22
ANQFLGMEPLPTFIANDVIK	FHGVGVDGVYLPFHKANQFLGMEPLPTFIA	GMEPLPTFIANDVIKMPDVPRYTEEYRKHL	K	A	N	I	K	M	2	0	2	1	0	1	1	1	0	2	2	1	1	2	2	0	1	0	0	1	0	0	20	0	2217.15	P0AEY5	P0AEY5	154	173	mdaB	Modulator of drug activity B	yes	yes	2	1.0754e-06	107.6
ANSYVIGDR	VKLVERYLAEQAMDRANSYVIGDRATDIQL	EQAMDRANSYVIGDRATDIQLAENMGITGL	R	A	N	D	R	A	1	1	1	1	0	0	0	1	0	1	0	0	0	0	0	1	0	0	1	1	0	0	9	0	993.488	P06987	P06987	123	131	hisB	Histidine biosynthesis bifunctional protein HisB;Histidinol-phosphatase;Imidazoleglycerol-phosphate dehydratase	yes	yes	2	2.681e-05	143.73		By MS/MS	By MS/MS		By MS/MS
ANVEIYTK	______________________________	______________________________	M	A	N	T	K	E	1	0	1	0	0	0	1	0	0	1	0	1	0	0	0	0	1	0	1	1	0	0	8	0	936.492	P0AC62	P0AC62	2	9	grxC	Glutaredoxin-3	yes	yes	2	0.031209	58.815					By MS/MS
ANVSTTTVSHVINK	______________________________	RANVSTTTVSHVINKTRFVAEETRNAVWAA	R	A	N	N	K	T	1	0	2	0	0	0	0	0	1	1	0	1	0	0	0	2	3	0	0	3	0	0	14	0	1469.78	P0ACP7	P0ACP7	11	24	purR	HTH-type transcriptional repressor PurR	yes	yes	2;3	0.00039411	72.152	By MS/MS
ANVYEVR	VEKRLAAITAQDSQRANVYEVRAEAQRARF	ITAQDSQRANVYEVRAEAQRARFKLPAWPT	R	A	N	V	R	A	1	1	1	0	0	0	1	0	0	0	0	0	0	0	0	0	0	0	1	2	0	0	7	0	849.434	P25665	P25665	407	413	metE	5-methyltetrahydropteroyltriglutamate--homocysteine methyltransferase	yes	yes	2	9.3604e-05	158.38			By MS/MS		By MS/MS
ANYFNTLNLR	______________________________	______________________________	M	A	N	L	R	Q	1	1	3	0	0	0	0	0	0	0	2	0	0	1	0	0	1	0	1	0	0	0	10	0	1224.63	P05793	P05793	2	11	ilvC	Ketol-acid reductoisomerase	yes	yes	2	3.695e-10	169.57	By MS/MS				By MS/MS
ANYSNPPAHGASVVATILSNDALR	ETVDRAFSQMKAAIRANYSNPPAHGASVVA	GASVVATILSNDALRAIWEQELTDMRQRIQ	R	A	N	L	R	A	5	1	3	1	0	0	0	1	1	1	2	0	0	0	2	3	1	0	1	2	0	0	24	0	2437.24	P00509	P00509	281	304	aspC	Aspartate aminotransferase	yes	yes	3	4.0656e-63	227.66
APEAVIAK	SRIENKLANEGFVARAPEAVIAKEREKLEG	NEGFVARAPEAVIAKEREKLEGYAEAKAKL	R	A	P	A	K	E	3	0	0	0	0	0	1	0	0	1	0	1	0	0	1	0	0	0	0	1	0	0	8	0	797.465	P07118	P07118	919	926	valS	Valine--tRNA ligase	yes	yes	1;2	0.00027716	143.11	By MS/MS	By MS/MS	By MS/MS		By MS/MS
APGFGDR	VVNTMRGIVKVAAVKAPGFGDRRKAMLQDI	IVKVAAVKAPGFGDRRKAMLQDIATLTGGT	K	A	P	D	R	R	1	1	0	1	0	0	0	2	0	0	0	0	0	1	1	0	0	0	0	0	0	0	7	0	718.34	P0A6F5	P0A6F5	278	284	groL	60 kDa chaperonin	yes	yes	2	0.006739	92.467					By MS/MS
APLGALR	AVQSYAALVLARQQKAPLGALREIWEHRAD	LVLARQQKAPLGALREIWEHRADAASGLPL	K	A	P	L	R	E	2	1	0	0	0	0	0	1	0	0	2	0	0	0	1	0	0	0	0	0	0	0	7	0	696.428	P76578	P76578	1322	1328	yfhM	Uncharacterized lipoprotein YfhM	yes	yes	2	0.037472	61.006		By MS/MS	By MS/MS		By MS/MS
APLNWVLVNGETETGVTLHR	AFNLHGSLLPKYRGRAPLNWVLVNGETETG	VLVNGETETGVTLHRMVKRADAGAIVAQLR	R	A	P	H	R	M	1	1	2	0	0	0	2	2	1	0	3	0	0	0	1	0	3	1	0	3	0	0	20	0	2205.15	P77398	P77398	115	134	arnA	Bifunctional polymyxin resistance protein ArnA;UDP-4-amino-4-deoxy-L-arabinose formyltransferase;UDP-glucuronic acid oxidase, UDP-4-keto-hexauronic acid decarboxylating	yes	yes	2;3	4.3526e-67	230.26			By MS/MS		By MS/MS
APMILALANPEPEILPPLAK	GPKVLTQEMVKKMARAPMILALANPEPEIL	ALANPEPEILPPLAKEVRPDAIICTGRSDY	R	A	P	A	K	E	4	0	1	0	0	0	2	0	0	2	4	1	1	0	5	0	0	0	0	0	0	0	20	0	2097.19	P76558	P76558	280	299	maeB	NADP-dependent malic enzyme	yes	yes	2;3	3.5434e-11	130.07				By MS/MS
APTDGEQDRALMQEALLAVVR	TAIAAIMELMNKLAKAPTDGEQDRALMQEA	QDRALMQEALLAVVRMLNPFTPHICFTLWQ	K	A	P	V	R	M	4	2	0	2	0	2	2	1	0	0	3	0	1	0	1	0	1	0	0	2	0	0	21	1	2282.17	P07813	P07813	739	759	leuS	Leucine--tRNA ligase	yes	yes	3	3.0391e-05	88.396
APTDLSLMVLGNMVTNLINTSIAPAQR	EQLLAELLNVLEKHKAPTDLSLMVLGNMVT	MVTNLINTSIAPAQRQAIANSFARALQSSI	K	A	P	Q	R	Q	3	1	3	1	0	1	0	1	0	2	4	0	2	0	2	2	3	0	0	2	0	0	27	0	2839.49	P0AD24	P0AD24	28	54	yejL	UPF0352 protein YejL	yes	yes	3	4.9675e-08	92.886
APTGEPAAAAEMTK	GSVDIDTLFRIGRGRAPTGEPAAAAEMTKW	RAPTGEPAAAAEMTKWFNTNYHYMVPEFVK	R	A	P	T	K	W	5	0	0	0	0	0	2	1	0	0	0	1	1	0	2	0	2	0	0	0	0	0	14	0	1343.64	P25665	P25665	104	117	metE	5-methyltetrahydropteroyltriglutamate--homocysteine methyltransferase	yes	yes	2	5.5216e-57	238.98		By MS/MS	By MS/MS	By MS/MS	By MS/MS
APTPLWMK	CPRYLGRVVKGINVKAPTPLWMKEKLRRCG	VKGINVKAPTPLWMKEKLRRCGIRSIDAVV	K	A	P	M	K	E	1	0	0	0	0	0	0	0	0	0	1	1	1	0	2	0	1	1	0	0	0	0	8	0	942.5	P07395	P07395	228	235	pheT	Phenylalanine--tRNA ligase beta subunit	yes	yes	1;2	0.00023213	150.84	By MS/MS	By MS/MS	By MS/MS	By MS/MS	By MS/MS
APVALLDFAASAR	SLDSYYGEAMAIGERAPVALLDFAASARLA	ERAPVALLDFAASARLAVGEALTNIAATQI	R	A	P	A	R	L	5	1	0	1	0	0	0	0	0	0	2	0	0	1	1	1	0	0	0	1	0	0	13	0	1300.71	P15254	P15254	701	713	purL	Phosphoribosylformylglycinamidine synthase	yes	yes	2	0.03392	49.5				By MS/MS
APVEQWSAGATGLGVR	QQGWLHIDCSATYRKAPVEQWSAGATGLGV	PVEQWSAGATGLGVRTIANLLTA_______	K	A	P	V	R	T	3	1	0	0	0	1	1	3	0	0	1	0	0	0	1	1	1	1	0	2	0	0	16	0	1597.82	P37095	P37095	404	419	pepB	Peptidase B	yes	yes	2	5.7028e-21	172.92
APVIVQFSNGGASFIAGK	TDSINAVLETAAKVKAPVIVQFSNGGASFI	IVQFSNGGASFIAGKGVKSDVPQGAAILGA	K	A	P	G	K	G	3	0	1	0	0	1	0	3	0	2	0	1	0	2	1	2	0	0	0	2	0	0	18	0	1761.94	P0AB71	P0AB71	55	72	fbaA	Fructose-bisphosphate aldolase class 2	yes	yes	2	5.3139e-23	176.51	By MS/MS	By MS/MS		By MS/MS	By MS/MS
APVLSDSSCK	KSSGSSYPSLLQCLKAPVLSDSSCKSSYPG	LQCLKAPVLSDSSCKSSYPGQITGNMICVG	K	A	P	C	K	S	1	0	0	1	1	0	0	0	0	0	1	1	0	0	1	3	0	0	0	1	0	0	10	0	1062.5	CON__P00761	CON__P00761	148	157			yes	yes	1;2	3.4396e-20	197.66	By MS/MS	By MS/MS		By MS/MS	By MS/MS
APVPVYAHVSMINGDDGK	INNTPRQINILKALKAPVPVYAHVSMINGD	PVYAHVSMINGDDGKKLSKRHGAVSVMQYR	K	A	P	G	K	K	2	0	1	2	0	0	0	2	1	1	0	1	1	0	2	1	0	0	1	3	0	0	18	0	1868.91	P04805	P04805	219	236	gltX	Glutamate--tRNA ligase	yes	yes	2;3	3.7616e-96	271.32	By MS/MS	By MS/MS	By MS/MS	By MS/MS	By MS/MS
APVPVYAHVSMINGDDGKK	INNTPRQINILKALKAPVPVYAHVSMINGD	VYAHVSMINGDDGKKLSKRHGAVSVMQYRD	K	A	P	K	K	L	2	0	1	2	0	0	0	2	1	1	0	2	1	0	2	1	0	0	1	3	0	0	19	1	1997	P04805	P04805	219	237	gltX	Glutamate--tRNA ligase	yes	yes	2;3;4	1.0587e-150	316.42	By MS/MS	By MS/MS	By MS/MS	By MS/MS	By MS/MS
APVVTIMGHVDHGK	AVMSDRDTGAAAEPRAPVVTIMGHVDHGKT	RAPVVTIMGHVDHGKTSLLDYIRSTKVASG	R	A	P	G	K	T	1	0	0	1	0	0	0	2	2	1	0	1	1	0	1	0	1	0	0	3	0	0	14	0	1459.76	P0A705;P0A705-3;P0A705-2	P0A705	391	404	infB	Translation initiation factor IF-2	yes	no	2;3;4	1.0715e-38	209.85	By MS/MS	By MS/MS	By MS/MS	By MS/MS	By MS/MS
APVVTIMGHVDHGKTSLLDYIR	AVMSDRDTGAAAEPRAPVVTIMGHVDHGKT	GHVDHGKTSLLDYIRSTKVASGEAGGITQH	R	A	P	I	R	S	1	1	0	2	0	0	0	2	2	2	2	1	1	0	1	1	2	0	1	3	0	0	22	1	2421.28	P0A705;P0A705-3;P0A705-2	P0A705	391	412	infB	Translation initiation factor IF-2	yes	no	3;4	5.7165e-08	122.01
APVVVPAGVDVK	______________________________	VAKAPVVVPAGVDVKINGQVITIKGKNGEL	K	A	P	V	K	I	2	0	0	1	0	0	0	1	0	0	0	1	0	0	2	0	0	0	0	5	0	0	12	0	1149.68	P0AG55	P0AG55	7	18	rplF	50S ribosomal protein L6	yes	yes	2;3	9.7395e-06	105.2	By MS/MS	By MS/MS	By MS/MS	By MS/MS	By MS/MS
AQAFEQDR	LEKDVMAQRQTFAQKAQAFEQDRARRSNEE	RQTFAQKAQAFEQDRARRSNEERGKLVTRI	K	A	Q	D	R	A	2	1	0	1	0	2	1	0	0	0	0	0	0	1	0	0	0	0	0	0	0	0	8	0	963.441	P0AEU7	P0AEU7	98	105	skp	Chaperone protein Skp	yes	yes	2	0.00015188	145.34		By MS/MS	By MS/MS	By MS/MS
AQAGGVLTR	KPSDLNRPGHVFPLRAQAGGVLTRGGHTEA	HVFPLRAQAGGVLTRGGHTEATIDLMTLAG	R	A	Q	T	R	G	2	1	0	0	0	1	0	2	0	0	1	0	0	0	0	0	1	0	0	1	0	0	9	0	871.488	P0A7J0	P0A7J0	142	150	ribB	3,4-dihydroxy-2-butanone 4-phosphate synthase	yes	yes	2	0.0012451	91.783		By MS/MS		By MS/MS
AQALWTR	EKDGETVISWEKINKAQALWTRNKSEITDE	ISWEKINKAQALWTRNKSEITDEEYKEFYK	K	A	Q	T	R	N	2	1	0	0	0	1	0	0	0	0	1	0	0	0	0	0	1	1	0	0	0	0	7	0	844.456	P0A6Z3	P0A6Z3	230	236	htpG	Chaperone protein HtpG	yes	yes	2	0.029439	68.915
AQEEDLPADALR	NRRKGEMVLIVEGHKAQEEDLPADALRTLA	GHKAQEEDLPADALRTLALLQAELPLKKAA	K	A	Q	L	R	T	3	1	0	2	0	1	2	0	0	0	2	0	0	0	1	0	0	0	0	0	0	0	12	0	1326.64	P67087	P67087	237	248	rsmI	Ribosomal RNA small subunit methyltransferase I	yes	yes	2	1.5176e-13	151.22
AQESYWAGNSTR	TLGFPRVGLRRELKKAQESYWAGNSTREEL	LKKAQESYWAGNSTREELLAVGRELRARHW	K	A	Q	T	R	E	2	1	1	0	0	1	1	1	0	0	0	0	0	0	0	2	1	1	1	0	0	0	12	0	1368.61	P25665	P25665	22	33	metE	5-methyltetrahydropteroyltriglutamate--homocysteine methyltransferase	yes	yes	2	1.5624e-10	139.43
AQFEEER	DAAVAGKITDVEVLKAQFEEERVALVAKIG	ITDVEVLKAQFEEERVALVAKIGENINIRR	K	A	Q	E	R	V	1	1	0	0	0	1	3	0	0	0	0	0	0	1	0	0	0	0	0	0	0	0	7	0	907.404	P0A6P1	P0A6P1	113	119	tsf	Elongation factor Ts	yes	yes	2	4.5138e-16	178.84	By MS/MS	By MS/MS	By MS/MS	By MS/MS	By MS/MS
AQFEEERVALVAK	DAAVAGKITDVEVLKAQFEEERVALVAKIG	LKAQFEEERVALVAKIGENINIRRVAALEG	K	A	Q	A	K	I	3	1	0	0	0	1	3	0	0	0	1	1	0	1	0	0	0	0	0	2	0	0	13	1	1488.79	P0A6P1	P0A6P1	113	125	tsf	Elongation factor Ts	yes	yes	2;3	2.2789e-26	212.2
AQFTDAAIK	AEAIAASFGSFADFKAQFTDAAIKNFGSGW	SFADFKAQFTDAAIKNFGSGWTWLVKNSDG	K	A	Q	I	K	N	3	0	0	1	0	1	0	0	0	1	0	1	0	1	0	0	1	0	0	0	0	0	9	0	963.503	P0AGD3	P0AGD3	109	117	sodB	Superoxide dismutase [Fe]	yes	yes	2	0.0029645	83.265		By MS/MS	By MS/MS
AQGIEVLLDDR	FRVQELAEKLYSELRAQGIEVLLDDRKERP	SELRAQGIEVLLDDRKERPGVMFADMELIG	R	A	Q	D	R	K	1	1	0	2	0	1	1	1	0	1	2	0	0	0	0	0	0	0	0	1	0	0	11	0	1227.65	P16659	P16659	502	512	proS	Proline--tRNA ligase	yes	yes	1;2	3.0689e-14	169.09	By MS/MS	By MS/MS	By MS/MS	By MS/MS	By MS/MS
AQGIEVLLDDRK	FRVQELAEKLYSELRAQGIEVLLDDRKERP	ELRAQGIEVLLDDRKERPGVMFADMELIGI	R	A	Q	R	K	E	1	1	0	2	0	1	1	1	0	1	2	1	0	0	0	0	0	0	0	1	0	0	12	1	1355.74	P16659	P16659	502	513	proS	Proline--tRNA ligase	yes	yes	1;2;3	1.2188e-12	137.98	By MS/MS	By MS/MS	By MS/MS	By MS/MS	By MS/MS
AQGVQLTAK	GRMPYKGSVENGAYKAQGVQLTAKLGYPIT	ENGAYKAQGVQLTAKLGYPITDDLDIYTRL	K	A	Q	A	K	L	2	0	0	0	0	2	0	1	0	0	1	1	0	0	0	0	1	0	0	1	0	0	9	0	914.519	P0A910	P0A910	95	103	ompA	Outer membrane protein A	yes	yes	2	0.00068065	98.629
AQIFNFSSGPAMLPAEVLK	______________________________	NFSSGPAMLPAEVLKQAQQELRDWNGLGTS	M	A	Q	L	K	Q	3	0	1	0	0	1	1	1	0	1	2	1	1	2	2	2	0	0	0	1	0	0	19	0	2019.05	P23721	P23721	2	20	serC	Phosphoserine aminotransferase	yes	yes	2	9.231e-16	151.07		By MS/MS		By MS/MS	By MS/MS
AQLGSNSTMK	EVMGVGRTFAEAFAKAQLGSNSTMKKHGRA	EAFAKAQLGSNSTMKKHGRALLSVREGDKE	K	A	Q	M	K	K	1	0	1	0	0	1	0	1	0	0	1	1	1	0	0	2	1	0	0	0	0	0	10	0	1035.5	P00968	P00968	931	940	carB	Carbamoyl-phosphate synthase large chain	yes	yes	2	4.7695e-06	120.15	By MS/MS	By MS/MS	By MS/MS	By MS/MS	By MS/MS
AQLQEIAQTK	GSGKPNKDKVGKISRAQLQEIAQTKAADMT	GKISRAQLQEIAQTKAADMTGADIEAMTRS	R	A	Q	T	K	A	2	0	0	0	0	3	1	0	0	1	1	1	0	0	0	0	1	0	0	0	0	0	10	0	1128.61	P0A7J7	P0A7J7	104	113	rplK	50S ribosomal protein L11	yes	yes	1;2;3	1.4684e-37	235.65	By MS/MS	By MS/MS	By MS/MS	By MS/MS	By MS/MS
AQQIVDATDK	IDDAVAWAKQQSNDRAQQIVDATDKLAVNI	QSNDRAQQIVDATDKLAVNIGLEILKLVPG	R	A	Q	D	K	L	2	0	0	2	0	2	0	0	0	1	0	1	0	0	0	0	1	0	0	1	0	0	10	0	1087.55	P0A870	P0A870	67	76	talB	Transaldolase B	yes	yes	2	1.0297e-05	120.12	By MS/MS				By MS/MS
AQQPPIR	LLRTQTSGVQIRTMKAQQPPIRIIAPGRVY	GVQIRTMKAQQPPIRIIAPGRVYRNDYDQT	K	A	Q	I	R	I	1	1	0	0	0	2	0	0	0	1	0	0	0	0	2	0	0	0	0	0	0	0	7	0	808.456	P08312	P08312	180	186	pheS	Phenylalanine--tRNA ligase alpha subunit	yes	yes	2	0.0012394	122.51	By MS/MS	By MS/MS		By MS/MS
AQVGTMPVGSK	TSLNGKPISSFAALRAQVGTMPVGSKLTLG	AALRAQVGTMPVGSKLTLGLLRDGKQVNVN	R	A	Q	S	K	L	1	0	0	0	0	1	0	2	0	0	0	1	1	0	1	1	1	0	0	2	0	0	11	0	1073.55	P0C0V0	P0C0V0	352	362	degP	Periplasmic serine endoprotease DegP	yes	yes	2	2.9715e-07	121.73	By MS/MS		By MS/MS	By MS/MS	By MS/MS
AQVKRQEEVAK	DELKGAWAARTIQMKAQVKRQEEVAKAIYD	IQMKAQVKRQEEVAKAIYDRRMNSIEQALK	K	A	Q	A	K	A	2	1	0	0	0	2	2	0	0	0	0	2	0	0	0	0	0	0	0	2	0	0	11	2	1284.71	P0AG00	P0AG00	207	217	wzzE	Lipopolysaccharide biosynthesis protein WzzE	yes	yes	2	0.0019622	72.928
AQYEEIANR	NNRNLDLDSIIAEVKAQYEEIANRSRTEAE	IIAEVKAQYEEIANRSRTEAESWYQTKYEE	K	A	Q	N	R	S	2	1	1	0	0	1	2	0	0	1	0	0	0	0	0	0	0	0	1	0	0	0	9	0	1092.52	CON__P13647	CON__P13647	344	352			yes	yes	2	0.00013764	116.88
AQYEEIAQR	NSRNLDLDSIIAEVKAQYEEIAQRSKEEAE	IIAEVKAQYEEIAQRSKEEAEALYHSKYEE	K	A	Q	Q	R	S	2	1	0	0	0	2	2	0	0	1	0	0	0	0	0	0	0	0	1	0	0	0	9	0	1106.54	CON__P35908v2;CON__P35908;CON__P19013	CON__P35908v2	354	362			no	no	2	1.452e-05	150.17
AQYLIDQLLAEAR	LQAIESVIREEGVERAQYLIDQLLAEARKG	ERAQYLIDQLLAEARKGGVNVAAGTGISNY	R	A	Q	A	R	K	3	1	0	1	0	2	1	0	0	1	3	0	0	0	0	0	0	0	1	0	0	0	13	0	1502.81	P0AFG8	P0AFG8	33	45	aceE	Pyruvate dehydrogenase E1 component	yes	yes	2;3	3.8832e-31	208.6	By MS/MS	By MS/MS	By MS/MS	By MS/MS	By MS/MS
AQYVLAEQVTR	NALEEEDKNSGKAPRAQYVLAEQVTRLVHG	KAPRAQYVLAEQVTRLVHGEEGLQAAKRIT	R	A	Q	T	R	L	2	1	0	0	0	2	1	0	0	0	1	0	0	0	0	0	1	0	1	2	0	0	11	0	1276.68	P0AGJ9	P0AGJ9	299	309	tyrS	Tyrosine--tRNA ligase	yes	yes	1;2	2.0345e-32	214.96	By MS/MS	By MS/MS	By MS/MS	By MS/MS	By MS/MS
AREASGFGADYNAMIR	DEAGFEAAMEEQRRRAREASGFGADYNAMI	REASGFGADYNAMIRVDSASEFKGYDHLEL	R	A	R	I	R	V	4	2	1	1	0	0	1	2	0	1	0	0	1	1	0	1	0	0	1	0	0	0	16	1	1727.81	P00957	P00957	436	451	alaS	Alanine--tRNA ligase	yes	yes	2;3	7.5716e-122	305.69
AREVPAAIQK	VVGDGNGRVGFGYGKAREVPAAIQKAMEKA	FGYGKAREVPAAIQKAMEKARRNMINVALN	K	A	R	Q	K	A	3	1	0	0	0	1	1	0	0	1	0	1	0	0	1	0	0	0	0	1	0	0	10	1	1081.62	P0A7W1	P0A7W1	53	62	rpsE	30S ribosomal protein S5	yes	yes	2;3	0.003466	80.787		By MS/MS
ARGEDIEPLR	QAERNSRSKSIGQAKARGEDIEPLRLEVNK	IGQAKARGEDIEPLRLEVNKLGEELDAAKA	K	A	R	L	R	L	1	2	0	1	0	0	2	1	0	1	1	0	0	0	1	0	0	0	0	0	0	0	10	1	1154.6	P0A8L1	P0A8L1	63	72	serS	Serine--tRNA ligase	yes	yes	2;3	9.6726e-09	171.33
ARVEDALHATR	IKVGAATEVEMKEKKARVEDALHATRAAVE	KEKKARVEDALHATRAAVEEGVVAGGGVAL	K	A	R	T	R	A	3	2	0	1	0	0	1	0	1	0	1	0	0	0	0	0	1	0	0	1	0	0	11	1	1237.65	P0A6F5	P0A6F5	394	404	groL	60 kDa chaperonin	yes	yes	2;3	3.862e-32	217.02
ASAQLETIK	QVDQEVERFLSGRAKASAQLETIKTKAGET	LSGRAKASAQLETIKTKAGETFGEEKEAIF	K	A	S	I	K	T	2	0	0	0	0	1	1	0	0	1	1	1	0	0	0	1	1	0	0	0	0	0	9	0	959.529	P08839	P08839	50	58	ptsI	Phosphoenolpyruvate-protein phosphotransferase	yes	yes	1;2	0.00012608	113.26	By MS/MS	By MS/MS		By MS/MS
ASDFVLAMGQGR	DFTGSVDGEEFEGGKASDFVLAMGQGRMIP	GGKASDFVLAMGQGRMIPGFEDGIKGHKAG	K	A	S	G	R	M	2	1	0	1	0	1	0	2	0	0	1	0	1	1	0	1	0	0	0	1	0	0	12	0	1250.61	P0A850	P0A850	182	193	tig	Trigger factor	yes	yes	1;2;3	3.5782e-19	189.18	By MS/MS	By MS/MS			By MS/MS
ASDLVDGLGESNNPQWK	EPRDDGSYVPGRMIRASDLVDGLGESNNPQ	DLVDGLGESNNPQWKTVAVNTAGELVVPNG	R	A	S	W	K	T	1	0	2	2	0	1	1	2	0	0	2	1	0	0	1	2	0	1	0	1	0	0	17	0	1828.86	P19319	P19319	359	375	narZ	Respiratory nitrate reductase 2 alpha chain	yes	yes	3	0.10057	9.6577
ASFVTLQDVGGR	VAVAGRMMTRRIMGKASFVTLQDVGGRIQL	MGKASFVTLQDVGGRIQLYVARDDLPEGVY	K	A	S	G	R	I	1	1	0	1	0	1	0	2	0	0	1	0	0	1	0	1	1	0	0	2	0	0	12	0	1248.65	P0A8N3;P0A8N5	P0A8N3	83	94	lysS;lysU	Lysine--tRNA ligase;Lysine--tRNA ligase, heat inducible	no	no	1;2	1.5955e-25	209.73	By MS/MS	By MS/MS	By MS/MS	By MS/MS	By MS/MS
ASGTDEAVVLVPPIR	LTVNCLTGKKLTNMRASGTDEAVVLVPPIR	ASGTDEAVVLVPPIRMTLEQALEFIDDDEL	R	A	S	I	R	M	2	1	0	1	0	0	1	1	0	1	1	0	0	0	2	1	1	0	0	3	0	0	15	0	1522.84	P32132	P32132	548	562	typA	GTP-binding protein TypA/BipA	yes	yes	2	9.4264e-15	158.08				By MS/MS
ASIYNAMPLEGVK	GLHALKGHRVVGGMRASIYNAMPLEGVKAL	MRASIYNAMPLEGVKALTDFMVEFERRHG_	R	A	S	V	K	A	2	0	1	0	0	0	1	1	0	1	1	1	1	0	1	1	0	0	1	1	0	0	13	0	1391.71	P23721	P23721	336	348	serC	Phosphoserine aminotransferase	yes	yes	2	5.1253e-15	155	By MS/MS	By MS/MS	By MS/MS	By MS/MS	By MS/MS
ASLEANVR	AERAIPNYNVMGLAKASLEANVRYMANAMG	NVMGLAKASLEANVRYMANAMGPEGVRVNA	K	A	S	V	R	Y	2	1	1	0	0	0	1	0	0	0	1	0	0	0	0	1	0	0	0	1	0	0	8	0	858.456	P0AEK4	P0AEK4	164	171	fabI	Enoyl-[acyl-carrier-protein] reductase [NADH] FabI	yes	yes	2	0.0094162	78.178		By MS/MS
ASLPTIELALK	VPVKDGKVTSDARIRASLPTIELALKQGAK	ARIRASLPTIELALKQGAKVMVTSHLGRPT	R	A	S	L	K	Q	2	0	0	0	0	0	1	0	0	1	3	1	0	0	1	1	1	0	0	0	0	0	11	0	1154.69	P0A799	P0A799	39	49	pgk	Phosphoglycerate kinase	yes	yes	2	0.0013854	78.556		By MS/MS	By MS/MS
ASLSAFDYLIR	VPYKQIIIATGEGAKASLSAFDYLIRTKTA	EGAKASLSAFDYLIRTKTA___________	K	A	S	I	R	T	2	1	0	1	0	0	0	0	0	1	2	0	0	1	0	2	0	0	1	0	0	0	11	0	1254.66	P35340	P35340	507	517	ahpF	Alkyl hydroperoxide reductase subunit F	yes	yes	2	1.3916e-11	158.76	By MS/MS	By MS/MS	By MS/MS	By MS/MS	By MS/MS
ASPSLLDGIVVEYYGTPTPLR	VEAFKTQISKIRTGRASPSLLDGIVVEYYG	DGIVVEYYGTPTPLRQLASVTVEDSRTLKI	R	A	S	L	R	Q	1	1	0	1	0	0	1	2	0	1	3	0	0	0	3	2	2	0	2	2	0	0	21	0	2247.18	P0A805	P0A805	32	52	frr	Ribosome-recycling factor	yes	yes	2;3;4	3.132e-129	309.23	By MS/MS	By MS/MS	By MS/MS	By MS/MS	By MS/MS
ASQNAIEAFGPLLPEFLGGSADLAPSNLTLWSGSK	IAKLQANPAKIASRKASQNAIEAFGPLLPE	ADLAPSNLTLWSGSKAINEDAAGNYIHYGV	K	A	S	S	K	A	5	0	2	1	0	1	2	4	0	1	6	1	0	2	3	5	1	1	0	0	0	0	35	0	3557.8	P27302	P27302	360	394	tktA	Transketolase 1	yes	yes	3	0.00037431	47.395
ASQVAILNANYIASR	SWMYIRMMGAEGLKKASQVAILNANYIASR	ASQVAILNANYIASRLQDAFPVLYTGRDGR	K	A	S	S	R	L	4	1	2	0	0	1	0	0	0	2	1	0	0	0	0	2	0	0	1	1	0	0	15	0	1589.85	P33195	P33195	781	795	gcvP	Glycine dehydrogenase (decarboxylating)	yes	yes	2	4.9559e-57	231.66	By MS/MS	By MS/MS		By MS/MS	By MS/MS
ASSGLNEDEIQK	AKDKNSGKEQKITIKASSGLNEDEIQKMVR	TIKASSGLNEDEIQKMVRDAEANAEADRKF	K	A	S	Q	K	M	1	0	1	1	0	1	2	1	0	1	1	1	0	0	0	2	0	0	0	0	0	0	12	0	1289.61	P0A6Y8	P0A6Y8	503	514	dnaK	Chaperone protein DnaK	yes	yes	2	2.6726e-25	202.2	By MS/MS	By MS/MS	By MS/MS	By MS/MS	By MS/MS
ASSLVFDSVEAKKHATR	SKKYTLGAVNSVIQRASSLVFDSVEAKKHA	SLVFDSVEAKKHATRNRANGELFYGRRGTL	R	A	S	T	R	N	3	1	0	1	0	0	1	0	1	0	1	2	0	1	0	3	1	0	0	2	0	0	17	2	1844.97	P06721	P06721	31	47	metC	Cystathionine beta-lyase MetC	yes	yes	4	0.094797	15.155
ASSVVNTAFEQR	SEQGLITRHHGGAGRASSVVNTAFEQREVS	AGRASSVVNTAFEQREVSQTEEKKAIAEAV	R	A	S	Q	R	E	2	1	1	0	0	1	1	0	0	0	0	0	0	1	0	2	1	0	0	2	0	0	12	0	1307.65	P32144	P32144	64	75	yihW	Uncharacterized HTH-type transcriptional regulator YihW	yes	yes	2	1.9708e-10	137.98
ASTAMEK	ERLLKVLRAPHVSEKASTAMEKSNTIVLKV	RAPHVSEKASTAMEKSNTIVLKVAKDATKA	K	A	S	E	K	S	2	0	0	0	0	0	1	0	0	0	0	1	1	0	0	1	1	0	0	0	0	0	7	0	736.343	P0ADZ0	P0ADZ0	20	26	rplW	50S ribosomal protein L23	yes	yes	2	0.0073437	91.626		By MS/MS	By MS/MS	By MS/MS	By MS/MS
ASTAMEKSNTIVLK	ERLLKVLRAPHVSEKASTAMEKSNTIVLKV	KASTAMEKSNTIVLKVAKDATKAEIKAAVQ	K	A	S	L	K	V	2	0	1	0	0	0	1	0	0	1	1	2	1	0	0	2	2	0	0	1	0	0	14	1	1491.8	P0ADZ0	P0ADZ0	20	33	rplW	50S ribosomal protein L23	yes	yes	2;3	7.7065e-14	145.29
ASTISNVVR	RDSGIKCIYVAIGQKASTISNVVRKLEEHG	VAIGQKASTISNVVRKLEEHGALANTIVVV	K	A	S	V	R	K	1	1	1	0	0	0	0	0	0	1	0	0	0	0	0	2	1	0	0	2	0	0	9	0	945.524	P0ABB0	P0ABB0	202	210	atpA	ATP synthase subunit alpha	yes	yes	2	0.00026665	107.19			By MS/MS
ASTPLGVGGFGAAR	AYGDADVMVAGGAEKASTPLGVGGFGAARA	KASTPLGVGGFGAARALSTRNDNPQAASRP	K	A	S	A	R	A	3	1	0	0	0	0	0	4	0	0	1	0	0	1	1	1	1	0	0	1	0	0	14	0	1259.66	P0AAI5	P0AAI5	194	207	fabF	3-oxoacyl-[acyl-carrier-protein] synthase 2	yes	yes	2	5.8326e-07	114.5	By MS/MS	By MS/MS	By MS/MS	By MS/MS
ASTWLNHFDADSLR	VNGAKMSKSRGTFIKASTWLNHFDADSLRY	KASTWLNHFDADSLRYYYTAKLSSRIDDID	K	A	S	L	R	Y	2	1	1	2	0	0	0	0	1	0	2	0	0	1	0	2	1	1	0	0	0	0	14	0	1631.77	P00959	P00959	344	357	metG	Methionine--tRNA ligase	yes	yes	2;3	3.6319e-21	174.42	By MS/MS	By MS/MS	By MS/MS	By MS/MS	By MS/MS
ASVEIDR	QNGISYSKFINGLKKASVEIDRKILADIAV	KFINGLKKASVEIDRKILADIAVFDKVAFT	K	A	S	D	R	K	1	1	0	1	0	0	1	0	0	1	0	0	0	0	0	1	0	0	0	1	0	0	7	0	788.403	P0A7L3	P0A7L3	86	92	rplT	50S ribosomal protein L20	yes	yes	2	0.0021707	119.57	By MS/MS	By MS/MS	By MS/MS
ASVEIDRK	QNGISYSKFINGLKKASVEIDRKILADIAV	FINGLKKASVEIDRKILADIAVFDKVAFTA	K	A	S	R	K	I	1	1	0	1	0	0	1	0	0	1	0	1	0	0	0	1	0	0	0	1	0	0	8	1	916.498	P0A7L3	P0A7L3	86	93	rplT	50S ribosomal protein L20	yes	yes	2;3	0.0010315	113.5		By MS/MS	By MS/MS	By MS/MS	By MS/MS
ASVIDTATNAAPGTILEANK	MSWLEIEGQPVKVWKASVIDTATNAAPGTI	TATNAAPGTILEANKQGIQVATGDGILNLL	K	A	S	N	K	Q	5	0	2	1	0	0	1	1	0	2	1	1	0	0	1	1	3	0	0	1	0	0	20	0	1956.02	P23882	P23882	251	270	fmt	Methionyl-tRNA formyltransferase	yes	yes	2;3	5.7616e-77	266.77	By MS/MS	By MS/MS	By MS/MS	By MS/MS	By MS/MS
ASVIDTATNAAPGTILEANKQGIQVATGDGILNLLSLQPAGK	MSWLEIEGQPVKVWKASVIDTATNAAPGTI	GDGILNLLSLQPAGKKAMSAQDLLNSRREW	K	A	S	G	K	K	7	0	3	2	0	3	1	5	0	4	5	2	0	0	2	2	4	0	0	2	0	0	42	1	4130.22	P23882	P23882	251	292	fmt	Methionyl-tRNA formyltransferase	yes	yes	3;4;5	2.5017e-46	147.33
ASVIDTATNAAPGTILEANKQGIQVATGDGILNLLSLQPAGKK	MSWLEIEGQPVKVWKASVIDTATNAAPGTI	DGILNLLSLQPAGKKAMSAQDLLNSRREWF	K	A	S	K	K	A	7	0	3	2	0	3	1	5	0	4	5	3	0	0	2	2	4	0	0	2	0	0	43	2	4258.32	P23882	P23882	251	293	fmt	Methionyl-tRNA formyltransferase	yes	yes	4	6.566e-18	81.573
ASVQGEDGRNQILTMGCYGIGVTR	GHIFQLGTKYSEALKASVQGEDGRNQILTM	NQILTMGCYGIGVTRVVAAAIEQNYDERGI	K	A	S	T	R	V	1	2	1	1	1	2	1	5	0	2	1	0	1	0	0	1	2	0	1	2	0	0	24	1	2581.24	P16659	P16659	427	450	proS	Proline--tRNA ligase	yes	yes	2;3	6.7437e-90	255.24
ASYTMEFLK	MFGYATQLRSLTKGRASYTMEFLKYDEAPS	SLTKGRASYTMEFLKYDEAPSNVAQAVIEA	R	A	S	L	K	Y	1	0	0	0	0	0	1	0	0	0	1	1	1	1	0	1	1	0	1	0	0	0	9	0	1088.52	P0A6M8	P0A6M8	678	686	fusA	Elongation factor G	yes	yes	1;2	6.7926e-06	154.49	By MS/MS	By MS/MS	By MS/MS	By MS/MS	By MS/MS
ASYTMEFLKYDEAPSNVAQAVIEAR	MFGYATQLRSLTKGRASYTMEFLKYDEAPS	DEAPSNVAQAVIEARGK_____________	R	A	S	A	R	G	5	1	1	1	0	1	3	0	0	1	1	1	1	1	1	2	1	0	2	2	0	0	25	1	2802.35	P0A6M8	P0A6M8	678	702	fusA	Elongation factor G	yes	yes	2;3	6.1598e-211	350.8
ATFSLGK	______________________________	______________________________	M	A	T	G	K	H	1	0	0	0	0	0	0	1	0	0	1	1	0	1	0	1	1	0	0	0	0	0	7	0	722.396	P0AAS7	P0AAS7	2	8	ybcJ	Uncharacterized protein YbcJ	yes	yes	2	0.035335	62.717
ATFVVDPQGIIQAIEVTAEGIGR	RNFDNMREDEGLADRATFVVDPQGIIQAIE	GIIQAIEVTAEGIGRDASDLLRKIKAAQYV	R	A	T	G	R	D	3	1	0	1	0	2	2	3	0	4	0	0	0	1	1	0	2	0	0	3	0	0	23	0	2383.27	P0AE08	P0AE08	121	143	ahpC	Alkyl hydroperoxide reductase subunit C	yes	yes	2;3	2.0896e-36	194.58	By MS/MS	By MS/MS	By MS/MS	By MS/MS	By MS/MS
ATGVSEVTIR	MVIDQGQVSVTDLAKATGVSEVTIRQDLNT	TDLAKATGVSEVTIRQDLNTLEKLSYLRRA	K	A	T	I	R	Q	1	1	0	0	0	0	1	1	0	1	0	0	0	0	0	1	2	0	0	2	0	0	10	0	1031.56	P76034	P76034	26	35	yciT	Uncharacterized HTH-type transcriptional regulator YciT	yes	yes	2	2.9765e-05	111.46
ATHADSAVNVTK	______________________________	GLKATHADSAVNVTKFCADYKRGFVLGYSH	K	A	T	T	K	F	3	0	1	1	0	0	0	0	1	0	0	1	0	0	0	1	2	0	0	2	0	0	12	0	1212.61	P64574	P64574	15	26	yghW	Uncharacterized protein YghW	yes	yes	2	0.00065806	80.706
ATHHIAEIIELTEQLIAK	DFDALNILRPDMEPRATHHIAEIIELTEQL	HIAEIIELTEQLIAKGHAYVADNGDVMFDV	R	A	T	A	K	G	3	0	0	0	0	1	3	0	2	4	2	1	0	0	0	0	2	0	0	0	0	0	18	0	2029.12	P21888	P21888	114	131	cysS	Cysteine--tRNA ligase	yes	yes	2;3;4	4.5959e-96	269.36	By MS/MS	By MS/MS	By MS/MS	By MS/MS	By MS/MS
ATLDTLALYLACGIDPEK	QHAITVRQDAQKLRKATLDTLALYLACGID	DTLALYLACGIDPEKSTIFVQSHVPEHAQL	K	A	T	E	K	S	3	0	0	2	1	0	1	1	0	1	4	1	0	0	1	0	2	0	1	0	0	0	18	0	1963	P00954	P00954	59	76	trpS	Tryptophan--tRNA ligase	yes	yes	2;3	1.7089e-31	197.25	By MS/MS	By MS/MS	By MS/MS	By MS/MS	By MS/MS
ATLEDLGQAK	GGTVISEEIGMELEKATLEDLGQAKRVVIN	MELEKATLEDLGQAKRVVINKDTTTIIDGV	K	A	T	A	K	R	2	0	0	1	0	1	1	1	0	0	2	1	0	0	0	0	1	0	0	0	0	0	10	0	1044.55	P0A6F5	P0A6F5	312	321	groL	60 kDa chaperonin	yes	yes	1;2	1.2177e-37	239.6	By MS/MS	By MS/MS	By MS/MS	By MS/MS	By MS/MS
ATLEDLGQAKR	GGTVISEEIGMELEKATLEDLGQAKRVVIN	ELEKATLEDLGQAKRVVINKDTTTIIDGVG	K	A	T	K	R	V	2	1	0	1	0	1	1	1	0	0	2	1	0	0	0	0	1	0	0	0	0	0	11	1	1200.65	P0A6F5	P0A6F5	312	322	groL	60 kDa chaperonin	yes	yes	2;3	3.3654e-14	174.41
ATLGEVGNAEHMLR	RLRSGEMRKVEADCRATLGEVGNAEHMLRV	RATLGEVGNAEHMLRVLGKAGAARWRGVRP	R	A	T	L	R	V	2	1	1	0	0	0	2	2	1	0	2	0	1	0	0	0	1	0	0	1	0	0	14	0	1496.74	P60422	P60422	190	203	rplB	50S ribosomal protein L2	yes	yes	1;2;3	2.0849e-96	291.24	By MS/MS	By MS/MS	By MS/MS	By MS/MS	By MS/MS
ATLKPEGQAALDQLYSQLSNLDPK	KHFTLKSDVLFNFNKATLKPEGQAALDQLY	ALDQLYSQLSNLDPKDGSVVVLGYTDRIGS	K	A	T	P	K	D	3	0	1	2	0	3	1	1	0	0	5	2	0	0	2	2	1	0	1	0	0	0	24	1	2599.35	P0A910	P0A910	228	251	ompA	Outer membrane protein A	yes	yes	2;3	2.3449e-05	89.468
ATLLGLGLR	ITQTRSAIGRLPKHKATLLGLGLRRIGHTV	RLPKHKATLLGLGLRRIGHTVEREDTPAIR	K	A	T	L	R	R	1	1	0	0	0	0	0	2	0	0	4	0	0	0	0	0	1	0	0	0	0	0	9	0	912.576	P0AG51	P0AG51	22	30	rpmD	50S ribosomal protein L30	yes	yes	1;2	7.5516e-18	202.2	By MS/MS	By MS/MS	By MS/MS	By MS/MS	By MS/MS
ATLLLLGMGLDEFSMSAISIPR	GKWTGMCGELAGDERATLLLLGMGLDEFSM	MGLDEFSMSAISIPRIKKIIRNTNFEDAKV	R	A	T	P	R	I	2	1	0	1	0	0	1	2	0	2	5	0	2	1	1	3	1	0	0	0	0	0	22	0	2334.23	P08839	P08839	511	532	ptsI	Phosphoenolpyruvate-protein phosphotransferase	yes	yes	3	0.087766	13.731		By MS/MS		By MS/MS
ATNLLYTR	______________________________	AKLVKSKATNLLYTRNDVSDSEKKATVELL	K	A	T	T	R	N	1	1	1	0	0	0	0	0	0	0	2	0	0	0	0	0	2	0	1	0	0	0	8	0	950.519	P0ABT2	P0ABT2	11	18	dps	DNA protection during starvation protein	yes	yes	2	0.0023802	98.629	By MS/MS
ATPAVGFAMGLER	AGGRYDGLVEQLGGRATPAVGFAMGLERLV	GRATPAVGFAMGLERLVLLVQAVNPEFKAD	R	A	T	E	R	L	3	1	0	0	0	0	1	2	0	0	1	0	1	1	1	0	1	0	0	1	0	0	13	0	1318.67	P60906	P60906	299	311	hisS	Histidine--tRNA ligase	yes	yes	1;2;3	3.7878e-40	246.63	By MS/MS	By MS/MS	By MS/MS	By MS/MS	By MS/MS
ATPQWFVSMDQK	SYPCCWRHKTPIIFRATPQWFVSMDQKGLR	IFRATPQWFVSMDQKGLRAQSLKEIKGVQW	R	A	T	Q	K	G	1	0	0	1	0	2	0	0	0	0	0	1	1	1	1	1	1	1	0	1	0	0	12	0	1436.68	P00956	P00956	417	428	ileS	Isoleucine--tRNA ligase	yes	yes	1;2;3	6.1594e-15	170.5	By MS/MS	By MS/MS	By MS/MS	By MS/MS	By MS/MS
ATSLETLR	GFCFEAGADEDTHFRATSLETLRNMVAAGS	DEDTHFRATSLETLRNMVAAGSGITLLPAL	R	A	T	L	R	N	1	1	0	0	0	0	1	0	0	0	2	0	0	0	0	1	2	0	0	0	0	0	8	0	889.487	P0ACQ4	P0ACQ4	221	228	oxyR	Hydrogen peroxide-inducible genes activator	yes	yes	2	0.025087	62.88	By MS/MS
ATSSSSFLQCSSIIR	PISEAQREAIINSARATSSSSFLQCSSIIR	ATSSSSFLQCSSIIRITDKALREELVTLTG	R	A	T	I	R	I	1	1	0	0	1	1	0	0	0	2	1	0	0	1	0	6	1	0	0	0	0	0	15	0	1642.8	P17117	P17117	36	50	nfsA	Oxygen-insensitive NADPH nitroreductase	yes	yes	2	4.9018e-30	194.5					By MS/MS
ATVAYIPK	LTSTCEHHFVTIDGKATVAYIPKDSVIGLS	FVTIDGKATVAYIPKDSVIGLSKINRIVQF	K	A	T	P	K	D	2	0	0	0	0	0	0	0	0	1	0	1	0	0	1	0	1	0	1	1	0	0	8	0	861.496	P0A6T5	P0A6T5	122	129	folE	GTP cyclohydrolase 1	yes	yes	2	0.018636	68.7		By MS/MS	By MS/MS	By MS/MS	By MS/MS
ATVELLNR	NLLYTRNDVSDSEKKATVELLNRQVIQFID	VSDSEKKATVELLNRQVIQFIDLSLITKQA	K	A	T	N	R	Q	1	1	1	0	0	0	1	0	0	0	2	0	0	0	0	0	1	0	0	1	0	0	8	0	914.519	P0ABT2	P0ABT2	28	35	dps	DNA protection during starvation protein	yes	yes	2	0.028157	63.054			By MS/MS
ATVILAHTIK	KIYAAFKKAQETKGKATVILAHTIKGYGMG	ETKGKATVILAHTIKGYGMGDAAEGKNIAH	K	A	T	I	K	G	2	0	0	0	0	0	0	0	1	2	1	1	0	0	0	0	2	0	0	1	0	0	10	0	1065.65	P0AFG8	P0AFG8	384	393	aceE	Pyruvate dehydrogenase E1 component	yes	yes	2;3	1.0196e-07	156.46	By MS/MS	By MS/MS	By MS/MS	By MS/MS	By MS/MS
ATVLATGGAGR	ALCIETGEVVYFKARATVLATGGAGRIYQS	FKARATVLATGGAGRIYQSTTNAHINTGDG	R	A	T	G	R	I	3	1	0	0	0	0	0	3	0	0	1	0	0	0	0	0	2	0	0	1	0	0	11	0	972.535	P0AC41	P0AC41	197	207	sdhA	Succinate dehydrogenase flavoprotein subunit	yes	yes	2	2.6941e-05	105.1	By MS/MS
ATVNQLVR	______________________________	______________________________	M	A	T	V	R	K	1	1	1	0	0	1	0	0	0	0	1	0	0	0	0	0	1	0	0	2	0	0	8	0	899.519	P0A7S3	P0A7S3	2	9	rpsL	30S ribosomal protein S12	yes	yes	2	1.1692e-05	170.94	By MS/MS	By MS/MS	By MS/MS	By MS/MS	By MS/MS
ATVSMRDMLK	______________________________	______________________________	M	A	T	L	K	A	1	1	0	1	0	0	0	0	0	0	1	1	2	0	0	1	1	0	0	1	0	0	10	1	1150.58	P0A7V0	P0A7V0	2	11	rpsB	30S ribosomal protein S2	yes	yes	2	1.4853e-06	142.92
AVAAALEQMPR	RKLDVKITPVVFIMKAVAAALEQMPRFNSS	FIMKAVAAALEQMPRFNSSLSEDGQRLTLK	K	A	V	P	R	F	4	1	0	0	0	1	1	0	0	0	1	0	1	0	1	0	0	0	0	1	0	0	11	0	1155.61	P06959	P06959	466	476	aceF	Dihydrolipoyllysine-residue acetyltransferase component of pyruvate dehydrogenase complex	yes	yes	2	7.1245e-54	256.36	By MS/MS	By MS/MS	By MS/MS	By MS/MS	By MS/MS
AVAAGMNPMDLK	TATVLAQAIITEGLKAVAAGMNPMDLKRGI	GLKAVAAGMNPMDLKRGIDKAVTAAVEELK	K	A	V	L	K	R	3	0	1	1	0	0	0	1	0	0	1	1	2	0	1	0	0	0	0	1	0	0	12	0	1216.59	P0A6F5	P0A6F5	106	117	groL	60 kDa chaperonin	yes	yes	2	7.9969e-08	122.26	By MS/MS	By MS/MS	By MS/MS	By MS/MS	By MS/MS
AVAAGMNPMDLKR	TATVLAQAIITEGLKAVAAGMNPMDLKRGI	LKAVAAGMNPMDLKRGIDKAVTAAVEELKA	K	A	V	K	R	G	3	1	1	1	0	0	0	1	0	0	1	1	2	0	1	0	0	0	0	1	0	0	13	1	1372.7	P0A6F5	P0A6F5	106	118	groL	60 kDa chaperonin	yes	yes	2;3	9.6514e-31	205.09				By MS/MS	By MS/MS
AVAAVNGPIAQALIGK	RDGDKSRFLGKGVTKAVAAVNGPIAQALIG	VAAVNGPIAQALIGKDAKDQAGIDKIMIDL	K	A	V	G	K	D	5	0	1	0	0	1	0	2	0	2	1	1	0	0	1	0	0	0	0	2	0	0	16	0	1491.88	P0A6P9	P0A6P9	67	82	eno	Enolase	yes	yes	2	2.9244e-14	153.12	By MS/MS	By MS/MS	By MS/MS	By MS/MS	By MS/MS
AVADPWPGAFSYVGNQK	LEWHKPASVLHNMVRAVADPWPGAFSYVGN	ADPWPGAFSYVGNQKFTVWSSRVHPHASKA	R	A	V	Q	K	F	3	0	1	1	0	1	0	2	0	0	0	1	0	1	2	1	0	1	1	2	0	0	17	0	1805.87	P77398	P77398	223	239	arnA	Bifunctional polymyxin resistance protein ArnA;UDP-4-amino-4-deoxy-L-arabinose formyltransferase;UDP-glucuronic acid oxidase, UDP-4-keto-hexauronic acid decarboxylating	yes	yes	2;3	4.371e-29	178.71		By MS/MS	By MS/MS		By MS/MS
AVAEAYYASR	TERQRYILRIRTLTKAVAEAYYASREALGF	RTLTKAVAEAYYASREALGFPMCNKDK___	K	A	V	S	R	E	4	1	0	0	0	0	1	0	0	0	0	0	0	0	0	1	0	0	2	1	0	0	10	0	1099.53	P00960	P00960	282	291	glyQ	Glycine--tRNA ligase alpha subunit	yes	yes	1;2	6.712e-10	164.96	By MS/MS		By MS/MS	By MS/MS	By MS/MS
AVAHPELFLSEAK	SALNGKNVWLGDISRAVAHPELFLSEAKGH	SRAVAHPELFLSEAKGHAKPYTAPVAATAP	R	A	V	A	K	G	3	0	0	0	0	0	2	0	1	0	2	1	0	1	1	1	0	0	0	1	0	0	13	0	1410.75	P20966	P20966	70	82	fruA	PTS system fructose-specific EIIBC component;Fructose-specific phosphotransferase enzyme IIB component;Fructose permease IIC component	yes	yes	2;3	1.2169e-24	176.65				By MS/MS	By MS/MS
AVAIDMESATIAAQGYR	ELRYSASALRFNLSRAVAIDMESATIAAQG	AIDMESATIAAQGYRFRVPYGTLLCVSDKP	R	A	V	Y	R	F	5	1	0	1	0	1	1	1	0	2	0	0	1	0	0	1	1	0	1	1	0	0	17	0	1765.87	P0AE12	P0AE12	399	415	amn	AMP nucleosidase	yes	yes	2	0.00077213	66.595		By MS/MS
AVASVLMSK	GNTPVVIDETADIKRAVASVLMSKTFDNGV	TADIKRAVASVLMSKTFDNGVICASEQSVV	R	A	V	S	K	T	2	0	0	0	0	0	0	0	0	0	1	1	1	0	0	2	0	0	0	2	0	0	9	0	904.505	P0A9Q7	P0A9Q7	230	238	adhE	Aldehyde-alcohol dehydrogenase;Alcohol dehydrogenase;Acetaldehyde dehydrogenase [acetylating];Pyruvate-formate-lyase deactivase	yes	yes	1;2	0.0031285	82.452	By MS/MS	By MS/MS		By MS/MS	By MS/MS
AVAVDSGVTAVAK	TLRADKPLVGTGMERAVAVDSGVTAVAKRG	ERAVAVDSGVTAVAKRGGVVQYVDASRIVI	R	A	V	A	K	R	4	0	0	1	0	0	0	1	0	0	0	1	0	0	0	1	1	0	0	4	0	0	13	0	1186.66	P0A8V2	P0A8V2	707	719	rpoB	DNA-directed RNA polymerase subunit beta	yes	yes	2	1.1796e-05	99.568		By MS/MS		By MS/MS
AVDAINAGQEAVVVLDQTPFYAESGGQVGDK	LELNGKVTALFVDGKAVDAINAGQEAVVVL	QTPFYAESGGQVGDKGELKGANFSFAVEDT	K	A	V	D	K	G	5	0	1	3	0	3	2	4	0	1	1	1	0	1	1	1	1	0	1	5	0	0	31	0	3147.54	P00957	P00957	479	509	alaS	Alanine--tRNA ligase	yes	yes	2;3;4	1.9429e-28	160.67
AVDAINAGQEAVVVLDQTPFYAESGGQVGDKGELK	LELNGKVTALFVDGKAVDAINAGQEAVVVL	YAESGGQVGDKGELKGANFSFAVEDTQKYG	K	A	V	L	K	G	5	0	1	3	0	3	3	5	0	1	2	2	0	1	1	1	1	0	1	5	0	0	35	1	3574.78	P00957	P00957	479	513	alaS	Alanine--tRNA ligase	yes	yes	3;4;5	4.6298e-108	262.12	By MS/MS	By MS/MS	By MS/MS	By MS/MS	By MS/MS
AVDLISNVAGDR	NAPAEELGPSQLAQRAVDLISNVAGDRVTY	AQRAVDLISNVAGDRVTYRITKGEDLREQG	R	A	V	D	R	V	2	1	1	2	0	0	0	1	0	1	1	0	0	0	0	1	0	0	0	2	0	0	12	0	1228.64	P37095	P37095	130	141	pepB	Peptidase B	yes	yes	2	4.5132e-10	128.91					By MS/MS
AVDNALR	RDGDHYATLNTAQKKAVDNALRDFELSGIG	TLNTAQKKAVDNALRDFELSGIGLPKEKQQ	K	A	V	L	R	D	2	1	1	1	0	0	0	0	0	0	1	0	0	0	0	0	0	0	0	1	0	0	7	0	757.408	P27298	P27298	129	135	prlC	Oligopeptidase A	yes	yes	2	0.016698	56.026		By MS/MS
AVDSMIPIGR	IERQSVDQPVQTGYKAVDSMIPIGRGQREL	QTGYKAVDSMIPIGRGQRELIIGDRQTGKT	K	A	V	G	R	G	1	1	0	1	0	0	0	1	0	2	0	0	1	0	1	1	0	0	0	1	0	0	10	0	1057.56	P0ABB0	P0ABB0	152	161	atpA	ATP synthase subunit alpha	yes	yes	2	0.041698	49.418					By MS/MS
AVEDLVNTQIR	FDFSHNEAMKPEEIRAVEDLVNTQIRRNLP	EEIRAVEDLVNTQIRRNLPIETNIMDLEAA	R	A	V	I	R	R	1	1	1	1	0	1	1	0	0	1	1	0	0	0	0	0	1	0	0	2	0	0	11	0	1256.67	P00957	P00957	611	621	alaS	Alanine--tRNA ligase	yes	yes	1;2;3	5.4442e-54	262.2	By MS/MS	By MS/MS	By MS/MS	By MS/MS	By MS/MS
AVEDLVNTQIRR	FDFSHNEAMKPEEIRAVEDLVNTQIRRNLP	EIRAVEDLVNTQIRRNLPIETNIMDLEAAK	R	A	V	R	R	N	1	2	1	1	0	1	1	0	0	1	1	0	0	0	0	0	1	0	0	2	0	0	12	1	1412.77	P00957	P00957	611	622	alaS	Alanine--tRNA ligase	yes	yes	2;3	1.0369e-05	90.653
AVEDLVNTQIRRNLPIETNIMDLEAAK	FDFSHNEAMKPEEIRAVEDLVNTQIRRNLP	NLPIETNIMDLEAAKAKGAMALFGEKYDER	R	A	V	A	K	A	3	2	3	2	0	1	3	0	0	3	3	1	1	0	1	0	2	0	0	2	0	0	27	2	3065.62	P00957	P00957	611	637	alaS	Alanine--tRNA ligase	yes	yes	2;3	0.00041277	73.208	By MS/MS				By MS/MS
AVEGSSFPQVALLVR	FNLPIEKTVKTLLVKAVEGSSFPQVALLVR	AVEGSSFPQVALLVRGDHELNEVKAEKLPQ	K	A	V	V	R	G	2	1	0	0	0	1	1	1	0	0	2	0	0	1	1	2	0	0	0	3	0	0	15	0	1571.87	P16659	P16659	285	299	proS	Proline--tRNA ligase	yes	yes	1;2;3	4.3106e-20	164.43	By MS/MS	By MS/MS	By MS/MS	By MS/MS	By MS/MS
AVEGTPFECLK	AGVYMRVVRNTLLRRAVEGTPFECLKDAFV	LLRRAVEGTPFECLKDAFVGPTLIAYSMEH	R	A	V	L	K	D	1	0	0	0	1	0	2	1	0	0	1	1	0	1	1	0	1	0	0	1	0	0	11	0	1249.6	P0A7J3	P0A7J3	63	73	rplJ	50S ribosomal protein L10	yes	yes	1;2	7.3468e-10	138.98		By MS/MS	By MS/MS	By MS/MS	By MS/MS
AVEGTPFECLKDAFVGPTLIAYSMEHPGAAAR	AGVYMRVVRNTLLRRAVEGTPFECLKDAFV	TLIAYSMEHPGAAARLFKEFAKANAKFEVK	R	A	V	A	R	L	6	1	0	1	1	0	3	3	1	1	2	1	1	2	3	1	2	0	1	2	0	0	32	1	3404.65	P0A7J3	P0A7J3	63	94	rplJ	50S ribosomal protein L10	yes	yes	3;4;5	2.9513e-20	130.77		By MS/MS		By MS/MS	By MS/MS
AVEQVSTEMFR	VYLKDIWPSAQEIARAVEQVSTEMFRKEYA	EIARAVEQVSTEMFRKEYAEVFEGTAEWKG	R	A	V	F	R	K	1	1	0	0	0	1	2	0	0	0	0	0	1	1	0	1	1	0	0	2	0	0	11	0	1295.62	P25516	P25516	597	607	acnA	Aconitate hydratase A	yes	yes	3	0.066902	40.589
AVEYFLK	ARIKTIERTTNHDVKAVEYFLKEKVAEIPE	RTTNHDVKAVEYFLKEKVAEIPELHAVSEF	K	A	V	L	K	E	1	0	0	0	0	0	1	0	0	0	1	1	0	1	0	0	0	0	1	1	0	0	7	0	868.469	P0AB89	P0AB89	95	101	purB	Adenylosuccinate lyase	yes	yes	2	0.074189	53.71	By MS/MS
AVGEELCPALGLTIPVGK	AGHPGEDAGLYEAVKAVGEELCPALGLTIP	EELCPALGLTIPVGKDSMSMKTRWQEGNEE	K	A	V	G	K	D	2	0	0	0	1	0	2	3	0	1	3	1	0	0	2	0	1	0	0	2	0	0	18	0	1822.99	P15254	P15254	759	776	purL	Phosphoribosylformylglycinamidine synthase	yes	yes	2	2.6193e-07	116.98		By MS/MS	By MS/MS	By MS/MS
AVHPLTGEEIPVWAANFVLMEYGTGAVMAVPGHDQR	EMATMEKKGVDTGFKAVHPLTGEEIPVWAA	YGTGAVMAVPGHDQRDYEFASKYGLNIKPV	K	A	V	Q	R	D	5	1	1	1	0	1	3	4	2	1	2	0	2	1	3	0	2	1	1	5	0	0	36	0	3861.9	P07813	P07813	309	344	leuS	Leucine--tRNA ligase	yes	yes	4	0.00032874	46.54				By MS/MS	By MS/MS
AVIESENSAER	IKLDQKRNNVVVSRRAVIESENSAERDQLL	VSRRAVIESENSAERDQLLENLQEGMEVKG	R	A	V	E	R	D	2	1	1	0	0	0	3	0	0	1	0	0	0	0	0	2	0	0	0	1	0	0	11	0	1203.57	P0AG67	P0AG67	172	182	rpsA	30S ribosomal protein S1	yes	yes	2	2.6862e-10	158.87	By MS/MS	By MS/MS	By MS/MS	By MS/MS	By MS/MS
AVIESENSAERDQLLENLQEGMEVK	IKLDQKRNNVVVSRRAVIESENSAERDQLL	RDQLLENLQEGMEVKGIVKNLTDYGAFVDL	R	A	V	V	K	G	2	1	2	1	0	2	6	1	0	1	3	1	1	0	0	2	0	0	0	2	0	0	25	1	2830.37	P0AG67	P0AG67	172	196	rpsA	30S ribosomal protein S1	yes	yes	2;3;4	0	462.71	By MS/MS		By MS/MS		By MS/MS
AVITATQMMESMITNPMPTR	GIQKALIRRARQLNRAVITATQMMESMITN	TQMMESMITNPMPTRAEVMDVANAVLDGTD	R	A	V	T	R	A	2	1	1	0	0	1	1	0	0	2	0	0	4	0	2	1	4	0	0	1	0	0	20	0	2222.06	P21599	P21599	279	298	pykA	Pyruvate kinase II	yes	yes	2;3	1.6789e-81	254.1				By MS/MS
AVITGLGIVSSIGNNQQEVLASLR	______________________________	SSIGNNQQEVLASLREGRSGITFSQELKDS	R	A	V	L	R	E	2	1	2	0	0	2	1	3	0	3	3	0	0	0	0	3	1	0	0	3	0	0	24	0	2438.35	P0A953	P0A953	4	27	fabB	3-oxoacyl-[acyl-carrier-protein] synthase 1	yes	yes	2;3	2.6336e-18	139.49		By MS/MS
AVLEERADDMK	DIAGLAEAMLKYVFKAVLEERADDMKFFAE	YVFKAVLEERADDMKFFAERVDKDAVSRLE	K	A	V	M	K	F	2	1	0	2	0	0	2	0	0	0	1	1	1	0	0	0	0	0	0	1	0	0	11	1	1275.61	P0A8M0	P0A8M0	276	286	asnS	Asparagine--tRNA ligase	yes	yes	2	5.4238e-13	139.39
AVLEMPR	ADVMVVVAYGLILPKAVLEMPRLGCINVHG	AYGLILPKAVLEMPRLGCINVHGSLLPRWR	K	A	V	P	R	L	1	1	0	0	0	0	1	0	0	0	1	0	1	0	1	0	0	0	0	1	0	0	7	0	814.437	P23882	P23882	98	104	fmt	Methionyl-tRNA formyltransferase	yes	yes	1;2	0.00023523	153.67	By MS/MS	By MS/MS	By MS/MS	By MS/MS	By MS/MS
AVLEVAGVHNVLAK	PASEGTGIIAGGAMRAVLEVAGVHNVLAKA	RAVLEVAGVHNVLAKAYGSTNPINVVRATI	R	A	V	A	K	A	3	0	1	0	0	0	1	1	1	0	2	1	0	0	0	0	0	0	0	4	0	0	14	0	1418.82	P0A7W1	P0A7W1	113	126	rpsE	30S ribosomal protein S5	yes	yes	2;3	3.0411e-38	205.52	By MS/MS	By MS/MS	By MS/MS	By MS/MS	By MS/MS
AVLLSFR	EKIDGQWVTHQWLKKAVLLSFRINDNQVIE	VTHQWLKKAVLLSFRINDNQVIEGAESRYF	K	A	V	F	R	I	1	1	0	0	0	0	0	0	0	0	2	0	0	1	0	1	0	0	0	1	0	0	7	0	804.486	P0A9D8	P0A9D8	62	68	dapD	2,3,4,5-tetrahydropyridine-2,6-dicarboxylate N-succinyltransferase	yes	yes	2	0.0075468	132.8				By MS/MS
AVLVNIFGGIVR	VTEAFKIILSDDKVKAVLVNIFGGIVRCDL	KVKAVLVNIFGGIVRCDLIADGIIGAVAEV	K	A	V	V	R	C	1	1	1	0	0	0	0	2	0	2	1	0	0	1	0	0	0	0	0	3	0	0	12	0	1256.76	P0A836	P0A836	313	324	sucC	Succinyl-CoA ligase [ADP-forming] subunit beta	yes	yes	2	2.0981e-19	190.52	By MS/MS	By MS/MS	By MS/MS	By MS/MS	By MS/MS
AVNGLFEVVK	SISDEQLRPYFPENKAVNGLFEVVKRIYGI	FPENKAVNGLFEVVKRIYGITAKERKDVDV	K	A	V	V	K	R	1	0	1	0	0	0	1	1	0	0	1	1	0	1	0	0	0	0	0	3	0	0	10	0	1074.61	P27298	P27298	362	371	prlC	Oligopeptidase A	yes	yes	2	0.057964	45.74			By MS/MS
AVQDVILK	FATHGGYLLQGKELKAVQDVILKNGALNAA	LQGKELKAVQDVILKNGALNAAIVGQPAYK	K	A	V	L	K	N	1	0	0	1	0	1	0	0	0	1	1	1	0	0	0	0	0	0	0	2	0	0	8	0	884.533	P0A9Q7	P0A9Q7	281	288	adhE	Aldehyde-alcohol dehydrogenase;Alcohol dehydrogenase;Acetaldehyde dehydrogenase [acetylating];Pyruvate-formate-lyase deactivase	yes	yes	2	0.0071447	83.614		By MS/MS	By MS/MS	By MS/MS
AVQEQVASEK	QVYVNPTNEVIDKMRAVQEQVASEKAELAK	IDKMRAVQEQVASEKAELAKLKDLPAITLD	R	A	V	E	K	A	2	0	0	0	0	2	2	0	0	0	0	1	0	0	0	1	0	0	0	2	0	0	10	0	1087.55	P08839	P08839	241	250	ptsI	Phosphoenolpyruvate-protein phosphotransferase	yes	yes	2	0.0047062	72.23
AVQLGGVALGTTQVINSK	FRTALIDHLDTMAERAVQLGGVALGTTQVI	LGGVALGTTQVINSKTPLKSYPLDIHNVQD	R	A	V	S	K	T	2	0	1	0	0	2	0	3	0	1	2	1	0	0	0	1	2	0	0	3	0	0	18	0	1754.99	P0ABT2	P0ABT2	84	101	dps	DNA protection during starvation protein	yes	yes	2	6.6486e-96	264.55	By MS/MS	By MS/MS	By MS/MS	By MS/MS	By MS/MS
AVQNAMR	SQLERRVMFRRAMKRAVQNAMRLGAKGIKV	MFRRAMKRAVQNAMRLGAKGIKVEVSGRLG	R	A	V	M	R	L	2	1	1	0	0	1	0	0	0	0	0	0	1	0	0	0	0	0	0	1	0	0	7	0	788.396	P0A7V3	P0A7V3	137	143	rpsC	30S ribosomal protein S3	yes	yes	2	0.04596	113.82
AVTAAVEELK	AAGMNPMDLKRGIDKAVTAAVEELKALSVP	RGIDKAVTAAVEELKALSVPCSDSKAIAQV	K	A	V	L	K	A	3	0	0	0	0	0	2	0	0	0	1	1	0	0	0	0	1	0	0	2	0	0	10	0	1029.57	P0A6F5	P0A6F5	123	132	groL	60 kDa chaperonin	yes	yes	2	1.0677e-06	141.2	By MS/MS	By MS/MS	By MS/MS		By MS/MS
AVTDKPSLLMCK	GHDAASIKRAVEEARAVTDKPSLLMCKTII	EARAVTDKPSLLMCKTIIGFGSPNKAGTHD	R	A	V	C	K	T	1	0	0	1	1	0	0	0	0	0	2	2	1	0	1	1	1	0	0	1	0	0	12	1	1361.7	P27302	P27302	233	244	tktA	Transketolase 1	yes	yes	2	2.629e-10	140.78
AVTDSDEPPVVR	GLLEDPKSVVKKIKRAVTDSDEPPVVRYDV	IKRAVTDSDEPPVVRYDVQNKAGVSNLLDI	R	A	V	V	R	Y	1	1	0	2	0	0	1	0	0	0	0	0	0	0	2	1	1	0	0	3	0	0	12	0	1283.64	P00954	P00954	223	234	trpS	Tryptophan--tRNA ligase	yes	yes	1;2;3	4.0226e-10	130.66	By MS/MS	By MS/MS	By MS/MS	By MS/MS	By MS/MS
AVTLYLGAVAATVR	DGVDFVIPGNDDAIRAVTLYLGAVAATVRE	RAVTLYLGAVAATVREGRSQDLASQAEESF	R	A	V	V	R	E	4	1	0	0	0	0	0	1	0	0	2	0	0	0	0	0	2	0	1	3	0	0	14	0	1403.81	P0A7V0	P0A7V0	209	222	rpsB	30S ribosomal protein S2	yes	yes	1;2;3	1.5112e-20	162.38	By MS/MS	By MS/MS	By MS/MS	By MS/MS	By MS/MS
AVTNVAELNALVER	______________________________	MAVTNVAELNALVERVKKAQREYASFTQEQ	M	A	V	E	R	V	3	1	2	0	0	0	2	0	0	0	2	0	0	0	0	0	1	0	0	3	0	0	14	0	1497.82	P0A9Q7	P0A9Q7	2	15	adhE	Aldehyde-alcohol dehydrogenase;Alcohol dehydrogenase;Acetaldehyde dehydrogenase [acetylating];Pyruvate-formate-lyase deactivase	yes	yes	2;3	2.6294e-69	260.22	By MS/MS	By MS/MS	By MS/MS	By MS/MS	By MS/MS
AVTQTAQACDLVIFGAK	______________________________	TQTAQACDLVIFGAKGDLARRKLLPSLYQL	M	A	V	A	K	G	4	0	0	1	1	2	0	1	0	1	1	1	0	1	0	0	2	0	0	2	0	0	17	0	1791.92	P0AC53	P0AC53	2	18	zwf	Glucose-6-phosphate 1-dehydrogenase;Extracellular death factor	yes	yes	2	2.3111e-07	105.65					By MS/MS
AVVAAVDALGLLEEIKPHDLTVPYGDR	IPAEFQKLERFAARKAVVAAVDALGLLEEI	EEIKPHDLTVPYGDRGGVVIEPMLTDQWYV	K	A	V	D	R	G	4	1	0	3	0	0	2	2	1	1	4	1	0	0	2	0	1	0	1	4	0	0	27	1	2860.53	P07118	P07118	343	369	valS	Valine--tRNA ligase	yes	yes	2;3;4;5	1.0064e-150	310.55	By MS/MS	By MS/MS	By MS/MS	By MS/MS	By MS/MS
AVVESIQR	TKPELELTLKYFQGKAVVESIQRVSRPGLR	LKYFQGKAVVESIQRVSRPGLRIYKRKDEL	K	A	V	Q	R	V	1	1	0	0	0	1	1	0	0	1	0	0	0	0	0	1	0	0	0	2	0	0	8	0	900.503	P0A7W7	P0A7W7	70	77	rpsH	30S ribosomal protein S8	yes	yes	2;3	1.2443e-06	162.51		By MS/MS		By MS/MS	By MS/MS
AVYEAIGFVAK	DGAEKASAHASRTLKAVYEAIGFVAKP___	RTLKAVYEAIGFVAKP______________	K	A	V	A	K	P	3	0	0	0	0	0	1	1	0	1	0	1	0	1	0	0	0	0	1	2	0	0	11	0	1166.63	P00954	P00954	323	333	trpS	Tryptophan--tRNA ligase	yes	yes	1;2	1.139e-11	113.71	By MS/MS		By MS/MS		By MS/MS
AWAAATGGHR	HPENDPKGEGMAIAKAWAAATGGHRAGVLE	MAIAKAWAAATGGHRAGVLESSFVAEVKSD	K	A	W	H	R	A	4	1	0	0	0	0	0	2	1	0	0	0	0	0	0	0	1	1	0	0	0	0	10	0	996.489	P05793	P05793	193	202	ilvC	Ketol-acid reductoisomerase	yes	yes	3	0.00044843	88.267		By MS/MS	By MS/MS	By MS/MS	By MS/MS
AWHSSSETIAK	VDVYAVSTDTHFTHKAWHSSSETIAKIKYA	FTHKAWHSSSETIAKIKYAMIGDPTGALTR	K	A	W	A	K	I	2	0	0	0	0	0	1	0	1	1	0	1	0	0	0	3	1	1	0	0	0	0	11	0	1215.59	P0AE08	P0AE08	81	91	ahpC	Alkyl hydroperoxide reductase subunit C	yes	yes	2;3	4.8701e-10	141.02		By MS/MS		By MS/MS
AWQCGTVQLDFSLPSR	YGPKIEFTLYDCLDRAWQCGTVQLDFSLPS	WQCGTVQLDFSLPSRLSASYVGEDNERKVP	R	A	W	S	R	L	1	1	0	1	1	2	0	1	0	0	2	0	0	1	1	2	1	1	0	1	0	0	16	0	1863.89	P0A8M3	P0A8M3	477	492	thrS	Threonine--tRNA ligase	yes	yes	2	1.9757e-39	207.95	By MS/MS	By MS/MS	By MS/MS	By matching	By MS/MS
AWTIPVGATAPQAAGK	LNLQTYFTAGVKEVRAWTIPVGATAPQAAG	WTIPVGATAPQAAGKIHTDFEKGFIRAQTI	R	A	W	G	K	I	5	0	0	0	0	1	0	2	0	1	0	1	0	0	2	0	2	1	0	1	0	0	16	0	1537.83	P0ABU2	P0ABU2	292	307	ychF	Ribosome-binding ATPase YchF	yes	yes	2	0.00021719	88.83
AWYQDEGYTVDTIQAVLAR	NVVDDVIDFMLGRFRAWYQDEGYTVDTIQA	DEGYTVDTIQAVLARRPTRPADFDARMKAV	R	A	W	A	R	R	3	1	0	2	0	2	1	1	0	1	1	0	0	0	0	0	2	1	2	2	0	0	19	0	2198.06	P00961	P00961	534	552	glyS	Glycine--tRNA ligase beta subunit	yes	yes	2;3	3.6404e-96	273.72	By MS/MS	By MS/MS	By MS/MS	By MS/MS	By MS/MS
AYALSEQLK	ITLMMDRLSNPAKLRAYALSEQLKEIMAPL	NPAKLRAYALSEQLKEIMAPLFQKHMDDII	R	A	Y	L	K	E	2	0	0	0	0	1	1	0	0	0	2	1	0	0	0	1	0	0	1	0	0	0	9	0	1021.54	P05793	P05793	285	293	ilvC	Ketol-acid reductoisomerase	yes	yes	2	1.8209e-05	147.34			By MS/MS
AYASLATSADK	WTPKNRERQVSFALRAYASLATSADKGAVR	FALRAYASLATSADKGAVRDKSKLGG____	R	A	Y	D	K	G	4	0	0	1	0	0	0	0	0	0	1	1	0	0	0	2	1	0	1	0	0	0	11	0	1096.54	P05791	P05791	595	605	ilvD	Dihydroxy-acid dehydratase	yes	yes	2	0.00088681	77.662		By MS/MS		By MS/MS
AYDINLTDLLEEEIDPALGNGGLGR	LLNLGWYQDVQDSLKAYDINLTDLLEEEID	EEEIDPALGNGGLGRLAACFLDSMATVGQS	K	A	Y	G	R	L	2	1	2	3	0	0	3	4	0	2	5	0	0	0	1	0	1	0	1	0	0	0	25	0	2657.32	P00490	P00490	94	118	malP	Maltodextrin phosphorylase	yes	yes	2	1.2505e-11	114.59
AYDLGADVR	KQQQEVAKLREFIQRAYDLGADVRQKVDLS	REFIQRAYDLGADVRQKVDLSTFSDEEVMR	R	A	Y	V	R	Q	2	1	0	2	0	0	0	1	0	0	1	0	0	0	0	0	0	0	1	1	0	0	9	0	978.477	P0A8V2	P0A8V2	1148	1156	rpoB	DNA-directed RNA polymerase subunit beta	yes	yes	2	0.091133	39.622			By MS/MS
AYEAYDFHEVVQR	WAVGCAKAAQEDILKAYEAYDFHEVVQRLM	LKAYEAYDFHEVVQRLMRFCSVEMGSFYLD	K	A	Y	Q	R	L	2	1	0	1	0	1	2	0	1	0	0	0	0	1	0	0	0	0	2	2	0	0	13	0	1625.75	P00956	P00956	702	714	ileS	Isoleucine--tRNA ligase	yes	yes	1;2;3	8.9329e-89	295.79	By MS/MS	By MS/MS	By MS/MS	By MS/MS	By MS/MS
AYEDAETVTGVINGK	REKAKRHEAWITLEKAYEDAETVTGVINGK	AYEDAETVTGVINGKVKGGFTVELNGIRAF	K	A	Y	G	K	V	2	0	1	1	0	0	2	2	0	1	0	1	0	0	0	0	2	0	1	2	0	0	15	0	1565.76	P0AG67	P0AG67	101	115	rpsA	30S ribosomal protein S1	yes	yes	1;2;3	4.3891e-69	252.14	By MS/MS	By MS/MS	By MS/MS	By MS/MS	By MS/MS
AYGSTNPINVVR	RAVLEVAGVHNVLAKAYGSTNPINVVRATI	LAKAYGSTNPINVVRATIDGLENMNSPEMV	K	A	Y	V	R	A	1	1	2	0	0	0	0	1	0	1	0	0	0	0	1	1	1	0	1	2	0	0	12	0	1289.67	P0A7W1	P0A7W1	127	138	rpsE	30S ribosomal protein S5	yes	yes	1;2;3	4.8387e-54	247.51	By MS/MS	By MS/MS	By MS/MS	By MS/MS	By MS/MS
AYNTVVPASGK	KDVIILLDSITRLARAYNTVVPASGKVLTG	RLARAYNTVVPASGKVLTGGVDANALHRPK	R	A	Y	G	K	V	2	0	1	0	0	0	0	1	0	0	0	1	0	0	1	1	1	0	1	2	0	0	11	0	1105.58	P0AG30	P0AG30	273	283	rho	Transcription termination factor Rho	yes	yes	2	1.9609e-09	128.86			By MS/MS	By MS/MS	By MS/MS
AYPQEAAEFTR	AKESAWNEKFAAYAKAYPQEAAEFTRRMKG	AYAKAYPQEAAEFTRRMKGEMPSDFDAKAK	K	A	Y	T	R	R	3	1	0	0	0	1	2	0	0	0	0	0	0	1	1	0	1	0	1	0	0	0	11	0	1281.6	P27302	P27302	317	327	tktA	Transketolase 1	yes	yes	2	3.7014e-14	172.94	By MS/MS	By MS/MS	By MS/MS	By MS/MS	By MS/MS
AYRPGDVLTTMSGQTVEVLNTDAEGR	VIGVLAGCENMPGGRAYRPGDVLTTMSGQT	SGQTVEVLNTDAEGRLVLCDVLTYVERFEP	R	A	Y	G	R	L	2	2	1	2	0	1	2	3	0	0	2	0	1	0	1	1	4	0	1	3	0	0	26	1	2779.34	P68767	P68767	331	356	pepA	Cytosol aminopeptidase	yes	yes	3	7.8501e-30	164.05
AYTPAEWAR	MEYIADNRIHAVSIKAYTPAEWARDRKLNG	HAVSIKAYTPAEWARDRKLNGF________	K	A	Y	A	R	D	3	1	0	0	0	0	1	0	0	0	0	0	0	0	1	0	1	1	1	0	0	0	9	0	1063.51	P0A9W6	P0A9W6	69	77	ibaG	Acid stress protein IbaG	yes	yes	2	0.00011828	110.81	By MS/MS	By MS/MS	By MS/MS	By MS/MS	By MS/MS
AYVTLKEGQNLDFVGGAE	KRHGQRIGRRSDWKKAYVTLKEGQNLDFVG	TLKEGQNLDFVGGAE_______________	K	A	Y	A	E	-	2	0	1	1	0	1	2	3	0	0	2	1	0	1	0	0	1	0	1	2	0	0	18	1	1909.94	P0ADZ0	P0ADZ0	83	100	rplW	50S ribosomal protein L23	yes	yes	2	8.5394e-05	76.326
CADAVKEYGIK	SRKSTPFAAQVAAERCADAVKEYGIKNLEV	AAERCADAVKEYGIKNLEVMVKGPGPGRES	R	C	A	I	K	N	2	0	0	1	1	0	1	1	0	1	0	2	0	0	0	0	0	0	1	1	0	0	11	1	1252.61	P0A7R9	P0A7R9	70	80	rpsK	30S ribosomal protein S11	yes	yes	2;3	1.073e-10	152.54					By MS/MS
CADLGLETVIVER	VVLGAGPAGYSAAFRCADLGLETVIVERYN	FRCADLGLETVIVERYNTLGGVCLNVGCIP	R	C	A	E	R	Y	1	1	0	1	1	0	2	1	0	1	2	0	0	0	0	0	1	0	0	2	0	0	13	0	1473.75	P0A9P0	P0A9P0	25	37	lpdA	Dihydrolipoyl dehydrogenase	yes	yes	2	4.3297e-24	180.19			By MS/MS		By MS/MS
CDFMLDQVGNVFK	RRADEATRDVADWLKCDFMLDQVGNVFKGV	LKCDFMLDQVGNVFKGVISSVTGFGFFVRL	K	C	D	F	K	G	0	0	1	2	1	1	0	1	0	0	1	1	1	2	0	0	0	0	0	2	0	0	13	0	1571.71	P21499	P21499	636	648	rnr	Ribonuclease R	yes	yes	2	2.5706e-10	134.84	By MS/MS		By MS/MS	By MS/MS	By MS/MS
CDLMTNMVFEFTDTQGVMGMHYAR	GADVNHATRAGLLSKCDLMTNMVFEFTDTQ	EFTDTQGVMGMHYARHDGEAEDVAVALNEQ	K	C	D	A	R	H	1	1	1	2	1	1	1	2	1	0	1	0	4	2	0	0	3	0	1	2	0	0	24	0	2853.21	P00961	P00961	395	418	glyS	Glycine--tRNA ligase beta subunit	yes	yes	3	1.1035e-09	112.37	By MS/MS				By MS/MS
CDMVDDEELLELVEMEVR	GRQVGVPYIIVFLNKCDMVDDEELLELVEM	VDDEELLELVEMEVRELLSQYDFPGDDTPI	K	C	D	V	R	E	0	1	0	3	1	0	5	0	0	0	3	0	2	0	0	0	0	0	0	3	0	0	18	0	2222.97	P0CE48;P0CE47	P0CE48	138	155	tufB;tufA	Elongation factor Tu 2;Elongation factor Tu 1	yes	no	2;3	2.355e-239	390.68	By MS/MS	By MS/MS	By MS/MS	By MS/MS	By MS/MS
CDVVLPLVAIATPIEYTR	DISIHSEWIEYHVKKCDVVLPLVAIATPIE	VLPLVAIATPIEYTRNPLRVFELDFEENLR	K	C	D	T	R	N	2	1	0	1	1	0	1	0	0	2	2	0	0	0	2	0	2	0	1	3	0	0	18	0	2029.09	P77398	P77398	383	400	arnA	Bifunctional polymyxin resistance protein ArnA;UDP-4-amino-4-deoxy-L-arabinose formyltransferase;UDP-glucuronic acid oxidase, UDP-4-keto-hexauronic acid decarboxylating	yes	yes	2	7.5618e-16	130.78	By MS/MS		By MS/MS	By MS/MS	By MS/MS
CFENDNIIHVSGK	LTNIRETEAIGHVVRCFENDNIIHVSGKVN	VRCFENDNIIHVSGKVNPADDIEVINTELA	R	C	F	G	K	V	0	0	2	1	1	0	1	1	1	2	0	1	0	1	0	1	0	0	0	1	0	0	13	0	1531.71	P0ABU2	P0ABU2	106	118	ychF	Ribosome-binding ATPase YchF	yes	yes	3	0.06381	31.827			By MS/MS
CFGVPLVR	IIANGDLLDTLRRVKCFGVPLVRIDIRQES	DTLRRVKCFGVPLVRIDIRQESTRHTEALG	K	C	F	V	R	I	0	1	0	0	1	0	0	1	0	0	1	0	0	1	1	0	0	0	0	2	0	0	8	0	946.506	P00864	P00864	385	392	ppc	Phosphoenolpyruvate carboxylase	yes	yes	2	0.0076632	86.838
CFRDEDLR	LLMMSGFDRYYQIVKCFRDEDLRADRQPEF	RYYQIVKCFRDEDLRADRQPEFTQIDVETS	K	C	F	L	R	A	0	2	0	2	1	0	1	0	0	0	1	0	0	1	0	0	0	0	0	0	0	0	8	1	1109.49	P21889	P21889	215	222	aspS	Aspartate--tRNA ligase	yes	yes	2;3	0.00015976	153.78			By MS/MS
CFTDIRDGIEALYR	EGSPIKLIDGGKQKRCFTDIRDGIEALYRI	RCFTDIRDGIEALYRIIENAGNRCDGEIIN	R	C	F	Y	R	I	1	2	0	2	1	0	1	1	0	2	1	0	0	1	0	0	1	0	1	0	0	0	14	1	1727.83	P77398	P77398	536	549	arnA	Bifunctional polymyxin resistance protein ArnA;UDP-4-amino-4-deoxy-L-arabinose formyltransferase;UDP-glucuronic acid oxidase, UDP-4-keto-hexauronic acid decarboxylating	yes	yes	2	2.4924e-57	244.71
CFTDWQQVQEDIETAQMMLDDPEMR	RALSREYAQLSDVSRCFTDWQQVQEDIETA	DIETAQMMLDDPEMREMAQDELREAKEKSE	R	C	F	M	R	E	1	1	0	4	1	4	3	0	0	1	1	0	3	1	1	0	2	1	0	1	0	0	25	0	3115.3	P0A7I0	P0A7I0	51	75	prfA	Peptide chain release factor 1	yes	yes	2;3	1.9832e-179	352.47					By MS/MS
CGGNLGTDGSVAYLFSK	NRNRTVAEVRHAFSKCGGNLGTDGSVAYLF	GNLGTDGSVAYLFSKKGVISFEKGDEDTIM	K	C	G	S	K	K	1	0	1	1	1	0	0	4	0	0	2	1	0	1	0	2	1	0	1	1	0	0	17	0	1744.81	P0A8A0	P0A8A0	120	136	yebC	Probable transcriptional regulatory protein YebC	yes	yes	2	9.4832e-07	119.39					By MS/MS
CGIVGLPNVGK	______________________________	MGFKCGIVGLPNVGKSTLFNALTKAGIEAA	K	C	G	G	K	S	0	0	1	0	1	0	0	3	0	1	1	1	0	0	1	0	0	0	0	2	0	0	11	0	1112.6	P0ABU2	P0ABU2	5	15	ychF	Ribosome-binding ATPase YchF	yes	yes	2	0.023612	55.37
CGVEVTQTK	GKYKRLKHRGVICEKCGVEVTQTKVRRERM	GVICEKCGVEVTQTKVRRERMGHIELASPT	K	C	G	T	K	V	0	0	0	0	1	1	1	1	0	0	0	1	0	0	0	0	2	0	0	2	0	0	9	0	1020.49	P0A8T7	P0A8T7	88	96	rpoC	DNA-directed RNA polymerase subunit beta	yes	yes	2	0.0025109	93.143					By MS/MS
CHELALLR	LDAEVKSWFAFALQKCHELALLRDALNSGD	FAFALQKCHELALLRDALNSGDTAALAEWS	K	C	H	L	R	D	1	1	0	0	1	0	1	0	1	0	3	0	0	0	0	0	0	0	0	0	0	0	8	0	1010.53	P25665	P25665	353	360	metE	5-methyltetrahydropteroyltriglutamate--homocysteine methyltransferase	yes	yes	3	0.0071696	75.189		By MS/MS
CHPFFTGK	RSTVGHDLNLDVCSKCHPFFTGKQRDVATG	NLDVCSKCHPFFTGKQRDVATGGRVDRFNK	K	C	H	G	K	Q	0	0	0	0	1	0	0	1	1	0	0	1	0	2	1	0	1	0	0	0	0	0	8	0	992.454	P0A7M9	P0A7M9	40	47	rpmE	50S ribosomal protein L31	yes	yes	2;3	0.00012362	148.33	By MS/MS	By MS/MS	By MS/MS	By MS/MS	By MS/MS
CKIEQAPGQHGAR	TDLFLKSGVRAIDTKCKIEQAPGQHGARKP	TKCKIEQAPGQHGARKPRLSDYGVQLREKQ	K	C	K	A	R	K	2	1	0	0	1	2	1	2	1	1	0	1	0	0	1	0	0	0	0	0	0	0	13	1	1450.71	P0A7V8	P0A7V8	32	44	rpsD	30S ribosomal protein S4	yes	yes	2;3;4	2.1141e-13	138.42
CLDWEPK	QDVEHRKPSIRNAHRCLDWEPKIDMQETID	PSIRNAHRCLDWEPKIDMQETIDETLDFFL	R	C	L	P	K	I	0	0	0	1	1	0	1	0	0	0	1	1	0	0	1	0	0	1	0	0	0	0	7	0	946.422	P77398	P77398	629	635	arnA	Bifunctional polymyxin resistance protein ArnA;UDP-4-amino-4-deoxy-L-arabinose formyltransferase;UDP-glucuronic acid oxidase, UDP-4-keto-hexauronic acid decarboxylating	yes	yes	2	0.0040497	120.65		By MS/MS		By MS/MS
CREYAATQVDGQR	GKPGEKFTAAEFRAKCREYAATQVDGQRKD	AKCREYAATQVDGQRKDFIRLGVLGDWSHP	K	C	R	Q	R	K	2	2	0	1	1	2	1	1	0	0	0	0	0	0	0	0	1	0	1	1	0	0	13	1	1552.71	P00956	P00956	126	138	ileS	Isoleucine--tRNA ligase	yes	yes	2;3	0.0035835	62.287
CTEEHQAIVR	YLAWEGLICMQEIGKCTEEHQAIVRKWLEE	QEIGKCTEEHQAIVRKWLEERKLDEVRTSE	K	C	T	V	R	K	1	1	0	0	1	1	2	0	1	1	0	0	0	0	0	0	1	0	0	1	0	0	10	0	1241.58	P38521	P38521	77	86	yggL	Uncharacterized protein YggL	yes	yes	2;3	3.1732e-90	297.37	By MS/MS		By MS/MS	By MS/MS	By MS/MS
CVDTSMGLTPLEGLVMGTR	HLGNGGSVSAIRNGKCVDTSMGLTPLEGLV	SMGLTPLEGLVMGTRSGDIDPAIIFHLHDT	K	C	V	T	R	S	0	1	0	1	1	0	1	3	0	0	3	0	2	0	1	1	3	0	0	2	0	0	19	0	2035.97	P0A6A3	P0A6A3	225	243	ackA	Acetate kinase	yes	yes	2	2.1254e-41	206.18			By MS/MS		By MS/MS
CVEAFKTQISK	MISDIRKDAEVRMDKCVEAFKTQISKIRTG	RMDKCVEAFKTQISKIRTGRASPSLLDGIV	K	C	V	S	K	I	1	0	0	0	1	1	1	0	0	1	0	2	0	1	0	1	1	0	0	1	0	0	11	1	1309.67	P0A805	P0A805	16	26	frr	Ribosome-recycling factor	yes	yes	2;3	7.173e-10	131.82
CVEALKER	SRTLEEEEIAATVAKCVEALKERFQASLRD	IAATVAKCVEALKERFQASLRD________	K	C	V	E	R	F	1	1	0	0	1	0	2	0	0	0	1	1	0	0	0	0	0	0	0	1	0	0	8	1	1003.51	P07395	P07395	781	788	pheT	Phenylalanine--tRNA ligase beta subunit	yes	yes	2;3	0.0003671	133.12					By MS/MS
CVSNVAGDGEK	QDVGKVAEHAEICGRCVSNVAGDGEKRKFA	ICGRCVSNVAGDGEKRKFA___________	R	C	V	E	K	R	1	0	1	1	1	0	1	2	0	0	0	1	0	0	0	1	0	0	0	2	0	0	11	0	1134.5	P00956	P00956	924	934	ileS	Isoleucine--tRNA ligase	yes	yes	2	9.5121e-14	157.24	By MS/MS				By MS/MS
CVSNVAGDGEKR	QDVGKVAEHAEICGRCVSNVAGDGEKRKFA	CGRCVSNVAGDGEKRKFA____________	R	C	V	K	R	K	1	1	1	1	1	0	1	2	0	0	0	1	0	0	0	1	0	0	0	2	0	0	12	1	1290.6	P00956	P00956	924	935	ileS	Isoleucine--tRNA ligase	yes	yes	2;3	4.343e-06	100.09					By MS/MS
CWHYTQDVGK	LKVALSKAEGEKCPRCWHYTQDVGKVAEHA	EKCPRCWHYTQDVGKVAEHAEICGRCVSNV	R	C	W	G	K	V	0	0	0	1	1	1	0	1	1	0	0	1	0	0	0	0	1	1	1	1	0	0	10	0	1292.56	P00956	P00956	904	913	ileS	Isoleucine--tRNA ligase	yes	yes	2;3	4.2685e-28	217.64	By MS/MS	By MS/MS	By MS/MS	By MS/MS	By MS/MS
DAAGHELVYTGMSK	AIVERDEKGRIVKAKDAAGHELVYTGMSKM	KDAAGHELVYTGMSKMSKSKNNGIDPQVMV	K	D	A	S	K	M	2	0	0	1	0	0	1	2	1	0	1	1	1	0	0	1	1	0	1	1	0	0	14	0	1477.69	P07813	P07813	606	619	leuS	Leucine--tRNA ligase	yes	yes	2;3	1.347e-147	337.8	By MS/MS	By MS/MS	By MS/MS	By MS/MS	By MS/MS
DAAGNTALR	EYKRSMPGRIIGVSKDAAGNTALRMAMQTR	IIGVSKDAAGNTALRMAMQTREQHIRREKA	K	D	A	L	R	M	3	1	1	1	0	0	0	1	0	0	1	0	0	0	0	0	1	0	0	0	0	0	9	0	887.446	P33195	P33195	307	315	gcvP	Glycine dehydrogenase (decarboxylating)	yes	yes	2	0.00012815	113.91	By MS/MS	By MS/MS	By MS/MS	By MS/MS
DAALSCDQFFVNHR	ILFVGTKRAASEAVKDAALSCDQFFVNHRW	KDAALSCDQFFVNHRWLGGMLTNWKTVRQS	K	D	A	H	R	W	2	1	1	2	1	1	0	0	1	0	1	0	0	2	0	1	0	0	0	1	0	0	14	0	1678.75	P0A7V0	P0A7V0	82	95	rpsB	30S ribosomal protein S2	yes	yes	2;3	7.1528e-110	300.4	By MS/MS	By MS/MS	By MS/MS	By MS/MS	By MS/MS
DAASFAPLHNPAHLIGIEEALK	TSSVVIDESVIQGIKDAASFAPLHNPAHLI	LHNPAHLIGIEEALKSFPQLKDKNVAVFDT	K	D	A	L	K	S	5	0	1	1	0	0	2	1	2	2	3	1	0	1	2	1	0	0	0	0	0	0	22	0	2313.21	P0A6A3	P0A6A3	115	136	ackA	Acetate kinase	yes	yes	3;4	0.00024581	66.401	By MS/MS
DADLQAICSMGINLFR	VDEQAPWVVAKQEGRDADLQAICSMGINLF	ADLQAICSMGINLFRVLMTYLKPVLPKLTE	R	D	A	F	R	V	2	1	1	2	1	1	0	1	0	2	2	0	1	1	0	1	0	0	0	0	0	0	16	0	1822.87	P00959	P00959	471	486	metG	Methionine--tRNA ligase	yes	yes	2;3	1.4823e-58	240	By MS/MS	By MS/MS	By MS/MS	By MS/MS	By MS/MS
DAEFLFTSMQQAFVK	YAMVCINIIAADSNRDAEFLFTSMQQAFVK	DAEFLFTSMQQAFVKLRRGETGQLPPPIQN	R	D	A	V	K	L	2	0	0	1	0	2	1	0	0	0	1	1	1	3	0	1	1	0	0	1	0	0	15	0	1760.84	P0ADV5	P0ADV5	234	248	yhbW	Uncharacterized protein YhbW	yes	yes	2;4	4.702e-14	145.46	By MS/MS	By MS/MS	By MS/MS	By MS/MS
DAEGNITTIFCTYDADTLSK	RLRNAYVIKAERVEKDAEGNITTIFCTYDA	ITTIFCTYDADTLSKDPADGRKVKGVIHWV	K	D	A	S	K	D	2	0	1	3	1	0	1	1	0	2	1	1	0	1	0	1	4	0	1	0	0	0	20	0	2234	P00962	P00962	426	445	glnS	Glutamine--tRNA ligase	yes	yes	2	2.9695e-16	150.05	By MS/MS		By MS/MS	By MS/MS
DAFVGPTLIAYSMEHPGAAAR	LLRRAVEGTPFECLKDAFVGPTLIAYSMEH	TLIAYSMEHPGAAARLFKEFAKANAKFEVK	K	D	A	A	R	L	5	1	0	1	0	0	1	2	1	1	1	0	1	1	2	1	1	0	1	1	0	0	21	0	2173.06	P0A7J3	P0A7J3	74	94	rplJ	50S ribosomal protein L10	yes	yes	2;3;4	4.7105e-102	262.92	By MS/MS	By MS/MS	By MS/MS	By MS/MS	By MS/MS
DAGDDEAMFYDEDYVTALEHGLPPTAGLGIGIDR	AEDQAQRFLDQVAAKDAGDDEAMFYDEDYV	HGLPPTAGLGIGIDRMVMLFTNSHTIRDVI	K	D	A	D	R	M	4	1	0	6	0	0	3	5	1	2	3	0	1	1	2	0	2	0	2	1	0	0	34	0	3622.64	P0A8N3	P0A8N3	448	481	lysS	Lysine--tRNA ligase	yes	yes	3;4	5.2793e-32	130.03
DAGFQAFADK	GIILEVNCQTDFVAKDAGFQAFADKVLDAA	DFVAKDAGFQAFADKVLDAAVAGKITDVEV	K	D	A	D	K	V	3	0	0	2	0	1	0	1	0	0	0	1	0	2	0	0	0	0	0	0	0	0	10	0	1068.49	P0A6P1	P0A6P1	86	95	tsf	Elongation factor Ts	yes	yes	1;2	7.6918e-10	164.64	By MS/MS	By MS/MS	By MS/MS	By MS/MS	By MS/MS
DAGFQAFADKVLDAAVAGK	GIILEVNCQTDFVAKDAGFQAFADKVLDAA	QAFADKVLDAAVAGKITDVEVLKAQFEEER	K	D	A	G	K	I	6	0	0	3	0	1	0	2	0	0	1	2	0	2	0	0	0	0	0	2	0	0	19	1	1892.96	P0A6P1	P0A6P1	86	104	tsf	Elongation factor Ts	yes	yes	2;3	4.4194e-40	208.39	By MS/MS	By MS/MS		By MS/MS	By MS/MS
DAGMVNSDEPAK	IMHLLYFRFFHKLMRDAGMVNSDEPAKQLL	LMRDAGMVNSDEPAKQLLCQGMVLADAFYY	R	D	A	A	K	Q	2	0	1	2	0	0	1	1	0	0	0	1	1	0	1	1	0	0	0	1	0	0	12	0	1232.53	P07813	P07813	550	561	leuS	Leucine--tRNA ligase	yes	yes	1;2	2.2839e-16	190.24	By MS/MS	By MS/MS	By MS/MS	By MS/MS	By MS/MS
DAGVDIDAGNALVGR	______________________________	DAGVDIDAGNALVGRIKGVVKKTRRPEVMG	K	D	A	G	R	I	3	1	1	3	0	0	0	3	0	1	1	0	0	0	0	0	0	0	0	2	0	0	15	0	1441.72	P08178	P08178	11	25	purM	Phosphoribosylformylglycinamidine cyclo-ligase	yes	yes	2	0.00022223	75.474
DAGYTAVISHR	IGSLTETLAAIKMAKDAGYTAVISHRSGET	KMAKDAGYTAVISHRSGETEDATIADLAVG	K	D	A	H	R	S	2	1	0	1	0	0	0	1	1	1	0	0	0	0	0	1	1	0	1	1	0	0	11	0	1188.59	P0A6P9	P0A6P9	361	371	eno	Enolase	yes	yes	2;3	3.2194e-42	234.81	By MS/MS		By MS/MS
DAIAADQLFTTLMGDAVEPR	TMDPESRRMLRVTVKDAIAADQLFTTLMGD	DQLFTTLMGDAVEPRRAFIEENALKAANID	K	D	A	P	R	R	4	1	0	3	0	1	1	1	0	1	2	0	1	1	1	0	2	0	0	1	0	0	20	0	2133.04	P0AES6	P0AES6	769	788	gyrB	DNA gyrase subunit B	yes	yes	3	0.0052988	46.415
DAIATVNK	AISLSVRAKDEADEKDAIATVNKQEDANFS	KDEADEKDAIATVNKQEDANFSNNAMAEAF	K	D	A	N	K	Q	2	0	1	1	0	0	0	0	0	1	0	1	0	0	0	0	1	0	0	1	0	0	8	0	830.45	P0AG67	P0AG67	529	536	rpsA	30S ribosomal protein S1	yes	yes	2	0.0055483	87.435			By MS/MS		By MS/MS
DAIATVNKQEDANFSNNAMAEAFK	AISLSVRAKDEADEKDAIATVNKQEDANFS	EDANFSNNAMAEAFKAAKGE__________	K	D	A	F	K	A	6	0	4	2	0	1	2	0	0	1	0	2	1	2	0	1	1	0	0	1	0	0	24	1	2598.2	P0AG67	P0AG67	529	552	rpsA	30S ribosomal protein S1	yes	yes	2;3	2.1241e-237	375.13	By MS/MS	By MS/MS	By MS/MS		By MS/MS
DALAPHISAETIEYHYGK	______________________________	APHISAETIEYHYGKHHQTYVTNLNNLIKG	K	D	A	G	K	H	3	0	0	1	0	0	2	1	2	2	1	1	0	0	1	1	1	0	2	0	0	0	18	0	2013.98	P0AGD3	P0AGD3	13	30	sodB	Superoxide dismutase [Fe]	yes	yes	4	7.0573e-05	81.144		By MS/MS	By MS/MS
DALNSGDTAALAEWSAPIQAR	FAFALQKCHELALLRDALNSGDTAALAEWS	DTAALAEWSAPIQARRHSTRVHNPAVEKRL	R	D	A	A	R	R	6	1	1	2	0	1	1	1	0	1	2	0	0	0	1	2	1	1	0	0	0	0	21	0	2156.05	P25665	P25665	361	381	metE	5-methyltetrahydropteroyltriglutamate--homocysteine methyltransferase	yes	yes	2	5.8193e-100	264.31		By MS/MS		By MS/MS
DALVAFLEQHK	ELNSIGSLEARANYRDALVAFLEQHKEKLD	ANYRDALVAFLEQHKEKLDEDCKRRMYTNP	R	D	A	H	K	E	2	0	0	1	0	1	1	0	1	0	2	1	0	1	0	0	0	0	0	1	0	0	11	0	1269.67	P60906	P60906	179	189	hisS	Histidine--tRNA ligase	yes	yes	2;3	8.5805e-15	179.51	By MS/MS	By MS/MS	By MS/MS	By MS/MS	By MS/MS
DALVAFLEQHKEK	ELNSIGSLEARANYRDALVAFLEQHKEKLD	YRDALVAFLEQHKEKLDEDCKRRMYTNPLR	R	D	A	E	K	L	2	0	0	1	0	1	2	0	1	0	2	2	0	1	0	0	0	0	0	1	0	0	13	1	1526.81	P60906	P60906	179	191	hisS	Histidine--tRNA ligase	yes	yes	2;3	2.4289e-14	147.91	By MS/MS	By MS/MS	By MS/MS	By MS/MS	By MS/MS
DALVAFLEQHKEKLDEDCK	ELNSIGSLEARANYRDALVAFLEQHKEKLD	AFLEQHKEKLDEDCKRRMYTNPLRVLDSKN	R	D	A	C	K	R	2	0	0	3	1	1	3	0	1	0	3	3	0	1	0	0	0	0	0	1	0	0	19	2	2287.12	P60906	P60906	179	197	hisS	Histidine--tRNA ligase	yes	yes	4	6.685e-08	120.29
DAMFTTSSENR	DRVLWEKTGHWDNYKDAMFTTSSENREYCI	DNYKDAMFTTSSENREYCIKPMNCPGHVQI	K	D	A	N	R	E	1	1	1	1	0	0	1	0	0	0	0	0	1	1	0	2	2	0	0	0	0	0	11	0	1257.53	P0A8M3	P0A8M3	315	325	thrS	Threonine--tRNA ligase	yes	yes	2	1.0714e-24	211.45	By MS/MS		By MS/MS		By MS/MS
DANDTGSTEVQVALLTAQINHLQGHFAEHK	LSTEATAKIVSEFGRDANDTGSTEVQVALL	TAQINHLQGHFAEHKKDHHSRRGLLRMVSQ	R	D	A	H	K	K	4	0	2	2	0	3	2	2	3	1	3	1	0	1	0	1	3	0	0	2	0	0	30	0	3243.59	P0ADZ4	P0ADZ4	18	47	rpsO	30S ribosomal protein S15	yes	yes	2;3;4;5	0	461.94	By MS/MS	By MS/MS	By MS/MS	By MS/MS	By MS/MS
DANDTGSTEVQVALLTAQINHLQGHFAEHKK	LSTEATAKIVSEFGRDANDTGSTEVQVALL	AQINHLQGHFAEHKKDHHSRRGLLRMVSQR	R	D	A	K	K	D	4	0	2	2	0	3	2	2	3	1	3	2	0	1	0	1	3	0	0	2	0	0	31	1	3371.69	P0ADZ4	P0ADZ4	18	48	rpsO	30S ribosomal protein S15	yes	yes	3;4;5	2.2315e-158	305.51
DANFVEEVEEE	LQHKGEARRAATSVKDANFVEEVEEE____	TSVKDANFVEEVEEE_______________	K	D	A	E	E	-	1	0	1	1	0	0	5	0	0	0	0	0	0	1	0	0	0	0	0	2	0	0	11	0	1308.54	P0AD49	P0AD49	103	113	raiA	Ribosome-associated inhibitor A	yes	yes	2	0.0095017	61.691
DAPYFGFEIPNAPGK	QEWFESGLQQWDISRDAPYFGFEIPNAPGK	DAPYFGFEIPNAPGKYFYVWLDAPIGYMGS	R	D	A	G	K	Y	2	0	1	1	0	0	1	2	0	1	0	1	0	2	3	0	0	0	1	0	0	0	15	0	1621.78	P00959	P00959	235	249	metG	Methionine--tRNA ligase	yes	yes	2;3	1.735e-06	115.83	By MS/MS	By MS/MS	By MS/MS	By MS/MS	By MS/MS
DAQSALTVSETTFGR	______________________________	DAQSALTVSETTFGRDFNEALVHQVVVAYA	K	D	A	G	R	D	2	1	0	1	0	1	1	1	0	0	1	0	0	1	0	2	3	0	0	1	0	0	15	0	1581.76	P60723	P60723	7	21	rplD	50S ribosomal protein L4	yes	yes	2;3	3.2347e-97	294.4	By MS/MS	By MS/MS	By MS/MS	By MS/MS	By MS/MS
DAQSALTVSETTFGRDFNEALVHQVVVAYAAGAR	______________________________	ALVHQVVVAYAAGARQGTRAQKTRAEVTGS	K	D	A	A	R	Q	7	2	1	2	0	2	2	2	1	0	2	0	0	2	0	2	3	0	1	5	0	0	34	1	3592.79	P60723	P60723	7	40	rplD	50S ribosomal protein L4	yes	yes	3;4;5	4.3151e-25	135.72
DARDQYEIR	RKERFTVLISPHVNKDARDQYEIRTHLRLV	SPHVNKDARDQYEIRTHLRLVDIVEPTEKT	K	D	A	I	R	T	1	2	0	2	0	1	1	0	0	1	0	0	0	0	0	0	0	0	1	0	0	0	9	1	1164.55	P0A7R5	P0A7R5	60	68	rpsJ	30S ribosomal protein S10	yes	yes	2;3	4.1699e-05	146.88
DASESDVEASLDR	GLHLQESIAEQGALRDASESDVEASLDRLN	LRDASESDVEASLDRLNRWNNNRNGEDPVA	R	D	A	D	R	L	2	1	0	3	0	0	2	0	0	0	1	0	0	0	0	3	0	0	0	1	0	0	13	0	1392.6	P0AC41	P0AC41	431	443	sdhA	Succinate dehydrogenase flavoprotein subunit	yes	yes	2	1.3229e-42	230.65
DATFKPDYLDGLVMHVEK	FTHNHCLTYIAKDKRDATFKPDYLDGLVMH	FKPDYLDGLVMHVEKGKVYLDGEFVNH___	R	D	A	E	K	G	1	0	0	3	0	0	1	1	1	0	2	2	1	1	1	0	1	0	1	2	0	0	18	1	2077.02	P45565	P45565	171	188	ais	Lipopolysaccharide core heptose(II)-phosphate phosphatase	yes	yes	3	0.0005054	70.094
DATGIDPVSLIAFDK	NLFLAARNLHKVDVRDATGIDPVSLIAFDK	DATGIDPVSLIAFDKVVMTADAVKQVEEML	R	D	A	D	K	V	2	0	0	3	0	0	0	1	0	2	1	1	0	1	1	1	1	0	0	1	0	0	15	0	1560.8	P60723	P60723	171	185	rplD	50S ribosomal protein L4	yes	yes	1;2;3	8.14e-112	301.16	By MS/MS	By MS/MS	By MS/MS	By MS/MS	By MS/MS
DATGIDPVSLIAFDKVVMTADAVK	NLFLAARNLHKVDVRDATGIDPVSLIAFDK	LIAFDKVVMTADAVKQVEEMLA________	R	D	A	V	K	Q	4	0	0	4	0	0	0	1	0	2	1	2	1	1	1	1	2	0	0	4	0	0	24	1	2475.29	P60723	P60723	171	194	rplD	50S ribosomal protein L4	yes	yes	2;3;4	2.1958e-106	278.72	By MS/MS	By MS/MS	By MS/MS	By MS/MS	By MS/MS
DATGIDPVSLIAFDKVVMTADAVKQVEEMLA	NLFLAARNLHKVDVRDATGIDPVSLIAFDK	VMTADAVKQVEEMLA_______________	R	D	A	L	A	-	5	0	0	4	0	1	2	1	0	2	2	2	2	1	1	1	2	0	0	5	0	0	31	2	3275.67	P60723	P60723	171	201	rplD	50S ribosomal protein L4	yes	yes	2;3	4.2983e-13	111.33
DATSATTTTSLGGLFK	SIDAVHYCVKARGIRDATSATTTTSLGGLF	ATSATTTTSLGGLFKSSQNTRHEFLRAVRH	R	D	A	F	K	S	2	0	0	1	0	0	0	2	0	0	2	1	0	1	0	2	5	0	0	0	0	0	16	0	1569.79	P0A6T5	P0A6T5	190	205	folE	GTP cyclohydrolase 1	yes	yes	1;2	1.1875e-20	167.18			By MS/MS	By MS/MS
DAYSFHTSQESLQETYDAMYAAYSK	RPRFGVMRSREFLMKDAYSFHTSQESLQET	SLQETYDAMYAAYSKIFSRMGLDFRAVQAD	K	D	A	S	K	I	4	0	0	2	0	2	2	0	1	0	1	1	1	1	0	4	2	0	4	0	0	0	25	0	2905.24	P16659	P16659	159	183	proS	Proline--tRNA ligase	yes	yes	2;3	2.4454e-295	401.5			By MS/MS
DDAEALK	LVESAPAALKEGVSKDDAEALKKALEEAGA	ALKEGVSKDDAEALKKALEEAGAEVEVK__	K	D	D	L	K	K	2	0	0	2	0	0	1	0	0	0	1	1	0	0	0	0	0	0	0	0	0	0	7	0	760.36	P0A7K2	P0A7K2	102	108	rplL	50S ribosomal protein L7/L12	yes	yes	2	0.012656	84.244		By MS/MS		By MS/MS
DDEVIVLTGK	______________________________	AKIRRDDEVIVLTGKDKGKRGKVKNVLSSG	R	D	D	G	K	D	0	0	0	2	0	0	1	1	0	1	1	1	0	0	0	0	1	0	0	2	0	0	10	0	1087.58	P60624	P60624	8	17	rplX	50S ribosomal protein L24	yes	yes	1;2	2.3074e-08	158.76	By MS/MS	By MS/MS	By MS/MS	By MS/MS	By MS/MS
DDEVIVLTGKDK	______________________________	IRRDDEVIVLTGKDKGKRGKVKNVLSSGKV	R	D	D	D	K	G	0	0	0	3	0	0	1	1	0	1	1	2	0	0	0	0	1	0	0	2	0	0	12	1	1330.7	P60624	P60624	8	19	rplX	50S ribosomal protein L24	yes	yes	2;3	1.3965e-11	156.16
DDGYLPEALLNYLVR	KLSKRHGAVSVMQYRDDGYLPEALLNYLVR	DDGYLPEALLNYLVRLGWSHGDQEIFTREE	R	D	D	V	R	L	1	1	1	2	0	0	1	1	0	0	4	0	0	0	1	0	0	0	2	1	0	0	15	0	1749.89	P04805	P04805	252	266	gltX	Glutamate--tRNA ligase	yes	yes	2;3	6.5333e-13	161.87	By MS/MS	By MS/MS	By MS/MS	By MS/MS	By MS/MS
DDLPEGVYNEQFK	TLQDVGGRIQLYVARDDLPEGVYNEQFKKW	ARDDLPEGVYNEQFKKWDLGDILGAKGKLF	R	D	D	F	K	K	0	0	1	2	0	1	2	1	0	0	1	1	0	1	1	0	0	0	1	1	0	0	13	0	1552.7	P0A8N3	P0A8N3	102	114	lysS	Lysine--tRNA ligase	yes	yes	1;2	3.7782e-103	303.2	By MS/MS				By MS/MS
DDLPEGVYNEQFKK	TLQDVGGRIQLYVARDDLPEGVYNEQFKKW	RDDLPEGVYNEQFKKWDLGDILGAKGKLFK	R	D	D	K	K	W	0	0	1	2	0	1	2	1	0	0	1	2	0	1	1	0	0	0	1	1	0	0	14	1	1680.8	P0A8N3	P0A8N3	102	115	lysS	Lysine--tRNA ligase	yes	yes	2;3	6.5088e-21	172.8					By MS/MS
DDLQELAVVESFPTK	MAHQQIGMEVLNRVKDDLQELAVVESFPTK	DDLQELAVVESFPTKIEGRQMIMVLAPKKK	K	D	D	T	K	I	1	0	0	2	0	1	2	0	0	0	2	1	0	1	1	1	1	0	0	2	0	0	15	0	1689.85	P0A707	P0A707	150	164	infC	Translation initiation factor IF-3;Translation initiation factor IF-3, N-terminally processed;Translation initiation factor IF-3S	yes	yes	2	7.4566e-29	184.34	By MS/MS		By MS/MS	By MS/MS	By MS/MS
DDLQELAVVESFPTKIEGR	MAHQQIGMEVLNRVKDDLQELAVVESFPTK	ELAVVESFPTKIEGRQMIMVLAPKKKQ___	K	D	D	G	R	Q	1	1	0	2	0	1	3	1	0	1	2	1	0	1	1	1	1	0	0	2	0	0	19	1	2145.1	P0A707	P0A707	150	168	infC	Translation initiation factor IF-3;Translation initiation factor IF-3, N-terminally processed;Translation initiation factor IF-3S	yes	yes	2;3	4.1602e-22	167.61
DDSHGYELIK	GHGELRLVILDILSRDDSHGYELIKAIENL	DILSRDDSHGYELIKAIENLTQGNYTPSPG	R	D	D	I	K	A	0	0	0	2	0	0	1	1	1	1	1	1	0	0	0	1	0	0	1	0	0	0	10	0	1175.55	P64588	P64588	74	83	yqjI	Transcriptional regulator YqjI	yes	yes	2	4.302e-06	127.02			By MS/MS
DDVMGESLYNPMLPGIVADLK	QNQITYDRLNVTLTRDDVMGESLYNPMLPG	SLYNPMLPGIVADLKAKGLAVESEGATVVF	R	D	D	L	K	A	1	0	1	3	0	0	1	2	0	1	3	1	2	0	2	1	0	0	1	2	0	0	21	0	2276.11	P11875	P11875	253	273	argS	Arginine--tRNA ligase	yes	yes	2;3	3.4062e-70	234.22	By MS/MS	By MS/MS	By MS/MS	By MS/MS	By MS/MS
DDVNEVR	VVIYEGELESLRRFKDDVNEVRNGMECGIG	LESLRRFKDDVNEVRNGMECGIGVKNYNDV	K	D	D	V	R	N	0	1	1	2	0	0	1	0	0	0	0	0	0	0	0	0	0	0	0	2	0	0	7	0	845.388	P0A705;P0A705-3;P0A705-2	P0A705	850	856	infB	Translation initiation factor IF-2	yes	no	2	0.098735	49.358
DEADEKDAIATVNK	VDRKNRAISLSVRAKDEADEKDAIATVNKQ	KDEADEKDAIATVNKQEDANFSNNAMAEAF	K	D	E	N	K	Q	3	0	1	3	0	0	2	0	0	1	0	2	0	0	0	0	1	0	0	1	0	0	14	1	1517.72	P0AG67	P0AG67	523	536	rpsA	30S ribosomal protein S1	yes	yes	2	1.3795e-37	198.55
DEADEKDAIATVNKQEDANFSNNAMAEAFK	VDRKNRAISLSVRAKDEADEKDAIATVNKQ	EDANFSNNAMAEAFKAAKGE__________	K	D	E	F	K	A	7	0	4	4	0	1	4	0	0	1	0	3	1	2	0	1	1	0	0	1	0	0	30	2	3285.47	P0AG67	P0AG67	523	552	rpsA	30S ribosomal protein S1	yes	yes	3	2.1389e-06	82.126
DEDLRADR	MSGFDRYYQIVKCFRDEDLRADRQPEFTQI	QIVKCFRDEDLRADRQPEFTQIDVETSFMT	R	D	E	D	R	Q	1	2	0	3	0	0	1	0	0	0	1	0	0	0	0	0	0	0	0	0	0	0	8	1	988.457	P21889	P21889	218	225	aspS	Aspartate--tRNA ligase	yes	yes	2;3	0.0037442	121.05
DEEGLEIIR	DLIENDAQLSIITAKDEEGLEIIRHSCAHL	SIITAKDEEGLEIIRHSCAHLLGHAIKQLW	K	D	E	I	R	H	0	1	0	1	0	0	3	1	0	2	1	0	0	0	0	0	0	0	0	0	0	0	9	0	1072.54	P0A8M3	P0A8M3	64	72	thrS	Threonine--tRNA ligase	yes	yes	1;2	6.0845e-06	151.5	By MS/MS	By MS/MS	By MS/MS	By MS/MS	By MS/MS
DEGGRHTPFFK	KPHTKFESEVYILSKDEGGRHTPFFKGYRP	ILSKDEGGRHTPFFKGYRPQFYFRTTDVTG	K	D	E	F	K	G	0	1	0	1	0	0	1	2	1	0	0	1	0	2	1	0	1	0	0	0	0	0	11	1	1289.62	P0CE48;P0CE47	P0CE48	315	325	tufB;tufA	Elongation factor Tu 2;Elongation factor Tu 1	yes	no	2;3	3.6338e-05	107.21
DEKNINRDMATGEIEVLASSLTIINR	RNEFCIQVTGTVRARDEKNINRDMATGEIE	GEIEVLASSLTIINRADVLPLDSNHVNTEE	R	D	E	N	R	A	2	2	3	2	0	0	3	1	0	4	2	1	1	0	0	2	2	0	0	1	0	0	26	2	2901.49	P21889	P21889	79	104	aspS	Aspartate--tRNA ligase	yes	yes	3	0.001843	46.956		By MS/MS
DELELVK	DLDAAVGEDLAQQLRDELELVKGASNEFDK	EDLAQQLRDELELVKGASNEFDKELFLAGE	R	D	E	V	K	G	0	0	0	1	0	0	2	0	0	0	2	1	0	0	0	0	0	0	0	1	0	0	7	0	844.454	P0A7I4	P0A7I4	229	235	prfC	Peptide chain release factor 3	yes	yes	1;2	1.4312e-06	175.75	By matching	By MS/MS	By MS/MS	By MS/MS	By matching
DELPGVK	ADTQSAAMALAERLRDELPGVKLMTNHGGG	MALAERLRDELPGVKLMTNHGGGNFKKQFA	R	D	E	V	K	L	0	0	0	1	0	0	1	1	0	0	1	1	0	0	1	0	0	0	0	1	0	0	7	0	756.402	P60906	P60906	353	359	hisS	Histidine--tRNA ligase	yes	yes	2	0.056849	50.966	By MS/MS				By MS/MS
DENDNVEVSR	LTIPNLPADEVPVGKDENDNVEVSRWGTPR	VPVGKDENDNVEVSRWGTPREFDFEVRDHV	K	D	E	S	R	W	0	1	2	2	0	0	2	0	0	0	0	0	0	0	0	1	0	0	0	2	0	0	10	0	1175.51	P0A8L1	P0A8L1	116	125	serS	Serine--tRNA ligase	yes	yes	2	2.9741e-14	179.51
DENGKPQVPFHTVYMTGLIR	FWIARMIMMTMHFIKDENGKPQVPFHTVYM	PQVPFHTVYMTGLIRDDEGQKMSKSKGNVI	K	D	E	I	R	D	0	1	1	1	0	1	1	2	1	1	1	1	1	1	2	0	2	0	1	2	0	0	20	1	2301.16	P07118	P07118	529	548	valS	Valine--tRNA ligase	yes	yes	2;3;4	3.5985e-53	213.69	By MS/MS
DENGQFQNR	AGLTRMMAQNIVAWRDENGQFQNRQQLLKV	NIVAWRDENGQFQNRQQLLKVSRLGPKAFE	R	D	E	N	R	Q	0	1	2	1	0	2	1	1	0	0	0	0	0	1	0	0	0	0	0	0	0	0	9	0	1106.47	P46837	P46837	525	533	yhgF	Protein YhgF	yes	yes	2	0.0024013	94.262
DENITVVWVPGAYELPLAAGALAK	LEGAIDALKRIGQVKDENITVVWVPGAYEL	PGAYELPLAAGALAKTGKYDAVIALGTVIR	K	D	E	A	K	T	5	0	1	1	0	0	2	2	0	1	3	1	0	0	2	0	1	1	1	3	0	0	24	0	2496.33	P61714	P61714	46	69	ribE	6,7-dimethyl-8-ribityllumazine synthase	yes	yes	2;3	8.266e-15	140.96	By MS/MS	By MS/MS	By MS/MS	By MS/MS	By MS/MS
DETYLYQSGK	IGCGKLFKGVYHLYKDETYLYQSGKGHTIQ	YHLYKDETYLYQSGKGHTIQEVRIVKGLNN	K	D	E	G	K	G	0	0	0	1	0	1	1	1	0	0	1	1	0	0	0	1	1	0	2	0	0	0	10	0	1202.55	P0A7I4	P0A7I4	188	197	prfC	Peptide chain release factor 3	yes	yes	2	3.9562e-07	110.87	By MS/MS	By MS/MS	By MS/MS	By MS/MS	By matching
DEVNGCIR	TQDDAHIFCTEEQIRDEVNGCIRLVYDMYS	CTEEQIRDEVNGCIRLVYDMYSTFGFEKIV	R	D	E	I	R	L	0	1	1	1	1	0	1	1	0	1	0	0	0	0	0	0	0	0	0	1	0	0	8	0	961.429	P0A8M3	P0A8M3	395	402	thrS	Threonine--tRNA ligase	yes	yes	2	0.022955	64.803
DEWQAVAPSWR	TDILRRLGCEVTEGKDEWQAVAPSWRFDME	TEGKDEWQAVAPSWRFDMEIEEDLVEEVAR	K	D	E	W	R	F	2	1	0	1	0	1	1	0	0	0	0	0	0	0	1	1	0	2	0	1	0	0	11	0	1343.63	P07395	P07395	442	452	pheT	Phenylalanine--tRNA ligase beta subunit	yes	yes	2	4.4837e-13	149.27
DFDALNILR	SFVAMVDRMIAEMHKDFDALNILRPDMEPR	IAEMHKDFDALNILRPDMEPRATHHIAEII	K	D	F	L	R	P	1	1	1	2	0	0	0	0	0	1	2	0	0	1	0	0	0	0	0	0	0	0	9	0	1075.57	P21888	P21888	99	107	cysS	Cysteine--tRNA ligase	yes	yes	2	0.00012262	113.89	By MS/MS				By MS/MS
DFDALNILRPDMEPR	SFVAMVDRMIAEMHKDFDALNILRPDMEPR	DFDALNILRPDMEPRATHHIAEIIELTEQL	K	D	F	P	R	A	1	2	1	3	0	0	1	0	0	1	2	0	1	1	2	0	0	0	0	0	0	0	15	1	1800.88	P21888	P21888	99	113	cysS	Cysteine--tRNA ligase	yes	yes	2;3;4	4.4996e-38	203.39	By MS/MS	By MS/MS	By MS/MS	By MS/MS	By MS/MS
DFGYAVFGK	FINVADNAFLDHGQRDFGYAVFGKVVKGMD	LDHGQRDFGYAVFGKVVKGMDVADKISQVP	R	D	F	G	K	V	1	0	0	1	0	0	0	2	0	0	0	1	0	2	0	0	0	0	1	1	0	0	9	0	1002.48	P0AFL3	P0AFL3	143	151	ppiA	Peptidyl-prolyl cis-trans isomerase A	yes	yes	2	0.0021454	87.323		By MS/MS		By MS/MS	By MS/MS
DFNCEDIISR	FDTSAYATKFAGLVKDFNCEDIISRKEQRK	AGLVKDFNCEDIISRKEQRKMDAFIQYGIV	K	D	F	S	R	K	0	1	1	2	1	0	1	0	0	2	0	0	0	1	0	1	0	0	0	0	0	0	10	0	1267.55	P0AAI5	P0AAI5	56	65	fabF	3-oxoacyl-[acyl-carrier-protein] synthase 2	yes	yes	2	4.5173e-06	123.86
DFNEALVHQVVVAYAAGAR	DAQSALTVSETTFGRDFNEALVHQVVVAYA	ALVHQVVVAYAAGARQGTRAQKTRAEVTGS	R	D	F	A	R	Q	5	1	1	1	0	1	1	1	1	0	1	0	0	1	0	0	0	0	1	4	0	0	19	0	2029.04	P60723	P60723	22	40	rplD	50S ribosomal protein L4	yes	yes	2;3;4	2.157e-132	305.69	By MS/MS	By MS/MS	By MS/MS	By MS/MS	By MS/MS
DFSFIIK	RQLFVNTLQEKGANRDFSFIIKQNGMFSFS	LQEKGANRDFSFIIKQNGMFSFSGLTKEQV	R	D	F	I	K	Q	0	0	0	1	0	0	0	0	0	2	0	1	0	2	0	1	0	0	0	0	0	0	7	0	868.469	P00509	P00509	337	343	aspC	Aspartate aminotransferase	yes	yes	2	0.010266	86.866		By MS/MS		By MS/MS
DFVPYFR	VISCDVYRGYVRENKDFVPYFRSATPEQEL	RGYVRENKDFVPYFRSATPEQELGKLPLGS	K	D	F	F	R	S	0	1	0	1	0	0	0	0	0	0	0	0	0	2	1	0	0	0	1	1	0	0	7	0	942.46	P00864	P00864	677	683	ppc	Phosphoenolpyruvate carboxylase	yes	yes	2	0.0053167	106.84	By MS/MS				By MS/MS
DGAALGYSHGFNIVEVGEQIR	KQHSDVVRTVQPLMKDGAALGYSHGFNIVE	YSHGFNIVEVGEQIRKDITVVMVAPKCPGT	K	D	G	I	R	K	2	1	1	1	0	1	2	4	1	2	1	0	0	1	0	1	0	0	1	2	0	0	21	0	2231.1	P05793	P05793	124	144	ilvC	Ketol-acid reductoisomerase	yes	yes	2	1.321e-84	254.56
DGAALGYSHGFNIVEVGEQIRK	KQHSDVVRTVQPLMKDGAALGYSHGFNIVE	SHGFNIVEVGEQIRKDITVVMVAPKCPGTE	K	D	G	R	K	D	2	1	1	1	0	1	2	4	1	2	1	1	0	1	0	1	0	0	1	2	0	0	22	1	2359.19	P05793	P05793	124	145	ilvC	Ketol-acid reductoisomerase	yes	yes	3	3.2074e-05	85.248
DGAYVTLR	QLARSAGTYVQIVARDGAYVTLRLRSGEMR	YVQIVARDGAYVTLRLRSGEMRKVEADCRA	R	D	G	L	R	L	1	1	0	1	0	0	0	1	0	0	1	0	0	0	0	0	1	0	1	1	0	0	8	0	893.461	P60422	P60422	168	175	rplB	50S ribosomal protein L2	yes	yes	1;2	9.5497e-07	166.17	By MS/MS	By MS/MS	By MS/MS	By MS/MS	By MS/MS
DGDVMNFLFNV	EAGKMRAEGKDYIVKDGDVMNFLFNV____	YIVKDGDVMNFLFNV_______________	K	D	G	N	V	-	0	0	2	2	0	0	0	1	0	0	1	0	1	2	0	0	0	0	0	2	0	0	11	0	1269.57	P0ABU2	P0ABU2	353	363	ychF	Ribosome-binding ATPase YchF	yes	yes	2	0.0013045	79.474	By MS/MS	By MS/MS	By MS/MS	By MS/MS	By MS/MS
DGDWLQIEITGWTESAGRQR	SGSLLPASEVKVLKRDGDWLQIEITGWTES	QIEITGWTESAGRQRVLTQFPGKRIFVASI	R	D	G	Q	R	V	1	2	0	2	0	2	2	3	0	2	1	0	0	0	0	1	2	2	0	0	0	0	20	1	2317.11	P33226	P33226	239	258	torC	Cytochrome c-type protein TorC	yes	yes	2	0.077778	44.616
DGEAFLFGANITPMAVASTHVVCDPTR	RAGKANISDSYVLLRDGEAFLFGANITPMA	PMAVASTHVVCDPTRTRKLLLNQRELDSLY	R	D	G	T	R	T	4	1	1	2	1	0	1	2	1	1	1	0	1	2	2	1	3	0	0	3	0	0	27	0	2875.36	P0A832	P0A832	60	86	smpB	SsrA-binding protein	yes	yes	2;3;4	1.018e-150	306.11	By MS/MS	By MS/MS	By MS/MS	By MS/MS	By MS/MS
DGGLAVLYGNFAENGCIVK	RANGCIRSLEHAYSKDGGLAVLYGNFAENG	AVLYGNFAENGCIVKTAGVDDSILKFTGPA	K	D	G	V	K	T	2	0	2	1	1	0	1	4	0	1	2	1	0	1	0	0	0	0	1	2	0	0	19	0	1995.97	P05791	P05791	419	437	ilvD	Dihydroxy-acid dehydratase	yes	yes	2	5.7613e-05	88.075					By MS/MS
DGGYLYTTTDIACAK	KNKEGEPMGVIIQKKDGGYLYTTTDIACAK	DGGYLYTTTDIACAKYRYETLHADRVLYYI	K	D	G	A	K	Y	2	0	0	2	1	0	0	2	0	1	1	1	0	0	0	0	3	0	2	0	0	0	15	0	1647.74	P11875	P11875	308	322	argS	Arginine--tRNA ligase	yes	yes	2	1.4939e-09	143.79	By MS/MS	By MS/MS	By MS/MS	By MS/MS	By MS/MS
DGHLIVNGK	YDSTHGRFDGTVEVKDGHLIVNGKKIRVTA	GTVEVKDGHLIVNGKKIRVTAERDPANLKW	K	D	G	G	K	K	0	0	1	1	0	0	0	2	1	1	1	1	0	0	0	0	0	0	0	1	0	0	9	0	951.514	P0A9B2	P0A9B2	62	70	gapA	Glyceraldehyde-3-phosphate dehydrogenase A	yes	yes	2;3	1.0986e-17	197.65	By MS/MS	By MS/MS	By MS/MS	By MS/MS	By MS/MS
DGIEALYR	LIDGGKQKRCFTDIRDGIEALYRIIENAGN	RCFTDIRDGIEALYRIIENAGNRCDGEIIN	R	D	G	Y	R	I	1	1	0	1	0	0	1	1	0	1	1	0	0	0	0	0	0	0	1	0	0	0	8	0	935.471	P77398	P77398	542	549	arnA	Bifunctional polymyxin resistance protein ArnA;UDP-4-amino-4-deoxy-L-arabinose formyltransferase;UDP-glucuronic acid oxidase, UDP-4-keto-hexauronic acid decarboxylating	yes	yes	1;2	6.5004e-11	192.31		By MS/MS	By MS/MS		By MS/MS
DGIPAVVER	GHKQAYRIVDFKRNKDGIPAVVERLEYDPN	DFKRNKDGIPAVVERLEYDPNRSANIALVL	K	D	G	E	R	L	1	1	0	1	0	0	1	1	0	1	0	0	0	0	1	0	0	0	0	2	0	0	9	0	954.513	P60422	P60422	72	80	rplB	50S ribosomal protein L2	yes	yes	2	0.00032205	106.04	By MS/MS	By MS/MS	By MS/MS	By MS/MS	By MS/MS
DGIPAVVERLEYDPNR	GHKQAYRIVDFKRNKDGIPAVVERLEYDPN	GIPAVVERLEYDPNRSANIALVLYKDGERR	K	D	G	N	R	S	1	2	1	2	0	0	2	1	0	1	1	0	0	0	2	0	0	0	1	2	0	0	16	1	1841.93	P60422	P60422	72	87	rplB	50S ribosomal protein L2	yes	yes	2;3	2.4423e-20	167.98
DGQLVFTR	EQLEGLRRRLRAMERDGQLVFTRRQCYALP	RLRAMERDGQLVFTRRQCYALPERLDLVKG	R	D	G	T	R	R	0	1	0	1	0	1	0	1	0	0	1	0	0	1	0	0	1	0	0	1	0	0	8	0	934.487	P21499	P21499	65	72	rnr	Ribonuclease R	yes	yes	2	0.0019771	130.27		By MS/MS
DGSVDIDTLFR	TSLLLGNVPARHQNKDGSVDIDTLFRIGRG	HQNKDGSVDIDTLFRIGRGRAPTGEPAAAA	K	D	G	F	R	I	0	1	0	3	0	0	0	1	0	1	1	0	0	1	0	1	1	0	0	1	0	0	11	0	1236.6	P25665	P25665	88	98	metE	5-methyltetrahydropteroyltriglutamate--homocysteine methyltransferase	yes	yes	2	1.1945e-42	241.96			By MS/MS	By MS/MS	By MS/MS
DGVLFTPPFTSSALPGITR	GYISEGAGENLFEVKDGVLFTPPFTSSALP	FTPPFTSSALPGITRDAIIKLAKELGIEVR	K	D	G	T	R	D	1	1	0	1	0	0	0	2	0	1	2	0	0	2	3	2	3	0	0	1	0	0	19	0	1975.04	P0AB80	P0AB80	205	223	ilvE	Branched-chain-amino-acid aminotransferase	yes	yes	2	2.3538e-11	140.08		By MS/MS	By MS/MS	By MS/MS	By MS/MS
DGVSVAR	NVVLDKSFGAPTITKDGVSVAREIELEDKF	FGAPTITKDGVSVAREIELEDKFENMGAQM	K	D	G	A	R	E	1	1	0	1	0	0	0	1	0	0	0	0	0	0	0	1	0	0	0	2	0	0	7	0	702.366	P0A6F5	P0A6F5	52	58	groL	60 kDa chaperonin	yes	yes	2	0.0021156	122.79	By MS/MS	By MS/MS	By MS/MS	By MS/MS	By MS/MS
DGYADGWAQAGTAR	VEVKHADNTLTFGPRDGYADGWAQAGTARA	RDGYADGWAQAGTARALLNSMVIGVTEGFT	R	D	G	A	R	A	4	1	0	2	0	1	0	3	0	0	0	0	0	0	0	0	1	1	1	0	0	0	14	0	1437.63	P0AG55	P0AG55	56	69	rplF	50S ribosomal protein L6	yes	yes	2;3	7.4912e-57	236.42	By MS/MS	By MS/MS	By MS/MS	By MS/MS	By MS/MS
DGYADGWAQAGTARALLNSMVIGVTEGFTK	VEVKHADNTLTFGPRDGYADGWAQAGTARA	LLNSMVIGVTEGFTKKLQLVGVGYRAAVKG	R	D	G	T	K	K	5	1	1	2	0	1	1	5	0	1	2	1	1	1	0	1	3	1	1	2	0	0	30	1	3098.51	P0AG55	P0AG55	56	85	rplF	50S ribosomal protein L6	yes	yes	3	0.061163	34.054
DGYGFLR	PERLDLVKGTVIGHRDGYGFLRVEGRKDDL	KGTVIGHRDGYGFLRVEGRKDDLYLSSEQM	R	D	G	L	R	V	0	1	0	1	0	0	0	2	0	0	1	0	0	1	0	0	0	0	1	0	0	0	7	0	826.397	P21499	P21499	94	100	rnr	Ribonuclease R	yes	yes	1;2	0.0041151	110.54		By MS/MS		By MS/MS	By MS/MS
DHHVDVTYK	______________________________	AAVVTKDHHVDVTYKTLRSLKHGEALLKME	K	D	H	Y	K	T	0	0	0	2	0	0	0	0	2	0	0	1	0	0	0	0	1	0	1	2	0	0	9	0	1112.53	P39451	P39451	9	17	adhP	Alcohol dehydrogenase, propanol-preferring	yes	yes	3	0.0088839	64.841
DHLLDELDHNWEVLAEPIQTVMR	YQSTLKGVSKLEVNRDHLLDELDHNWEVLA	HNWEVLAEPIQTVMRRYGIEKPYEKLKELT	R	D	H	M	R	R	1	1	1	3	0	1	3	0	2	1	4	0	1	0	1	0	1	1	0	2	0	0	23	0	2772.35	P0AB89	P0AB89	372	394	purB	Adenylosuccinate lyase	yes	yes	3	5.6768e-10	122.01
DHTLFAK	RGTKFHAGANVGCGRDHTLFAKADGKVKFE	GANVGCGRDHTLFAKADGKVKFEVKGPKNR	R	D	H	A	K	A	1	0	0	1	0	0	0	0	1	0	1	1	0	1	0	0	1	0	0	0	0	0	7	0	830.429	P0A7L8	P0A7L8	56	62	rpmA	50S ribosomal protein L27	yes	yes	2	5.1682e-06	166.34		By MS/MS		By MS/MS	By MS/MS
DHTSDQLHAEFDGK	NLREQGIAFPNDFRRDHTSDQLHAEFDGKE	RDHTSDQLHAEFDGKENEELEALNIEVAVA	R	D	H	G	K	E	1	0	0	3	0	1	1	1	2	0	1	1	0	1	0	1	1	0	0	0	0	0	14	0	1598.7	P0A8N3	P0A8N3	43	56	lysS	Lysine--tRNA ligase	yes	yes	2;3	6.1252e-57	238.2	By MS/MS
DHTSDQLHAEFDGKENEELEALNIEVAVAGR	NLREQGIAFPNDFRRDHTSDQLHAEFDGKE	EELEALNIEVAVAGRMMTRRIMGKASFVTL	R	D	H	G	R	M	4	1	2	3	0	1	6	2	2	1	3	1	0	1	0	1	1	0	0	2	0	0	31	1	3435.62	P0A8N3	P0A8N3	43	73	lysS	Lysine--tRNA ligase	yes	yes	3;4;5	2.2365e-15	120.93
DHTSDQLHEEFDAK	ALRQQGVAFPNDFRRDHTSDQLHEEFDAKD	RDHTSDQLHEEFDAKDNQELESLNIEVSVA	R	D	H	A	K	D	1	0	0	3	0	1	2	0	2	0	1	1	0	1	0	1	1	0	0	0	0	0	14	0	1670.72	P0A8N5	P0A8N5	43	56	lysU	Lysine--tRNA ligase, heat inducible	yes	yes	2;3	4.6912e-47	225.23
DHVTLGEMHSGLDFAAAVK	VSRWGTPREFDFEVRDHVTLGEMHSGLDFA	LGEMHSGLDFAAAVKLTGSRFVVMKGQIAR	R	D	H	V	K	L	3	0	0	2	0	0	1	2	2	0	2	1	1	1	0	1	1	0	0	2	0	0	19	0	1996.97	P0A8L1	P0A8L1	138	156	serS	Serine--tRNA ligase	yes	yes	2;3;4	2.1414e-132	305.75	By MS/MS	By MS/MS	By MS/MS	By MS/MS	By MS/MS
DIADAVTAAGVEVAK	KAGDEGKLFGSIGTRDIADAVTAAGVEVAK	DIADAVTAAGVEVAKSEVRLPNGVLRTTGE	R	D	I	A	K	S	5	0	0	2	0	0	1	1	0	1	0	1	0	0	0	0	1	0	0	3	0	0	15	0	1428.75	P0A7R1	P0A7R1	98	112	rplI	50S ribosomal protein L9	yes	yes	1;2;3	3.6145e-57	238.2	By MS/MS	By MS/MS	By MS/MS	By MS/MS	By MS/MS
DIADAVTAAGVEVAKSEVR	KAGDEGKLFGSIGTRDIADAVTAAGVEVAK	AVTAAGVEVAKSEVRLPNGVLRTTGEHEVS	R	D	I	V	R	L	5	1	0	2	0	0	2	1	0	1	0	1	0	0	0	1	1	0	0	4	0	0	19	1	1899.99	P0A7R1	P0A7R1	98	116	rplI	50S ribosomal protein L9	yes	yes	2;3	3.3897e-66	229.9
DIADAVTAAGVEVAKSEVRLPNGVLR	KAGDEGKLFGSIGTRDIADAVTAAGVEVAK	EVAKSEVRLPNGVLRTTGEHEVSFQVHSEV	R	D	I	L	R	T	5	2	1	2	0	0	2	2	0	1	2	1	0	0	1	1	1	0	0	5	0	0	26	2	2649.45	P0A7R1	P0A7R1	98	123	rplI	50S ribosomal protein L9	yes	yes	4	3.5093e-08	107.08
DIADYEHNQLMR	KMVEVNACLKQLDNKDIADYEHNQLMRRLR	DNKDIADYEHNQLMRRLRQLIAQSWHTDEI	K	D	I	M	R	R	1	1	1	2	0	1	1	0	1	1	1	0	1	0	0	0	0	0	1	0	0	0	12	0	1503.68	P00864	P00864	165	176	ppc	Phosphoenolpyruvate carboxylase	yes	yes	2	9.1786e-18	178.22
DIALGEEFVNK	FEQNALEGMLDTLKKDIALGEEFVNK____	TLKKDIALGEEFVNK_______________	K	D	I	N	K	-	1	0	1	1	0	0	2	1	0	1	1	1	0	1	0	0	0	0	0	1	0	0	11	0	1233.62	P61889	P61889	302	312	mdh	Malate dehydrogenase	yes	yes	2	1.6266e-09	131.62		By MS/MS	By MS/MS
DIALTIPNLPADEVPVGK	DAAKAELDALQAEIRDIALTIPNLPADEVP	LTIPNLPADEVPVGKDENDNVEVSRWGTPR	R	D	I	G	K	D	2	0	1	2	0	0	1	1	0	2	2	1	0	0	3	0	1	0	0	2	0	0	18	0	1861.02	P0A8L1	P0A8L1	98	115	serS	Serine--tRNA ligase	yes	yes	2;3	1.7901e-06	128.54	By MS/MS	By MS/MS	By MS/MS	By MS/MS	By MS/MS
DIALTIPNLPADEVPVGKDENDNVEVSR	DAAKAELDALQAEIRDIALTIPNLPADEVP	VPVGKDENDNVEVSRWGTPREFDFEVRDHV	R	D	I	S	R	W	2	1	3	4	0	0	3	1	0	2	2	1	0	0	3	1	1	0	0	4	0	0	28	1	3018.51	P0A8L1	P0A8L1	98	125	serS	Serine--tRNA ligase	yes	yes	2;3;4	6.4978e-107	284.5	By MS/MS
DIAVVVAENVPAADILSECK	VPQAREISRFPANRRDIAVVVAENVPAADI	VAENVPAADILSECKKVGVNQVVGVNLFDV	R	D	I	C	K	K	4	0	1	2	1	0	2	0	0	2	1	1	0	0	1	1	0	0	0	4	0	0	20	0	2112.08	P07395	P07395	709	728	pheT	Phenylalanine--tRNA ligase beta subunit	yes	yes	2;3	2.5103e-81	249.62	By MS/MS	By MS/MS	By MS/MS	By MS/MS	By MS/MS
DIAVVVAENVPAADILSECKK	VPQAREISRFPANRRDIAVVVAENVPAADI	AENVPAADILSECKKVGVNQVVGVNLFDVY	R	D	I	K	K	V	4	0	1	2	1	0	2	0	0	2	1	2	0	0	1	1	0	0	0	4	0	0	21	1	2240.17	P07395	P07395	709	729	pheT	Phenylalanine--tRNA ligase beta subunit	yes	yes	2;3;4	2.1796e-56	220.21		By MS/MS	By MS/MS	By MS/MS	By MS/MS
DICQCEALWTPAK	THTRQGMRMLERFVRDICQCEALWTPAKII	VRDICQCEALWTPAKIIDDAVARIREQVGD	R	D	I	A	K	I	2	0	0	1	2	1	1	0	0	1	1	1	0	0	1	0	1	1	0	0	0	0	13	0	1590.72	P04079	P04079	200	212	guaA	GMP synthase [glutamine-hydrolyzing]	yes	yes	2	3.7185e-14	137.89					By MS/MS
DIDGHDAASIK	DTAMRFEAYGWHVIRDIDGHDAASIKRAVE	HVIRDIDGHDAASIKRAVEEARAVTDKPSL	R	D	I	I	K	R	2	0	0	3	0	0	0	1	1	2	0	1	0	0	0	1	0	0	0	0	0	0	11	0	1140.54	P27302	P27302	215	225	tktA	Transketolase 1	yes	yes	2	0.0022811	70.389
DIDGHDAASIKR	DTAMRFEAYGWHVIRDIDGHDAASIKRAVE	VIRDIDGHDAASIKRAVEEARAVTDKPSLL	R	D	I	K	R	A	2	1	0	3	0	0	0	1	1	2	0	1	0	0	0	1	0	0	0	0	0	0	12	1	1296.64	P27302	P27302	215	226	tktA	Transketolase 1	yes	yes	2;3	0.0052084	62.14
DIDTLISNNALWSK	______________________________	KDIDTLISNNALWSKMLVEEDPGFFEKLAQ	K	D	I	S	K	M	1	0	2	2	0	0	0	0	0	2	2	1	0	0	0	2	1	1	0	0	0	0	14	0	1588.81	P61517	P61517	3	16	can	Carbonic anhydrase 2	yes	yes	2	1.7215e-21	176.42		By MS/MS	By MS/MS	By MS/MS
DIENQYETQITQIEHEVSSSGQEVQSSAK	DMRQEYEQLIAKNRKDIENQYETQITQIEH	HEVSSSGQEVQSSAKEVTQLRHGVQELEIE	K	D	I	A	K	E	1	0	1	1	0	5	5	1	1	3	0	1	0	0	0	5	2	0	1	2	0	0	29	0	3263.51	CON__P35527	CON__P35527	340	368			yes	yes	3	3.6955e-17	136.14
DIFLLSPDAGAK	GISEGMVMAAGPGGKDIFLLSPDAGAKPGH	GGKDIFLLSPDAGAKPGHQVK_________	K	D	I	A	K	P	2	0	0	2	0	0	0	1	0	1	2	1	0	1	1	1	0	0	0	0	0	0	12	0	1245.66	P00959	P00959	660	671	metG	Methionine--tRNA ligase	yes	yes	1;2	9.2443e-13	142.83	By MS/MS	By MS/MS	By MS/MS	By MS/MS	By MS/MS
DIFLLSPDAGAKPGHQVK	GISEGMVMAAGPGGKDIFLLSPDAGAKPGH	LLSPDAGAKPGHQVK_______________	K	D	I	V	K	-	2	0	0	2	0	1	0	2	1	1	2	2	0	1	2	1	0	0	0	1	0	0	18	1	1892.02	P00959	P00959	660	677	metG	Methionine--tRNA ligase	yes	yes	2;3	5.4238e-15	145.81	By MS/MS	By MS/MS	By MS/MS	By MS/MS	By MS/MS
DIGAQYIIIGHSER	LSGAFTGETSAAMLKDIGAQYIIIGHSERR	KDIGAQYIIIGHSERRTYHKESDELIAKKF	K	D	I	E	R	R	1	1	0	1	0	1	1	2	1	4	0	0	0	0	0	1	0	0	1	0	0	0	14	0	1570.81	P0A858	P0A858	85	98	tpiA	Triosephosphate isomerase	yes	yes	2;3	1.0946e-56	231.92		By MS/MS		By MS/MS	By MS/MS
DIGKHFSVNQMINK	NYDWFGNMNVLTFLRDIGKHFSVNQMINKE	RDIGKHFSVNQMINKEAVKQRLNREDQGIS	R	D	I	N	K	E	0	0	2	1	0	1	0	1	1	2	0	2	1	1	0	1	0	0	0	1	0	0	14	1	1629.83	P0AGJ9	P0AGJ9	141	154	tyrS	Tyrosine--tRNA ligase	yes	yes	2;3	1.8272e-28	185.18
DIHGAPVGDTLTLAR	ELKCGEVGWLVCAIKDIHGAPVGDTLTLAR	DIHGAPVGDTLTLARNPAEKALPGFKKVKP	K	D	I	A	R	N	2	1	0	2	0	0	0	2	1	1	2	0	0	0	1	0	2	0	0	1	0	0	15	0	1534.81	P60785	P60785	264	278	lepA	Elongation factor 4	yes	yes	2	0.0010656	67.385			By MS/MS	By MS/MS
DINWDMK	DALRFTLAALASTGRDINWDMKRLEGYRNF	AALASTGRDINWDMKRLEGYRNFCNKLWNA	R	D	I	M	K	R	0	0	1	2	0	0	0	0	0	1	0	1	1	0	0	0	0	1	0	0	0	0	7	0	920.406	P07118	P07118	627	633	valS	Valine--tRNA ligase	yes	yes	2	0.0075966	74.423	By MS/MS	By MS/MS			By MS/MS
DINWDMKR	DALRFTLAALASTGRDINWDMKRLEGYRNF	ALASTGRDINWDMKRLEGYRNFCNKLWNAS	R	D	I	K	R	L	0	1	1	2	0	0	0	0	0	1	0	1	1	0	0	0	0	1	0	0	0	0	8	1	1076.51	P07118	P07118	627	634	valS	Valine--tRNA ligase	yes	yes	2;3	0.00022634	114.6
DIPLLSR	RQLIDGIKDLAVQYRDIPLLSRTHGQPATP	KDLAVQYRDIPLLSRTHGQPATPSTIGKEM	R	D	I	S	R	T	0	1	0	1	0	0	0	0	0	1	2	0	0	0	1	1	0	0	0	0	0	0	7	0	812.476	P0AB89	P0AB89	163	169	purB	Adenylosuccinate lyase	yes	yes	1;2	0.023442	77.282	By MS/MS	By MS/MS
DIQDWCISR	FVPKQYENMYFSWMRDIQDWCISRQLWWGH	YFSWMRDIQDWCISRQLWWGHRIPAWYDEA	R	D	I	S	R	Q	0	1	0	2	1	1	0	0	0	2	0	0	0	0	0	1	0	1	0	0	0	0	9	0	1191.53	P07118	P07118	419	427	valS	Valine--tRNA ligase	yes	yes	1;2	6.223e-06	141.48	By MS/MS	By MS/MS	By MS/MS	By MS/MS	By MS/MS
DIQLATPPQVGAPATEYAALAELK	GAQSLNALTGQIVPKDIQLATPPQVGAPAT	VGAPATEYAALAELKAIASRNKRFTSYIGM	K	D	I	L	K	A	6	0	0	1	0	2	2	1	0	1	3	1	0	0	3	0	2	0	1	1	0	0	24	0	2466.3	P33195	P33195	49	72	gcvP	Glycine dehydrogenase (decarboxylating)	yes	yes	2;3	1.0958e-14	139.88		By MS/MS	By MS/MS	By MS/MS	By MS/MS
DIRDPMELLDEVENELK	LRDTPILTFMNKLDRDIRDPMELLDEVENE	RDPMELLDEVENELKIGCAPITWPIGCGKL	R	D	I	L	K	I	0	1	1	3	0	0	4	0	0	1	3	1	1	0	1	0	0	0	0	1	0	0	17	1	2057	P0A7I4	P0A7I4	147	163	prfC	Peptide chain release factor 3	yes	yes	2;3	2.128e-67	253.06	By MS/MS	By MS/MS	By matching	By MS/MS	By MS/MS
DITADVLK	VVDANAVAYNSSDVKDITADVLKQVK____	YNSSDVKDITADVLKQVK____________	K	D	I	L	K	Q	1	0	0	2	0	0	0	0	0	1	1	1	0	0	0	0	1	0	0	1	0	0	8	0	873.481	P0AEU7	P0AEU7	151	158	skp	Chaperone protein Skp	yes	yes	2	0.027523	60.682	By MS/MS		By MS/MS	By MS/MS	By MS/MS
DITGGLPR	GDTLARIPQESGGTKDITGGLPRVADLFEA	QESGGTKDITGGLPRVADLFEARRPKEPAI	K	D	I	P	R	V	0	1	0	1	0	0	0	2	0	1	1	0	0	0	1	0	1	0	0	0	0	0	8	0	827.45	P0A8T7	P0A8T7	1133	1140	rpoC	DNA-directed RNA polymerase subunit beta	yes	yes	2	0.0070909	88.35		By MS/MS		By MS/MS
DITLAMDCAASEFYK	VIAEAVKAAGYELGKDITLAMDCAASEFYK	DITLAMDCAASEFYKDGKYVLAGEGNKAFT	K	D	I	Y	K	D	3	0	0	2	1	0	1	0	0	1	1	1	1	1	0	1	1	0	1	0	0	0	15	0	1733.76	P0A6P9	P0A6P9	240	254	eno	Enolase	yes	yes	2	2.8165e-14	151.79	By MS/MS	By MS/MS	By MS/MS	By MS/MS	By MS/MS
DITLTSTCEHHFVTIDGK	LIENKMKVDEMVTVRDITLTSTCEHHFVTI	LTSTCEHHFVTIDGKATVAYIPKDSVIGLS	R	D	I	G	K	A	0	0	0	2	1	0	1	1	2	2	1	1	0	1	0	1	4	0	0	1	0	0	18	0	2072.98	P0A6T5	P0A6T5	104	121	folE	GTP cyclohydrolase 1	yes	yes	2;3;4	6.2133e-132	300.22	By MS/MS	By MS/MS	By MS/MS	By MS/MS	By MS/MS
DITVVMVAPK	SHGFNIVEVGEQIRKDITVVMVAPKCPGTE	EQIRKDITVVMVAPKCPGTEVREEYKRGFG	K	D	I	P	K	C	1	0	0	1	0	0	0	0	0	1	0	1	1	0	1	0	1	0	0	3	0	0	10	0	1071.6	P05793	P05793	146	155	ilvC	Ketol-acid reductoisomerase	yes	yes	1;2	0.001282	83.265	By MS/MS	By MS/MS	By MS/MS	By MS/MS	By MS/MS
DIVYFHSLFWPAMLEGSNFR	WKKDSTAELYHFIGKDIVYFHSLFWPAMLE	HSLFWPAMLEGSNFRKPSNLFVHGYVTVNG	K	D	I	F	R	K	1	1	1	1	0	0	1	1	1	1	2	0	1	3	1	2	0	1	1	1	0	0	20	0	2428.17	P00959	P00959	297	316	metG	Methionine--tRNA ligase	yes	yes	2;3	2.9758e-06	96.487				By MS/MS	By MS/MS
DKLAAITDWTAENVHHAIQATADELEVGMGK	KHLRPVARQPLEVVRDKLAAITDWTAENVH	AIQATADELEVGMGKVGMPLRVAVTGAGQS	R	D	K	G	K	V	6	0	1	3	0	1	3	2	2	2	2	2	1	0	0	0	3	1	0	2	0	0	31	1	3333.63	P04805	P04805	393	423	gltX	Glutamate--tRNA ligase	yes	yes	3;4;5	4.2968e-71	214.29
DKLEPYFTEGR	EPEEIKLAMQVVVLRDKLEPYFTEGRYQDA	VVLRDKLEPYFTEGRYQDALVELAELREPV	R	D	K	G	R	Y	0	1	0	1	0	0	2	1	0	0	1	1	0	1	1	0	1	0	1	0	0	0	11	1	1353.66	P00961	P00961	623	633	glyS	Glycine--tRNA ligase beta subunit	yes	yes	2;3	3.0918e-24	200.6	By MS/MS	By MS/MS	By MS/MS		By MS/MS
DKLSNPVR	YNEEFSLLPVVNYLKDKLSNPVRLVKDYLD	PVVNYLKDKLSNPVRLVKDYLDGVDVAEGE	K	D	K	V	R	L	0	1	1	1	0	0	0	0	0	0	1	1	0	0	1	1	0	0	0	1	0	0	8	1	927.514	P0A799	P0A799	83	90	pgk	Phosphoglycerate kinase	yes	yes	2	0.019709	79.451
DKVSNQQDDMTK	KREAAEQAKREAAEKDKVSNQQDDMTKNAQ	AEKDKVSNQQDDMTKNAQAEKARREQEAAE	K	D	K	T	K	N	0	0	1	3	0	2	0	0	0	0	0	2	1	0	0	1	1	0	0	1	0	0	12	1	1407.63	P0A705	P0A705	156	167	infB	Translation initiation factor IF-2	yes	yes	2;3	2.215e-67	274.53			By MS/MS		By MS/MS
DLALIEINPLVITK	FTKIFMGLATIFLERDLALIEINPLVITKQ	RDLALIEINPLVITKQGDLICLDGKLGADG	R	D	L	T	K	Q	1	0	1	1	0	0	1	0	0	3	3	1	0	0	1	0	1	0	0	1	0	0	14	0	1550.93	P0A836	P0A836	192	205	sucC	Succinyl-CoA ligase [ADP-forming] subunit beta	yes	yes	2	3.0561e-06	108.56	By MS/MS	By MS/MS	By MS/MS	By MS/MS
DLANDGYR	VTVIEVEANRVTQVKDLANDGYRAIQVTTG	NRVTQVKDLANDGYRAIQVTTGAKKANRVT	K	D	L	Y	R	A	1	1	1	2	0	0	0	1	0	0	1	0	0	0	0	0	0	0	1	0	0	0	8	0	922.414	P60438	P60438	39	46	rplC	50S ribosomal protein L3	yes	yes	2	0.0008143	126.2	By MS/MS	By MS/MS	By MS/MS	By MS/MS	By MS/MS
DLDVTATNR	TIHGWAYGIHDGLLRDLDVTATNRETLEQR	HDGLLRDLDVTATNRETLEQRYRHGISNLK	R	D	L	N	R	E	1	1	1	2	0	0	0	0	0	0	1	0	0	0	0	0	2	0	0	1	0	0	9	0	1003.49	P61517	P61517	190	198	can	Carbonic anhydrase 2	yes	yes	2	0.00013788	131.03	By MS/MS	By MS/MS			By MS/MS
DLETQSQDGTFDK	LTNWKTVRQSIKRLKDLETQSQDGTFDKLT	LKDLETQSQDGTFDKLTKKEALMRTRELEK	K	D	L	D	K	L	0	0	0	3	0	2	1	1	0	0	1	1	0	1	0	1	2	0	0	0	0	0	13	0	1482.65	P0A7V0	P0A7V0	116	128	rpsB	30S ribosomal protein S2	yes	yes	1;2	9.1283e-74	264.37	By MS/MS	By MS/MS	By MS/MS	By MS/MS
DLETQSQDGTFDKLTK	LTNWKTVRQSIKRLKDLETQSQDGTFDKLT	LETQSQDGTFDKLTKKEALMRTRELEKLEN	K	D	L	T	K	K	0	0	0	3	0	2	1	1	0	0	2	2	0	1	0	1	3	0	0	0	0	0	16	1	1824.87	P0A7V0	P0A7V0	116	131	rpsB	30S ribosomal protein S2	yes	yes	2;3	2.9896e-92	274	By MS/MS	By MS/MS	By MS/MS	By MS/MS	By MS/MS
DLETQSQDGTFDKLTKK	LTNWKTVRQSIKRLKDLETQSQDGTFDKLT	ETQSQDGTFDKLTKKEALMRTRELEKLENS	K	D	L	K	K	E	0	0	0	3	0	2	1	1	0	0	2	3	0	1	0	1	3	0	0	0	0	0	17	2	1952.97	P0A7V0	P0A7V0	116	132	rpsB	30S ribosomal protein S2	yes	yes	3	5.253e-07	121.82
DLEYLVALAEHR	______________________________	NIRDLEYLVALAEHRHFRRAADSCHVSQPT	R	D	L	H	R	H	2	1	0	1	0	0	2	0	1	0	3	0	0	0	0	0	0	0	1	1	0	0	12	0	1427.74	P0ACQ4	P0ACQ4	5	16	oxyR	Hydrogen peroxide-inducible genes activator	yes	yes	3	0.00023761	80.69		By MS/MS	By MS/MS		By MS/MS
DLFPQIGQR	______________________________	VLRPYRDLFPQIGQRVMIDDSSVVIGDVRL	R	D	L	Q	R	V	0	1	0	1	0	2	0	1	0	1	1	0	0	1	1	0	0	0	0	0	0	0	9	0	1072.57	P0A9W9	P0A9W9	10	18	yrdA	Protein YrdA	yes	yes	2	0.0021263	97.068			By MS/MS		By MS/MS
DLGFNVEVQPVPGTR	QSNADLITLLADWFKDLGFNVEVQPVPGTR	DLGFNVEVQPVPGTRNKFNMLASIGQGAGG	K	D	L	T	R	N	0	1	1	1	0	1	1	2	0	0	1	0	0	1	2	0	1	0	0	3	0	0	15	0	1626.84	P23908	P23908	45	59	argE	Acetylornithine deacetylase	yes	yes	2	2.3422e-14	153.38					By MS/MS
DLGLTDESK	IVADAMGALRLKVGKDLGLTDESKWAPLWV	RLKVGKDLGLTDESKWAPLWVIDFPMFEDD	K	D	L	S	K	W	0	0	0	2	0	0	1	1	0	0	2	1	0	0	0	1	1	0	0	0	0	0	9	0	976.471	P21889	P21889	416	424	aspS	Aspartate--tRNA ligase	yes	yes	1;2	5.9967e-08	168.26	By MS/MS	By MS/MS	By MS/MS	By MS/MS	By MS/MS
DLGNMPPNICNAAYLASQAR	IQHGLAIAAGIKAAKDLGNMPPNICNAAYL	PPNICNAAYLASQARQLADSYSKNVITRVI	K	D	L	A	R	Q	4	1	3	1	1	1	0	1	0	1	2	0	1	0	2	1	0	0	1	0	0	0	20	0	2175.02	P68767	P68767	189	208	pepA	Cytosol aminopeptidase	yes	yes	2	0.00082492	89.624
DLGSLIFIDMR	VGQQVTLCGWVNRRRDLGSLIFIDMRDREG	NRRRDLGSLIFIDMRDREGIVQVFFDPDRA	R	D	L	M	R	D	0	1	0	2	0	0	0	1	0	2	2	0	1	1	0	1	0	0	0	0	0	0	11	0	1278.66	P21889	P21889	29	39	aspS	Aspartate--tRNA ligase	yes	yes	1;2;3	1.4217e-25	226.59	By MS/MS	By MS/MS	By MS/MS	By MS/MS	By MS/MS
DLGSMDVNEVIEK	EVESGKVAVRTRRGKDLGSMDVNEVIEKLQ	GKDLGSMDVNEVIEKLQQEIRSRSLKQLEE	K	D	L	E	K	L	0	0	1	2	0	0	2	1	0	1	1	1	1	0	0	1	0	0	0	2	0	0	13	0	1447.69	P0A8M3	P0A8M3	615	627	thrS	Threonine--tRNA ligase	yes	yes	2	2.0239e-21	178.1	By MS/MS	By MS/MS	By MS/MS	By MS/MS	By MS/MS
DLIELTESLFR	EFTMMELYMAYADYKDLIELTESLFRTLAQ	ADYKDLIELTESLFRTLAQDILGKTEVTYG	K	D	L	F	R	T	0	1	0	1	0	0	2	0	0	1	3	0	0	1	0	1	1	0	0	0	0	0	11	0	1334.71	P0A8N3	P0A8N3	289	299	lysS	Lysine--tRNA ligase	yes	yes	2;3	1.4898e-15	185.97	By MS/MS				By MS/MS
DLIGKYVILPLVNR	GDTGVAVNPEDPRYKDLIGKYVILPLVNRR	KDLIGKYVILPLVNRRIPIVGDEHADMEKG	K	D	L	N	R	R	0	1	1	1	0	0	0	1	0	2	3	1	0	0	1	0	0	0	1	2	0	0	14	1	1611.97	P07118	P07118	244	257	valS	Valine--tRNA ligase	yes	yes	3	0.00020782	76.588
DLIGWIDQPSVELSNALMHHPDINLILATGGPGMVK	ADIVLQAAIAAGAPKDLIGWIDQPSVELSN	DINLILATGGPGMVKAAYSSGKPAIGVGAG	K	D	L	V	K	A	2	0	2	3	0	1	1	4	2	4	5	1	2	0	3	2	1	1	0	2	0	0	36	0	3850.97	P0A9Q7	P0A9Q7	165	200	adhE	Aldehyde-alcohol dehydrogenase;Alcohol dehydrogenase;Acetaldehyde dehydrogenase [acetylating];Pyruvate-formate-lyase deactivase	yes	yes	3	1.4869e-10	81.91					By MS/MS
DLLAPWVPDAPSR	______________________________	LRDLLAPWVPDAPSRALREMTLDSRVAAAG	R	D	L	S	R	A	2	1	0	2	0	0	0	0	0	0	2	0	0	0	3	1	0	1	0	1	0	0	13	0	1435.75	P22188	P22188	8	20	murE	UDP-N-acetylmuramoyl-L-alanyl-D-glutamate--2,6-diaminopimelate ligase	yes	yes	2	2.311e-10	135.8	By MS/MS	By MS/MS		By MS/MS	By MS/MS
DLLGATNPANALAGTLR	VVSVLEGENAVQRHRDLLGATNPANALAGT	LGATNPANALAGTLRADYADSLTENGTHGS	R	D	L	L	R	A	4	1	2	1	0	0	0	2	0	0	4	0	0	0	1	0	2	0	0	0	0	0	17	0	1666.9	P0A763	P0A763	88	104	ndk	Nucleoside diphosphate kinase	yes	yes	2;3	3.9644e-51	218.5	By MS/MS	By MS/MS	By MS/MS	By MS/MS	By MS/MS
DLLNVPSNYK	KEFIQVAEEAEKDFRDLLNVPSNYKVLFCH	EKDFRDLLNVPSNYKVLFCHGGGRGQFAAV	R	D	L	Y	K	V	0	0	2	1	0	0	0	0	0	0	2	1	0	0	1	1	0	0	1	1	0	0	10	0	1161.6	P23721	P23721	59	68	serC	Phosphoserine aminotransferase	yes	yes	2	7.8354e-05	101.46			By MS/MS	By MS/MS	By MS/MS
DLLPLVEGCTVSTK	GESSGPDVSREGVQRDLLPLVEGCTVSTKH	RDLLPLVEGCTVSTKHGMVKTDHILFIASG	R	D	L	T	K	H	0	0	0	1	1	0	1	1	0	0	3	1	0	0	1	1	2	0	0	2	0	0	14	0	1530.8	P0A6H5	P0A6H5	280	293	hslU	ATP-dependent protease ATPase subunit HslU	yes	yes	2	2.8347e-07	121.08				By MS/MS	By MS/MS
DLMGNSSELR	PVVERILAATQQALKDLMGNSSELRNLKAS	QQALKDLMGNSSELRNLKASDFTDEKFGVP	K	D	L	L	R	N	0	1	1	1	0	0	1	1	0	0	2	0	1	0	0	2	0	0	0	0	0	0	10	0	1120.52	P46837	P46837	589	598	yhgF	Protein YhgF	yes	yes	2	4.7209e-06	120.87	By MS/MS				By MS/MS
DLNELAEQNLILR	ELVEHFSVSPQTIRRDLNELAEQNLILRHH	RRDLNELAEQNLILRHHGGAALPSSSVNTP	R	D	L	L	R	H	1	1	2	1	0	1	2	0	0	1	4	0	0	0	0	0	0	0	0	0	0	0	13	0	1539.83	P0ACL0	P0ACL0	39	51	glpR	Glycerol-3-phosphate regulon repressor	yes	yes	2	2e-24	188.28		By MS/MS		By MS/MS	By MS/MS
DLNIDPATLR	GLCHSVQGTAEELARDLNIDPATLRYRCAG	EELARDLNIDPATLRYRCAGINHMAFYLEL	R	D	L	L	R	Y	1	1	1	2	0	0	0	0	0	1	2	0	0	0	1	0	1	0	0	0	0	0	10	0	1126.6	P06720	P06720	186	195	melA	Alpha-galactosidase	yes	yes	2	1.2345e-06	134.77		By MS/MS		By MS/MS	By MS/MS
DLPLIASNFR	DEESSQVHAQGLVIRDLPLIASNFRNTEDL	GLVIRDLPLIASNFRNTEDLSSYLKRHNIV	R	D	L	F	R	N	1	1	1	1	0	0	0	0	0	1	2	0	0	1	1	1	0	0	0	0	0	0	10	0	1144.62	P0A6F1	P0A6F1	84	93	carA	Carbamoyl-phosphate synthase small chain	yes	yes	2	2.5874e-28	222.19	By MS/MS	By MS/MS	By MS/MS	By MS/MS	By MS/MS
DLQSIADYPVK	LELIREHTTIVKHYRDLQSIADYPVKVRKL	KHYRDLQSIADYPVKVRKLIRRLRRIRIDR	R	D	L	V	K	V	1	0	0	2	0	1	0	0	0	1	1	1	0	0	1	1	0	0	1	1	0	0	11	0	1247.64	P23830	P23830	420	430	pssA	CDP-diacylglycerol--serine O-phosphatidyltransferase	yes	yes	2	2.9715e-07	121.73		By MS/MS			By MS/MS
DLRTGVETRNTQAVLDGSLDQFIEASLK	GSQIRSYVLDDSRIKDLRTGVETRNTQAVL	VLDGSLDQFIEASLKAGL____________	K	D	L	L	K	A	2	2	1	3	0	2	2	2	0	1	4	1	0	1	0	2	3	0	0	2	0	0	28	2	3075.58	P07012	P07012	335	362	prfB	Peptide chain release factor 2	yes	yes	3	0.019715	43.936			By MS/MS
DLSEELQILEAGLFSR	RALEIEEMQLKQAKKDLSEELQILEAGLFS	LSEELQILEAGLFSRIRAVLVAGGVEAEKL	K	D	L	S	R	I	1	1	0	1	0	1	3	1	0	1	4	0	0	1	0	2	0	0	0	0	0	0	16	0	1818.94	P0A8V2	P0A8V2	959	974	rpoB	DNA-directed RNA polymerase subunit beta	yes	yes	3	0.00098071	69.331
DLTAADGQTR	RNEEALELLFGHLRKDLTAADGQTRKTFQE	GHLRKDLTAADGQTRKTFQEILAALGTGDA	K	D	L	T	R	K	2	1	0	2	0	1	0	1	0	0	1	0	0	0	0	0	2	0	0	0	0	0	10	0	1046.5	P77395	P77395	246	255	ybbN	Uncharacterized protein YbbN	yes	yes	2	4.9122e-06	118.06				By MS/MS
DLTDAAVK	TEVGYVGKEVDSIIRDLTDAAVKMVRVQAI	EVDSIIRDLTDAAVKMVRVQAIEKNRYRAE	R	D	L	V	K	M	2	0	0	2	0	0	0	0	0	0	1	1	0	0	0	0	1	0	0	1	0	0	8	0	831.434	P0A6H5	P0A6H5	102	109	hslU	ATP-dependent protease ATPase subunit HslU	yes	yes	2	0.035071	58.604				By MS/MS	By MS/MS
DLTKPAVLEVITPTQVR	TAEQFAKGVQLHNEKDLTKPAVLEVITPTQ	TKPAVLEVITPTQVRLTISEGRYHQVKRMF	K	D	L	V	R	L	1	1	0	1	0	1	1	0	0	1	2	1	0	0	2	0	3	0	0	3	0	0	17	1	1879.08	P0AA43	P0AA43	159	175	rsuA	Ribosomal small subunit pseudouridine synthase A	yes	yes	2;3	0.00010153	87.974
DLTQAWAVAMALGVEDK	MTKYHVNFMGGDLGKDLTQAWAVAMALGVE	TQAWAVAMALGVEDKVTVPLFEGVQKTQTI	K	D	L	D	K	V	4	0	0	2	0	1	1	1	0	0	2	1	1	0	0	0	1	1	0	2	0	0	17	0	1816.9	P0AEG4	P0AEG4	90	106	dsbA	Thiol:disulfide interchange protein DsbA	yes	yes	2;3	1.3179e-14	153.09	By MS/MS	By MS/MS	By MS/MS	By MS/MS
DLVESAPAALK	KAVRGATGLGLKEAKDLVESAPAALKEGVS	KEAKDLVESAPAALKEGVSKDDAEALKKAL	K	D	L	L	K	E	3	0	0	1	0	0	1	0	0	0	2	1	0	0	1	1	0	0	0	1	0	0	11	0	1112.61	P0A7K2	P0A7K2	86	96	rplL	50S ribosomal protein L7/L12	yes	yes	2;3	1.5818e-05	100.88	By MS/MS	By MS/MS	By MS/MS	By MS/MS	By MS/MS
DLVESAPAALKEGVSK	KAVRGATGLGLKEAKDLVESAPAALKEGVS	LVESAPAALKEGVSKDDAEALKKALEEAGA	K	D	L	S	K	D	3	0	0	1	0	0	2	1	0	0	2	2	0	0	1	2	0	0	0	2	0	0	16	1	1612.87	P0A7K2	P0A7K2	86	101	rplL	50S ribosomal protein L7/L12	yes	yes	2;3	6.2791e-14	153.38		By MS/MS		By MS/MS
DLVESAPAALKEGVSKDDAEALK	KAVRGATGLGLKEAKDLVESAPAALKEGVS	ALKEGVSKDDAEALKKALEEAGAEVEVK__	K	D	L	L	K	K	5	0	0	3	0	0	3	1	0	0	3	3	0	0	1	2	0	0	0	2	0	0	23	2	2355.22	P0A7K2	P0A7K2	86	108	rplL	50S ribosomal protein L7/L12	yes	yes	2;3;4	1.0412e-116	282.47
DLVESVMQR	YALVQIDGQAVILAKDLVESVMQRIGVTDY	AVILAKDLVESVMQRIGVTDYTILGTVKGA	K	D	L	Q	R	I	0	1	0	1	0	1	1	0	0	0	1	0	1	0	0	1	0	0	0	2	0	0	9	0	1075.53	P00956	P00956	276	284	ileS	Isoleucine--tRNA ligase	yes	yes	1;2	5.3024e-34	234.82	By MS/MS	By MS/MS	By MS/MS	By MS/MS	By MS/MS
DLVHAIPLYAIK	LVRFKGKMQPGITLRDLVHAIPLYAIKQGL	TLRDLVHAIPLYAIKQGLLTVEKKGKKNIF	R	D	L	I	K	Q	2	0	0	1	0	0	0	0	1	2	2	1	0	0	1	0	0	0	1	1	0	0	12	0	1351.79	P36683	P36683	548	559	acnB	Aconitate hydratase B	yes	yes	2;3	1.7344e-11	147.2			By MS/MS	By MS/MS	By MS/MS
DLVVSLAYQVR	______________________________	KVAKDLVVSLAYQVRTEDGVLVDESPVSAP	K	D	L	V	R	T	1	1	0	1	0	1	0	0	0	0	2	0	0	0	0	1	0	0	1	3	0	0	11	0	1261.7	P0A9K9	P0A9K9	6	16	slyD	FKBP-type peptidyl-prolyl cis-trans isomerase SlyD	yes	yes	2	1.7906e-24	197.3	By MS/MS	By MS/MS	By MS/MS	By MS/MS	By MS/MS
DLWVASSCSLLHSPIDLSVETR	LTEKYAQIKDIVGKRDLWVASSCSLLHSPI	CSLLHSPIDLSVETRLDAEVKSWFAFALQK	R	D	L	T	R	L	1	1	0	2	1	0	1	0	1	1	4	0	0	0	1	5	1	1	0	2	0	0	22	0	2484.23	P25665	P25665	316	337	metE	5-methyltetrahydropteroyltriglutamate--homocysteine methyltransferase	yes	yes	2	4.6655e-87	242.86		By MS/MS	By MS/MS	By MS/MS	By MS/MS
DMATGEIEVLASSLTIINR	VTGTVRARDEKNINRDMATGEIEVLASSLT	GEIEVLASSLTIINRADVLPLDSNHVNTEE	R	D	M	N	R	A	2	1	1	1	0	0	2	1	0	3	2	0	1	0	0	2	2	0	0	1	0	0	19	0	2032.05	P21889	P21889	86	104	aspS	Aspartate--tRNA ligase	yes	yes	2;3	4.178e-215	373.19	By MS/MS	By MS/MS	By MS/MS	By MS/MS	By MS/MS
DMGGLPDALFVIDADHEHIAIK	TRELEKLENSLGGIKDMGGLPDALFVIDAD	ALFVIDADHEHIAIKEANNLGIPVFAIVDT	K	D	M	I	K	E	3	0	0	4	0	0	1	2	2	3	2	1	1	1	1	0	0	0	0	1	0	0	22	0	2376.18	P0A7V0	P0A7V0	153	174	rpsB	30S ribosomal protein S2	yes	yes	2;3;4	5.7223e-35	192.54	By MS/MS	By MS/MS	By MS/MS	By MS/MS	By MS/MS
DMTAAELK	EGGLTAMHHPFTSPKDMTAAELKAAPENAV	HPFTSPKDMTAAELKAAPENAVANAYDMVI	K	D	M	L	K	A	2	0	0	1	0	0	1	0	0	0	1	1	1	0	0	0	1	0	0	0	0	0	8	0	877.422	P21889	P21889	456	463	aspS	Aspartate--tRNA ligase	yes	yes	1;2	4.78e-17	194.44	By MS/MS	By MS/MS	By MS/MS	By MS/MS	By MS/MS
DMVKPEEMVVLDR	ARFLLANLNGFDPAKDMVKPEEMVVLDRWA	AKDMVKPEEMVVLDRWAVGCAKAAQEDILK	K	D	M	D	R	W	0	1	0	2	0	0	2	0	0	0	1	1	2	0	1	0	0	0	0	3	0	0	13	1	1559.77	P00956	P00956	674	686	ileS	Isoleucine--tRNA ligase	yes	yes	2;3	5.2739e-15	151.99	By MS/MS	By MS/MS	By MS/MS	By MS/MS	By MS/MS
DNEIVAK	TDSVANRRLAFARTRDNEIVAKLFNELGPR	RLAFARTRDNEIVAKLFNELGPRFASRAGG	R	D	N	A	K	L	1	0	1	1	0	0	1	0	0	1	0	1	0	0	0	0	0	0	0	1	0	0	7	0	787.408	P0AG44	P0AG44	72	78	rplQ	50S ribosomal protein L17	yes	yes	2	0.0052926	97.071			By MS/MS	By MS/MS	By MS/MS
DNQDGFQQLFSELGIANR	KDLGIDVTVGGFLGKDNQDGFQQLFSELGI	DGFQQLFSELGIANRFQVVQGRTRINVKLT	K	D	N	N	R	F	1	1	2	2	0	3	1	2	0	1	2	0	0	2	0	1	0	0	0	0	0	0	18	0	2050.97	P0AEW9	P0AEW9	65	82	fruK	1-phosphofructokinase	yes	yes	2	1.6917e-05	96.414
DNTPMFVK	ITAGAKKVVMTGPSKDNTPMFVKGANFDKY	VMTGPSKDNTPMFVKGANFDKYAGQDIVSN	K	D	N	V	K	G	0	0	1	1	0	0	0	0	0	0	0	1	1	1	1	0	1	0	0	1	0	0	8	0	950.453	P0A9B2	P0A9B2	125	132	gapA	Glyceraldehyde-3-phosphate dehydrogenase A	yes	yes	2	0.0027953	95.541	By MS/MS	By MS/MS	By MS/MS	By MS/MS
DNTWYTGAK	VALAGFATVAQAAPKDNTWYTGAKLGWSQY	AQAAPKDNTWYTGAKLGWSQYHDTGFINNN	K	D	N	A	K	L	1	0	1	1	0	0	0	1	0	0	0	1	0	0	0	0	2	1	1	0	0	0	9	0	1054.47	P0A910	P0A910	25	33	ompA	Outer membrane protein A	yes	yes	2	0.0025818	85.161
DNVVIYEGELESLR	TEGVVKRHNPIRVLRDNVVIYEGELESLRR	RDNVVIYEGELESLRRFKDDVNEVRNGMEC	R	D	N	L	R	R	0	1	1	1	0	0	3	1	0	1	2	0	0	0	0	1	0	0	1	2	0	0	14	0	1634.82	P0A705;P0A705-3;P0A705-2	P0A705	833	846	infB	Translation initiation factor IF-2	yes	no	2	1.0587e-68	251.34	By MS/MS	By MS/MS	By MS/MS	By MS/MS
DNVVIYEGELESLRR	TEGVVKRHNPIRVLRDNVVIYEGELESLRR	DNVVIYEGELESLRRFKDDVNEVRNGMECG	R	D	N	R	R	F	0	2	1	1	0	0	3	1	0	1	2	0	0	0	0	1	0	0	1	2	0	0	15	1	1790.92	P0A705;P0A705-3;P0A705-2	P0A705	833	847	infB	Translation initiation factor IF-2	yes	no	2;3	1.745e-83	279.08		By MS/MS			By MS/MS
DPDDERNAFLEVR	SEQLEQQLQVLLLPKDPDDERNAFLEVRAG	PKDPDDERNAFLEVRAGTGGDEAALFAGDL	K	D	P	V	R	A	1	2	1	3	0	0	2	0	0	0	1	0	0	1	1	0	0	0	0	1	0	0	13	1	1574.73	P0A7I0	P0A7I0	104	116	prfA	Peptide chain release factor 1	yes	yes	2;3	2.4298e-38	213.38
DPETTAQWIER	EKQDTAGSELLPQAKDPETTAQWIERCLAG	PQAKDPETTAQWIERCLAGSEPIPESLKIQ	K	D	P	E	R	C	1	1	0	1	0	1	2	0	0	1	0	0	0	0	1	0	2	1	0	0	0	0	11	0	1344.63	P30177	P30177	270	280	ybiB	Uncharacterized protein YbiB	yes	yes	2	3.5526e-15	171.56
DPFTLTEHDGK	GHTDTVPFDDGRWTRDPFTLTEHDGKLYGL	RWTRDPFTLTEHDGKLYGLGTADMKGFFAF	R	D	P	G	K	L	0	0	0	2	0	0	1	1	1	0	1	1	0	1	1	0	2	0	0	0	0	0	11	0	1258.58	P23908	P23908	94	104	argE	Acetylornithine deacetylase	yes	yes	2	9.8538e-15	166.07			By MS/MS		By MS/MS
DPMELLDEVENELK	TPILTFMNKLDRDIRDPMELLDEVENELKI	RDPMELLDEVENELKIGCAPITWPIGCGKL	R	D	P	L	K	I	0	0	1	2	0	0	4	0	0	0	3	1	1	0	1	0	0	0	0	1	0	0	14	0	1672.79	P0A7I4	P0A7I4	150	163	prfC	Peptide chain release factor 3	yes	yes	2	9.0454e-57	234.39
DPNTLVGLPLIALCQMLR	SEGFGITLFERLEGRDPNTLVGLPLIALCQ	TLVGLPLIALCQMLRREGKNPLMG______	R	D	P	L	R	R	1	1	1	1	1	1	0	1	0	1	5	0	1	0	2	0	1	0	0	1	0	0	18	0	2023.1	P0A729	P0A729	168	185	yceF	Maf-like protein YceF	yes	yes	2	5.7874e-42	211.26					By MS/MS
DPQQIISGNEK	KLLPNFIFVANIESKDPQQIISGNEKVVRP	IESKDPQQIISGNEKVVRPRLADAEFFFNT	K	D	P	E	K	V	0	0	1	1	0	2	1	1	0	2	0	1	0	0	1	1	0	0	0	0	0	0	11	0	1227.61	P00961	P00961	311	321	glyS	Glycine--tRNA ligase beta subunit	yes	yes	1;2	4.0832e-48	277.7		By MS/MS	By MS/MS	By MS/MS	By MS/MS
DQGIDLR	FDSRLINYLVEEFKKDQGIDLRNDPLAMQR	YLVEEFKKDQGIDLRNDPLAMQRLKEAAEK	K	D	Q	L	R	N	0	1	0	2	0	1	0	1	0	1	1	0	0	0	0	0	0	0	0	0	0	0	7	0	815.414	P0A6Y8	P0A6Y8	247	253	dnaK	Chaperone protein DnaK	yes	yes	2	0.0089678	89.369				By MS/MS
DQHLEGLPGQQIAR	LTGFYKPTGGTILLRDQHLEGLPGQQIARM	RDQHLEGLPGQQIARMGVVRTFQHVRLFRE	R	D	Q	A	R	M	1	1	0	1	0	3	1	2	1	1	2	0	0	0	1	0	0	0	0	0	0	0	14	0	1560.8	P0A9S7	P0A9S7	66	79	livG	High-affinity branched-chain amino acid transport ATP-binding protein LivG	yes	yes	3	0.080617	25.982
DQIIEAVAAMSVMDVVELISAMEEK	______________________________	SVMDVVELISAMEEKFGVSAAAAVAVAAGP	K	D	Q	E	K	F	4	0	0	2	0	1	4	0	0	3	1	1	3	0	0	2	0	0	0	4	0	0	25	0	2720.33	P0A7K2	P0A7K2	6	30	rplL	50S ribosomal protein L7/L12	yes	yes	2;3;4	3.7155e-50	205.62	By MS/MS	By MS/MS	By MS/MS	By MS/MS	By MS/MS
DQLLENLQEGMEVK	VSRRAVIESENSAERDQLLENLQEGMEVKG	RDQLLENLQEGMEVKGIVKNLTDYGAFVDL	R	D	Q	V	K	G	0	0	1	1	0	2	3	1	0	0	3	1	1	0	0	0	0	0	0	1	0	0	14	0	1644.8	P0AG67	P0AG67	183	196	rpsA	30S ribosomal protein S1	yes	yes	2;3	5.5567e-57	238.01	By MS/MS	By MS/MS	By MS/MS	By MS/MS	By MS/MS
DQVGNILIR	YIVGWAKEKGFHVERDQVGNILIRKPATAG	GFHVERDQVGNILIRKPATAGMENRKPVVL	R	D	Q	I	R	K	0	1	1	1	0	1	0	1	0	2	1	0	0	0	0	0	0	0	0	1	0	0	9	0	1026.58	P15288	P15288	50	58	pepD	Cytosol non-specific dipeptidase	yes	yes	3	0.086894	28.495
DQYDLHPVYK	AKLAGVREAEIRKLRDQYDLHPVYKRVDTC	IRKLRDQYDLHPVYKRVDTCAAEFATDTAY	R	D	Q	Y	K	R	0	0	0	2	0	1	0	0	1	0	1	1	0	0	1	0	0	0	2	1	0	0	10	0	1276.61	P00968	P00968	518	527	carB	Carbamoyl-phosphate synthase large chain	yes	yes	2;3	7.3338e-05	102.07			By MS/MS	By MS/MS	By MS/MS
DREGIVQVFFDPDRADALK	NRRRDLGSLIFIDMRDREGIVQVFFDPDRA	IVQVFFDPDRADALKLASELRNEFCIQVTG	R	D	R	L	K	L	2	2	0	4	0	1	1	1	0	1	1	1	0	2	1	0	0	0	0	2	0	0	19	2	2190.11	P21889	P21889	40	58	aspS	Aspartate--tRNA ligase	yes	yes	2;3;4	8.3869e-52	224.64
DRLNEMGIVLEDGPQGTTWR	DARKAKDWAAADAARDRLNEMGIVLEDGPQ	MGIVLEDGPQGTTWRRK_____________	R	D	R	W	R	R	0	2	1	2	0	1	2	3	0	1	2	0	1	0	1	0	2	1	0	1	0	0	20	1	2286.11	P21888	P21888	440	459	cysS	Cysteine--tRNA ligase	yes	yes	2;3	7.7697e-67	233.37
DRSVEENLALFEK	YRGTLTQPGKNSPYRDRSVEENLALFEKMR	YRDRSVEENLALFEKMRAGGFEEGKACLRA	R	D	R	E	K	M	1	1	1	1	0	0	3	0	0	0	2	1	0	1	0	1	0	0	0	1	0	0	13	1	1548.78	P00962	P00962	148	160	glnS	Glutamine--tRNA ligase	yes	yes	2;3	5.0053e-06	90.689
DRVEDATLVLSVGDEVEAK	ADGVEGYLRASEASRDRVEDATLVLSVGDE	DATLVLSVGDEVEAKFTGVDRKNRAISLSV	R	D	R	A	K	F	2	1	0	3	0	0	3	1	0	0	2	1	0	0	0	1	1	0	0	4	0	0	19	1	2044.03	P0AG67	P0AG67	486	504	rpsA	30S ribosomal protein S1	yes	yes	2;3;4	9.0939e-132	298.1		By MS/MS			By MS/MS
DSEHFFFDLPSFSEMLQAWTR	IEPKSVVSGATPVMRDSEHFFFDLPSFSEM	FDLPSFSEMLQAWTRSGALQEQVANKMQEW	R	D	S	T	R	S	1	1	0	2	0	1	2	0	1	0	2	0	1	4	1	3	1	1	0	0	0	0	21	0	2589.16	P00959	P00959	187	207	metG	Methionine--tRNA ligase	yes	yes	3	1.4762e-07	118.52					By MS/MS
DSGLDISYALR	VGCGAQGLNQGLNMRDSGLDISYALRKEAI	LNMRDSGLDISYALRKEAIAEKRASWRKAT	R	D	S	L	R	K	1	1	0	2	0	0	0	1	0	1	2	0	0	0	0	2	0	0	1	0	0	0	11	0	1208.6	P05793	P05793	58	68	ilvC	Ketol-acid reductoisomerase	yes	yes	2	6.3103e-14	169.21	By MS/MS	By MS/MS	By MS/MS		By MS/MS
DSGLDISYALRK	VGCGAQGLNQGLNMRDSGLDISYALRKEAI	NMRDSGLDISYALRKEAIAEKRASWRKATE	R	D	S	R	K	E	1	1	0	2	0	0	0	1	0	1	2	1	0	0	0	2	0	0	1	0	0	0	12	1	1336.7	P05793	P05793	58	69	ilvC	Ketol-acid reductoisomerase	yes	yes	2	1.997e-05	95.642
DSHPMAVMCGITGALAAFYHDSLDVNNPR	MIHEQITRLFHAFRRDSHPMAVMCGITGAL	LAAFYHDSLDVNNPRHREIAAFRLLSKMPT	R	D	S	P	R	H	4	1	2	3	1	0	0	2	2	1	2	0	2	1	2	2	1	0	1	2	0	0	29	0	3158.44	P0ABH7	P0ABH7	128	156	gltA	Citrate synthase	yes	yes	4	1.1175e-07	86.519
DSILEAIDAGIK	GATASVIYVPAPFCKDSILEAIDAGIKLII	FCKDSILEAIDAGIKLIITITEGIPTLDML	K	D	S	I	K	L	2	0	0	2	0	0	1	1	0	3	1	1	0	0	0	1	0	0	0	0	0	0	12	0	1243.67	P0AGE9	P0AGE9	80	91	sucD	Succinyl-CoA ligase [ADP-forming] subunit alpha	yes	yes	2	0.0046841	68.847
DSLGETAFNMLLDR	ARYFTPALTTIHQPKDSLGETAFNMLLDRI	KDSLGETAFNMLLDRIVNKREEPQSIEVHP	K	D	S	D	R	I	1	1	1	2	0	0	1	1	0	0	3	0	1	1	0	1	1	0	0	0	0	0	14	0	1580.75	P0ACP7	P0ACP7	295	308	purR	HTH-type transcriptional repressor PurR	yes	yes	2	4.9967e-15	158.56	By MS/MS			By MS/MS
DSLPEGVYNDQFK	TLQDVGGRIQLYVARDSLPEGVYNDQFKKW	ARDSLPEGVYNDQFKKWDLGDIIGARGTLF	R	D	S	F	K	K	0	0	1	2	0	1	1	1	0	0	1	1	0	1	1	1	0	0	1	1	0	0	13	0	1510.69	P0A8N5	P0A8N5	102	114	lysU	Lysine--tRNA ligase, heat inducible	yes	yes	1;2;3	2.2683e-60	250.37	By MS/MS	By MS/MS	By MS/MS	By MS/MS	By MS/MS
DSLPEGVYNDQFKK	TLQDVGGRIQLYVARDSLPEGVYNDQFKKW	RDSLPEGVYNDQFKKWDLGDIIGARGTLFK	R	D	S	K	K	W	0	0	1	2	0	1	1	1	0	0	1	2	0	1	1	1	0	0	1	1	0	0	14	1	1638.79	P0A8N5	P0A8N5	102	115	lysU	Lysine--tRNA ligase, heat inducible	yes	yes	3	5.697e-06	104.17		By MS/MS
DSQEYVSK	VYKPGNVVLTPTILRDSQEYVSKKHNLPHN	LTPTILRDSQEYVSKKHNLPHNSLNFVFHG	R	D	S	S	K	K	0	0	0	1	0	1	1	0	0	0	0	1	0	0	0	2	0	0	1	1	0	0	8	0	954.429	P0AB71	P0AB71	244	251	fbaA	Fructose-bisphosphate aldolase class 2	yes	yes	2	0.017213	69.984			By MS/MS		By MS/MS
DSTAELYHFIGK	DKRGDSVSFDEYWKKDSTAELYHFIGKDIV	WKKDSTAELYHFIGKDIVYFHSLFWPAMLE	K	D	S	G	K	D	1	0	0	1	0	0	1	1	1	1	1	1	0	1	0	1	1	0	1	0	0	0	12	0	1379.67	P00959	P00959	285	296	metG	Methionine--tRNA ligase	yes	yes	1;2;3	6.6125e-26	209.73	By MS/MS	By MS/MS	By MS/MS	By MS/MS	By MS/MS
DSVGAVVMGPYADLAEGMK	SLPGNRYAIALNLERDSVGAVVMGPYADLA	AVVMGPYADLAEGMKVKCTGRILEVPVGRG	R	D	S	M	K	V	3	0	0	2	0	0	1	3	0	0	1	1	2	0	1	1	0	0	1	3	0	0	19	0	1908.9	P0ABB0	P0ABB0	69	87	atpA	ATP synthase subunit alpha	yes	yes	2	0.00010126	82.925			By MS/MS	By MS/MS
DSVIGLSK	FVTIDGKATVAYIPKDSVIGLSKINRIVQF	TVAYIPKDSVIGLSKINRIVQFFAQRPQVQ	K	D	S	S	K	I	0	0	0	1	0	0	0	1	0	1	1	1	0	0	0	2	0	0	0	1	0	0	8	0	817.455	P0A6T5	P0A6T5	130	137	folE	GTP cyclohydrolase 1	yes	yes	2	0.0055483	87.435	By MS/MS	By MS/MS
DSVSYGVVK	FVFHGGSGSTAQEIKDSVSYGVVKMNIDTD	TAQEIKDSVSYGVVKMNIDTDTQWATWEGV	K	D	S	V	K	M	0	0	0	1	0	0	0	1	0	0	0	1	0	0	0	2	0	0	1	3	0	0	9	0	952.487	P0AB71	P0AB71	277	285	fbaA	Fructose-bisphosphate aldolase class 2	yes	yes	2	0.015856	62.88	By MS/MS	By MS/MS	By MS/MS		By MS/MS
DSVTLVHK	RLVRAAIEYAIANDRDSVTLVHKGNIMKFT	YAIANDRDSVTLVHKGNIMKFTEGAFKDWG	R	D	S	H	K	G	0	0	0	1	0	0	0	0	1	0	1	1	0	0	0	1	1	0	0	2	0	0	8	0	897.492	P08200	P08200	223	230	icd	Isocitrate dehydrogenase [NADP]	yes	yes	2	0.0011085	108.09	By MS/MS	By MS/MS		By MS/MS
DTEELHPR	RQRTWGVPMSLFVHKDTEELHPRTLELMEE	MSLFVHKDTEELHPRTLELMEEVAKRVEVD	K	D	T	P	R	T	0	1	0	1	0	0	2	0	1	0	1	0	0	0	1	0	1	0	0	0	0	0	8	0	995.467	P00956	P00956	481	488	ileS	Isoleucine--tRNA ligase	yes	yes	2;3	3.711e-16	208.67	By MS/MS	By MS/MS	By MS/MS	By MS/MS	By MS/MS
DTLHLEGK	RAFLPGSLVDVRPVRDTLHLEGKELEFKVI	VDVRPVRDTLHLEGKELEFKVIKLDQKRNN	R	D	T	G	K	E	0	0	0	1	0	0	1	1	1	0	2	1	0	0	0	0	1	0	0	0	0	0	8	0	911.471	P0AG67	P0AG67	143	150	rpsA	30S ribosomal protein S1	yes	yes	1;2;3	8.0396e-06	160.54	By MS/MS	By MS/MS	By MS/MS	By MS/MS	By MS/MS
DTLHLEGKELEFK	RAFLPGSLVDVRPVRDTLHLEGKELEFKVI	VRDTLHLEGKELEFKVIKLDQKRNNVVVSR	R	D	T	F	K	V	0	0	0	1	0	0	3	1	1	0	3	2	0	1	0	0	1	0	0	0	0	0	13	1	1557.8	P0AG67	P0AG67	143	155	rpsA	30S ribosomal protein S1	yes	yes	2;3;4	8.2266e-24	182.35
DTPILTFMNK	VEDRTRKLMEVTRLRDTPILTFMNKLDRDI	VTRLRDTPILTFMNKLDRDIRDPMELLDEV	R	D	T	N	K	L	0	0	1	1	0	0	0	0	0	1	1	1	1	1	1	0	2	0	0	0	0	0	10	0	1178.6	P0A7I4	P0A7I4	134	143	prfC	Peptide chain release factor 3	yes	yes	1;2	2.5391e-37	232.46	By MS/MS			By MS/MS	By MS/MS
DTTTIIDGVGEEAAIQGR	TLEDLGQAKRVVINKDTTTIIDGVGEEAAI	TIIDGVGEEAAIQGRVAQIRQQIEEATSDY	K	D	T	G	R	V	2	1	0	2	0	1	2	3	0	3	0	0	0	0	0	0	3	0	0	1	0	0	18	0	1844.91	P0A6F5	P0A6F5	328	345	groL	60 kDa chaperonin	yes	yes	2	4.055e-53	222.72	By MS/MS	By MS/MS	By MS/MS	By MS/MS	By MS/MS
DVADWLK	QHCSMAERRADEATRDVADWLKCDFMLDQV	RRADEATRDVADWLKCDFMLDQVGNVFKGV	R	D	V	L	K	C	1	0	0	2	0	0	0	0	0	0	1	1	0	0	0	0	0	1	0	1	0	0	7	0	845.428	P21499	P21499	629	635	rnr	Ribonuclease R	yes	yes	1;2	0.0029546	116.3	By MS/MS	By MS/MS	By MS/MS	By MS/MS	By MS/MS
DVAEILLEGLR	______________________________	IAQRDVAEILLEGLRRLEYRGYDSAGLAVV	R	D	V	L	R	R	1	1	0	1	0	0	2	1	0	1	3	0	0	0	0	0	0	0	0	1	0	0	11	0	1226.69	P17169	P17169	12	22	glmS	Glutamine--fructose-6-phosphate aminotransferase [isomerizing]	yes	yes	1;2;3	1.0639e-24	203.35	By MS/MS	By MS/MS	By MS/MS	By MS/MS	By MS/MS
DVAEILLEGLRR	______________________________	AQRDVAEILLEGLRRLEYRGYDSAGLAVVD	R	D	V	R	R	L	1	2	0	1	0	0	2	1	0	1	3	0	0	0	0	0	0	0	0	1	0	0	12	1	1382.79	P17169	P17169	12	23	glmS	Glutamine--fructose-6-phosphate aminotransferase [isomerizing]	yes	yes	3	8.4976e-09	121.08
DVAELVDWFDAR	ALRRHMSGDIDNFPRDVAELVDWFDARDPN	FPRDVAELVDWFDARDPNPHVRPVPGYGEK	R	D	V	A	R	D	2	1	0	3	0	0	1	0	0	0	1	0	0	1	0	0	0	1	0	2	0	0	12	0	1434.68	P0ADV5	P0ADV5	138	149	yhbW	Uncharacterized protein YhbW	yes	yes	2	4.5009e-19	185.14	By MS/MS	By MS/MS	By MS/MS	By MS/MS	By MS/MS
DVATGGR	DVCSKCHPFFTGKQRDVATGGRVDRFNKRF	PFFTGKQRDVATGGRVDRFNKRFNIPGSK_	R	D	V	G	R	V	1	1	0	1	0	0	0	2	0	0	0	0	0	0	0	0	1	0	0	1	0	0	7	0	674.335	P0A7M9	P0A7M9	50	56	rpmE	50S ribosomal protein L31	yes	yes	2	0.0090179	88.734
DVATGGRVDR	DVCSKCHPFFTGKQRDVATGGRVDRFNKRF	TGKQRDVATGGRVDRFNKRFNIPGSK____	R	D	V	D	R	F	1	2	0	2	0	0	0	2	0	0	0	0	0	0	0	0	1	0	0	2	0	0	10	1	1044.53	P0A7M9	P0A7M9	50	59	rpmE	50S ribosomal protein L31	yes	yes	2	0.00027324	96.034
DVATPEVADIR	ANIDGKHYFGINWDRDVATPEVADIRNVVA	NWDRDVATPEVADIRNVVAGDPSPDGQGRL	R	D	V	I	R	N	2	1	0	2	0	0	1	0	0	1	0	0	0	0	1	0	1	0	0	2	0	0	11	0	1184.6	P16659	P16659	378	388	proS	Proline--tRNA ligase	yes	yes	1;2	1.6216e-14	175.91	By MS/MS	By MS/MS	By MS/MS	By MS/MS	By MS/MS
DVAVLNQLPLVQPEIVPVGATIDDTLPITVEAPEACPR	TPNRADCLGIIGVARDVAVLNQLPLVQPEI	DTLPITVEAPEACPRYLGRVVKGINVKAPT	R	D	V	P	R	Y	4	1	1	3	1	2	3	1	0	3	4	0	0	0	6	0	3	0	0	6	0	0	38	0	4049.14	P07395	P07395	178	215	pheT	Phenylalanine--tRNA ligase beta subunit	yes	yes	3;4;5	3.3274e-48	174.92	By MS/MS	By MS/MS	By MS/MS	By MS/MS	By MS/MS
DVELEKELLIEAQNLGLGAQFGGK	DELPTEGNEHGQAFRDVELEKELLIEAQNL	IEAQNLGLGAQFGGKYFAHDIRVIRLPRHG	R	D	V	G	K	Y	2	0	1	1	0	2	4	4	0	1	5	2	0	1	0	0	0	0	0	1	0	0	24	1	2570.36	P0AC33	P0AC33	269	292	fumA	Fumarate hydratase class I, aerobic	yes	yes	3	0.03975	38.669
DVFINAGIK	GVQKTQTIRSASDIRDVFINAGIKGEEYDA	SASDIRDVFINAGIKGEEYDAAWNSFVVKS	R	D	V	I	K	G	1	0	1	1	0	0	0	1	0	2	0	1	0	1	0	0	0	0	0	1	0	0	9	0	975.539	P0AEG4	P0AEG4	129	137	dsbA	Thiol:disulfide interchange protein DsbA	yes	yes	2	0.0063274	76.035			By MS/MS
DVFLGLDK	DPTLLFTNAGMNQFKDVFLGLDKRNYSRAT	AGMNQFKDVFLGLDKRNYSRATTSQRCVRA	K	D	V	D	K	R	0	0	0	2	0	0	0	1	0	0	2	1	0	1	0	0	0	0	0	1	0	0	8	0	905.486	P00957	P00957	49	56	alaS	Alanine--tRNA ligase	yes	yes	1;2	0.001068	97.635	By MS/MS	By MS/MS	By MS/MS	By MS/MS	By MS/MS
DVFLGLDKR	DPTLLFTNAGMNQFKDVFLGLDKRNYSRAT	GMNQFKDVFLGLDKRNYSRATTSQRCVRAG	K	D	V	K	R	N	0	1	0	2	0	0	0	1	0	0	2	1	0	1	0	0	0	0	0	1	0	0	9	1	1061.59	P00957	P00957	49	57	alaS	Alanine--tRNA ligase	yes	yes	2;3	8.2413e-08	163.77	By MS/MS	By MS/MS	By MS/MS	By MS/MS	By MS/MS
DVFMGVDELQVGMR	AYGQYDENLVQRVPKDVFMGVDELQVGMRF	KDVFMGVDELQVGMRFLAETDQGPVPVEIT	K	D	V	M	R	F	0	1	0	2	0	1	1	2	0	0	1	0	2	1	0	0	0	0	0	3	0	0	14	0	1594.75	P0A9K9	P0A9K9	82	95	slyD	FKBP-type peptidyl-prolyl cis-trans isomerase SlyD	yes	yes	2;3	5.9367e-10	133.81	By MS/MS	By MS/MS	By MS/MS	By MS/MS	By MS/MS
DVFVHFSAIQGNGFK	ESKGFGFITPADGSKDVFVHFSAIQGNGFK	DVFVHFSAIQGNGFKTLAEGQNVEFEIQDG	K	D	V	F	K	T	1	0	1	1	0	1	0	2	1	1	0	1	0	3	0	1	0	0	0	2	0	0	15	0	1664.83	P0A9Y6	P0A9Y6	28	42	cspC	Cold shock-like protein CspC	yes	yes	2;3	9.8601e-56	231.92	By MS/MS	By MS/MS	By MS/MS	By MS/MS	By MS/MS
DVFVHFSAIQNDGYK	ADKGFGFITPDDGSKDVFVHFSAIQNDGYK	DVFVHFSAIQNDGYKSLDEGQKVSFTIESG	K	D	V	Y	K	S	1	0	1	2	0	1	0	1	1	1	0	1	0	2	0	1	0	0	1	2	0	0	15	0	1738.83	P0A9X9	P0A9X9	29	43	cspA	Cold shock protein CspA	yes	yes	2	3.2189e-47	223.08			By MS/MS
DVFVHFSAIQTNGFK	ESKGFGFITPEDGSKDVFVHFSAIQTNGFK	DVFVHFSAIQTNGFKTLAEGQRVEFEITNG	K	D	V	F	K	T	1	0	1	1	0	1	0	1	1	1	0	1	0	3	0	1	1	0	0	2	0	0	15	0	1708.86	P0A972	P0A972	28	42	cspE	Cold shock-like protein CspE	yes	yes	2;3	4.5361e-97	293.31	By MS/MS	By MS/MS	By MS/MS	By MS/MS	By MS/MS
DVGDWLYAR	VQMAERRRLNRMAERDVGDWLYARFLKDKA	NRMAERDVGDWLYARFLKDKAGTDTRFAAE	R	D	V	A	R	F	1	1	0	2	0	0	0	1	0	0	1	0	0	0	0	0	0	1	1	1	0	0	9	0	1093.52	P30850	P30850	544	552	rnb	Exoribonuclease 2	yes	yes	2	0.00011828	126.28			By MS/MS		By MS/MS
DVIADAFLQQILLR	LKVKNPNTGKEIVIKDVIADAFLQQILLRP	KDVIADAFLQQILLRPAEYDVIACMNLNGD	K	D	V	L	R	P	2	1	0	2	0	2	0	0	0	2	3	0	0	1	0	0	0	0	0	1	0	0	14	0	1613.91	P08200	P08200	279	292	icd	Isocitrate dehydrogenase [NADP]	yes	yes	2	1.0623e-20	167.09					By MS/MS
DVIAFPK	LDRLTMLLTGTDNIRDVIAFPKTTAAACLM	LTGTDNIRDVIAFPKTTAAACLMTEAPSFA	R	D	V	P	K	T	1	0	0	1	0	0	0	0	0	1	0	1	0	1	1	0	0	0	0	1	0	0	7	0	788.443	P21889	P21889	550	556	aspS	Aspartate--tRNA ligase	yes	yes	1;2	0.0083176	64.776	By MS/MS	By MS/MS	By MS/MS		By MS/MS
DVIEAAHALR	RELEIWAGRKLPEMKDVIEAAHALREQGIA	LPEMKDVIEAAHALREQGIAHVVISLGAEG	K	D	V	L	R	E	3	1	0	1	0	0	1	0	1	1	1	0	0	0	0	0	0	0	0	1	0	0	10	0	1093.59	P0AEW9	P0AEW9	204	213	fruK	1-phosphofructokinase	yes	yes	2	0.015376	55.37
DVIILLDSITR	EMVIEKAKRLVEHKKDVIILLDSITRLARA	EHKKDVIILLDSITRLARAYNTVVPASGKV	K	D	V	T	R	L	0	1	0	2	0	0	0	0	0	3	2	0	0	0	0	1	1	0	0	1	0	0	11	0	1256.73	P0AG30	P0AG30	259	269	rho	Transcription termination factor Rho	yes	yes	2	5.6423e-10	126.49		By MS/MS	By MS/MS	By MS/MS	By MS/MS
DVILFPAMR	IDRMVMLFTNSHTIRDVILFPAMRPVK___	NSHTIRDVILFPAMRPVK____________	R	D	V	M	R	P	1	1	0	1	0	0	0	0	0	1	1	0	1	1	1	0	0	0	0	1	0	0	9	0	1060.57	P0A8N3;P0A8N5	P0A8N3	494	502	lysS;lysU	Lysine--tRNA ligase;Lysine--tRNA ligase, heat inducible	no	no	2	4.6294e-06	138.24	By MS/MS	By MS/MS	By MS/MS	By MS/MS	By MS/MS
DVILFPAMRPQK	IDRMIMLFTNSHTIRDVILFPAMRPQK___	TIRDVILFPAMRPQK_______________	R	D	V	Q	K	-	1	1	0	1	0	1	0	0	0	1	1	1	1	1	2	0	0	0	0	1	0	0	12	1	1413.78	P0A8N5	P0A8N5	494	505	lysU	Lysine--tRNA ligase, heat inducible	yes	yes	2;3	3.7633e-11	147.51	By MS/MS	By MS/MS	By MS/MS	By MS/MS	By MS/MS
DVILFPAMRPVK	IDRMVMLFTNSHTIRDVILFPAMRPVK___	TIRDVILFPAMRPVK_______________	R	D	V	V	K	-	1	1	0	1	0	0	0	0	0	1	1	1	1	1	2	0	0	0	0	2	0	0	12	1	1384.79	P0A8N3	P0A8N3	494	505	lysS	Lysine--tRNA ligase	yes	yes	2;3	5.115e-05	98.033	By MS/MS				By MS/MS
DVIPFPR	FERLIAYVTGVQNVRDVIPFPRTPRNASF_	VTGVQNVRDVIPFPRTPRNASF________	R	D	V	P	R	T	0	1	0	1	0	0	0	0	0	1	0	0	0	1	2	0	0	0	0	1	0	0	7	0	842.465	P0A8M0	P0A8M0	453	459	asnS	Asparagine--tRNA ligase	yes	yes	1;2	0.00080305	114.67	By matching	By MS/MS	By MS/MS	By MS/MS	By MS/MS
DVLAPGGSFVVK	PRAMYLVELALEMCRDVLAPGGSFVVKVFQ	MCRDVLAPGGSFVVKVFQGEGFDEYLREIR	R	D	V	V	K	V	1	0	0	1	0	0	0	2	0	0	1	1	0	1	1	1	0	0	0	3	0	0	12	0	1187.65	P0C0R7	P0C0R7	153	164	rlmE	Ribosomal RNA large subunit methyltransferase E	yes	yes	2	0.00042851	81.771	By MS/MS				By MS/MS
DVNEAIR	GKAIPEGAVDNGQLRDVNEAIRSHAIEQVG	AVDNGQLRDVNEAIRSHAIEQVGKKLRGYM	R	D	V	I	R	S	1	1	1	1	0	0	1	0	0	1	0	0	0	0	0	0	0	0	0	1	0	0	7	0	815.414	P05793	P05793	460	466	ilvC	Ketol-acid reductoisomerase	yes	yes	2	0.0065765	92.692		By MS/MS		By MS/MS
DVNVPDIGSDEVEVTEILVK	KEAAPAAAPAAAAAKDVNVPDIGSDEVEVT	DIGSDEVEVTEILVKVGDKVEAEQSLITVE	K	D	V	V	K	V	0	0	1	3	0	0	3	1	0	2	1	1	0	0	1	1	1	0	0	5	0	0	20	0	2169.11	P06959	P06959	107	126	aceF	Dihydrolipoyllysine-residue acetyltransferase component of pyruvate dehydrogenase complex	yes	yes	2	0.00014276	78.69
DVPTNEGVLGEIALSSLPR	EEELQRETLSIVGWRDVPTNEGVLGEIALS	NEGVLGEIALSSLPRIEQIFVNAPAGWRPR	R	D	V	P	R	I	1	1	1	1	0	0	2	2	0	1	3	0	0	0	2	2	1	0	0	2	0	0	19	0	1966.04	P09831	P09831	118	136	gltB	Glutamate synthase [NADPH] large chain	yes	yes	2	0.038227	42.568	By MS/MS				By MS/MS
DVSIMPFK	KRLIGRRFQDEEVQRDVSIMPFKIIAADNG	QDEEVQRDVSIMPFKIIAADNGDAWVEVKG	R	D	V	F	K	I	0	0	0	1	0	0	0	0	0	1	0	1	1	1	1	1	0	0	0	1	0	0	8	0	935.479	P0A6Y8	P0A6Y8	85	92	dnaK	Chaperone protein DnaK	yes	yes	2	0.0081131	81.297	By MS/MS	By MS/MS	By MS/MS	By MS/MS	By MS/MS
DVSIPTVEELLAAHNPWAK	ALRCHSQAFTIKLKKDVSIPTVEELLAAHN	PTVEELLAAHNPWAKVVPNDREITMRELTP	K	D	V	A	K	V	3	0	1	1	0	0	2	0	1	1	2	1	0	0	2	1	1	1	0	2	0	0	19	0	2089.08	P0A9Q9	P0A9Q9	285	303	asd	Aspartate-semialdehyde dehydrogenase	yes	yes	2;3	6.4385e-08	120.29				By MS/MS
DVTTGDTLCDPDAPIILER	KEVRAGDIAAAIGLKDVTTGDTLCDPDAPI	GDTLCDPDAPIILERMEFPEPVISIAVEPK	K	D	V	E	R	M	1	1	0	4	1	0	1	1	0	2	2	0	0	0	2	0	3	0	0	1	0	0	19	0	2100	P0A6M8	P0A6M8	390	408	fusA	Elongation factor G	yes	yes	2;3	7.6701e-91	279.77	By MS/MS		By MS/MS		By MS/MS
DVVIGETITVGELANK	SLQQGFQKPAQAVNRDVVIGETITVGELAN	VVIGETITVGELANKMAVKGSQVIKAMMKL	R	D	V	N	K	M	1	0	1	1	0	0	2	2	0	2	1	1	0	0	0	0	2	0	0	3	0	0	16	0	1656.89	P0A705;P0A705-3;P0A705-2	P0A705	309	324	infB	Translation initiation factor IF-2	yes	no	2;3	3.1578e-29	189.33	By MS/MS	By MS/MS	By MS/MS	By MS/MS	By MS/MS
DVVISDALTFMAGDR	KYEKGMKLRQVRTAKDVVISDALTFMAGDR	DVVISDALTFMAGDRSHVEEAYPGDILGLH	K	D	V	D	R	S	2	1	0	3	0	0	0	1	0	1	1	0	1	1	0	1	1	0	0	2	0	0	15	0	1608.78	P0A7I4	P0A7I4	339	353	prfC	Peptide chain release factor 3	yes	yes	2;3	3.9483e-57	234.61	By MS/MS	By MS/MS	By MS/MS	By MS/MS	By MS/MS
DVVLVDAGLK	RPGSIVRGVVVAIDKDVVLVDAGLKSESAI	VAIDKDVVLVDAGLKSESAIPAEQFKNAQG	K	D	V	L	K	S	1	0	0	2	0	0	0	1	0	0	2	1	0	0	0	0	0	0	0	3	0	0	10	0	1027.59	P0AG67	P0AG67	34	43	rpsA	30S ribosomal protein S1	yes	yes	2	0.00082432	87.308	By MS/MS	By MS/MS	By MS/MS	By MS/MS	By MS/MS
DVVLVDAGLKSESAIPAEQFK	RPGSIVRGVVVAIDKDVVLVDAGLKSESAI	AGLKSESAIPAEQFKNAQGELEIQVGDEVD	K	D	V	F	K	N	3	0	0	2	0	1	2	1	0	1	2	2	0	1	1	2	0	0	0	3	0	0	21	1	2215.17	P0AG67	P0AG67	34	54	rpsA	30S ribosomal protein S1	yes	yes	2;3	7.2109e-70	234.77
DWAAADAAR	IEALIQQRLDARKAKDWAAADAARDRLNEM	DARKAKDWAAADAARDRLNEMGIVLEDGPQ	K	D	W	A	R	D	5	1	0	2	0	0	0	0	0	0	0	0	0	0	0	0	0	1	0	0	0	0	9	0	945.43	P21888	P21888	431	439	cysS	Cysteine--tRNA ligase	yes	yes	1;2	6.334e-06	117.1	By MS/MS		By MS/MS		By MS/MS
DWGYQLAR	VHKGNIMKFTEGAFKDWGYQLAREEFGGEL	FTEGAFKDWGYQLAREEFGGELIDGGPWLK	K	D	W	A	R	E	1	1	0	1	0	1	0	1	0	0	1	0	0	0	0	0	0	1	1	0	0	0	8	0	1007.48	P08200	P08200	243	250	icd	Isocitrate dehydrogenase [NADP]	yes	yes	2	0.0047159	89.427		By MS/MS	By MS/MS
DWLQAIESVIR	MSERFPNDVDPIETRDWLQAIESVIREEGV	IETRDWLQAIESVIREEGVERAQYLIDQLL	R	D	W	I	R	E	1	1	0	1	0	1	1	0	0	2	1	0	0	0	0	1	0	1	0	1	0	0	11	0	1328.71	P0AFG8	P0AFG8	16	26	aceE	Pyruvate dehydrogenase E1 component	yes	yes	1;2;3	1.626e-33	228.05	By MS/MS	By MS/MS	By MS/MS	By MS/MS	By MS/MS
DWLQAIESVIREEGVER	MSERFPNDVDPIETRDWLQAIESVIREEGV	LQAIESVIREEGVERAQYLIDQLLAEARKG	R	D	W	E	R	A	1	2	0	1	0	1	4	1	0	2	1	0	0	0	0	1	0	1	0	2	0	0	17	1	2028.03	P0AFG8	P0AFG8	16	32	aceE	Pyruvate dehydrogenase E1 component	yes	yes	2;3	4.0288e-06	112.15
DWNGLGTSVMEVSHR	MLPAEVLKQAQQELRDWNGLGTSVMEVSHR	DWNGLGTSVMEVSHRGKEFIQVAEEAEKDF	R	D	W	H	R	G	0	1	1	1	0	0	1	2	1	0	1	0	1	0	0	2	1	1	0	2	0	0	15	0	1686.78	P23721	P23721	28	42	serC	Phosphoserine aminotransferase	yes	yes	2;3	7.9635e-39	208.74	By MS/MS	By MS/MS	By MS/MS	By MS/MS	By MS/MS
DWPFFSTR	VVEDGKQSELEAMCRDWPFFSTRLGMLEMV	ELEAMCRDWPFFSTRLGMLEMVFAKADLWL	R	D	W	T	R	L	0	1	0	1	0	0	0	0	0	0	0	0	0	2	1	1	1	1	0	0	0	0	8	0	1054.49	P00864	P00864	756	763	ppc	Phosphoenolpyruvate carboxylase	yes	yes	2	0.00021303	143	By MS/MS			By MS/MS	By MS/MS
DWYVVDATGK	______________________________	ETVKRDWYVVDATGKTLGRLATELARRLRG	R	D	W	G	K	T	1	0	0	2	0	0	0	1	0	0	0	1	0	0	0	0	1	1	1	2	0	0	10	0	1152.55	P0AA10	P0AA10	14	23	rplM	50S ribosomal protein L13	yes	yes	1;2	1.5117e-21	211.56	By MS/MS	By MS/MS	By MS/MS	By MS/MS	By MS/MS
DWYVVDATGKTLGR	______________________________	RDWYVVDATGKTLGRLATELARRLRGKHKA	R	D	W	G	R	L	1	1	0	2	0	0	0	2	0	0	1	1	0	0	0	0	2	1	1	2	0	0	14	1	1579.8	P0AA10	P0AA10	14	27	rplM	50S ribosomal protein L13	yes	yes	2;3	8.9222e-15	159.09
DYAELLESVADRPDAEMLQTMLLR	ELGLELPGGNKPEPRDYAELLESVADRPDA	ADRPDAEMLQTMLLRSMKQAIYDPENRGHF	R	D	Y	L	R	S	3	2	0	3	0	1	3	0	0	0	5	0	2	0	1	1	1	0	1	1	0	0	24	1	2778.36	P21499	P21499	518	541	rnr	Ribonuclease R	yes	yes	2;3	2.8405e-29	171.15
DYEFASK	YGTGAVMAVPGHDQRDYEFASKYGLNIKPV	AVPGHDQRDYEFASKYGLNIKPVILAADGS	R	D	Y	S	K	Y	1	0	0	1	0	0	1	0	0	0	0	1	0	1	0	1	0	0	1	0	0	0	7	0	858.376	P07813	P07813	345	351	leuS	Leucine--tRNA ligase	yes	yes	1;2	7.3296e-06	133.79	By MS/MS	By MS/MS	By MS/MS	By MS/MS	By MS/MS
DYGVGSDVYSVTSFTELAR	SILRHVREAAEILAKDYGVGSDVYSVTSFT	GSDVYSVTSFTELARDGQDCERWNMLHPLE	K	D	Y	A	R	D	1	1	0	2	0	0	1	2	0	0	1	0	0	1	0	3	2	0	2	3	0	0	19	0	2064.96	P0AFG8	P0AFG8	749	767	aceE	Pyruvate dehydrogenase E1 component	yes	yes	2	1.1133e-81	261.41	By MS/MS	By MS/MS	By MS/MS	By MS/MS	By MS/MS
DYLVPSR	IETPMLTKATPEGARDYLVPSRVHKGKFYA	KATPEGARDYLVPSRVHKGKFYALPQSPQL	R	D	Y	S	R	V	0	1	0	1	0	0	0	0	0	0	1	0	0	0	1	1	0	0	1	1	0	0	7	0	848.439	P21889	P21889	175	181	aspS	Aspartate--tRNA ligase	yes	yes	1;2	0.0014095	108.24	By MS/MS	By MS/MS	By MS/MS	By MS/MS
DYLVVATTRPETLLGDTGVAVNPEDPR	IRYPLADGAKTADGKDYLVVATTRPETLLG	LLGDTGVAVNPEDPRYKDLIGKYVILPLVN	K	D	Y	P	R	Y	2	2	1	3	0	0	2	2	0	0	3	0	0	0	3	0	4	0	1	4	0	0	27	1	2897.48	P07118	P07118	215	241	valS	Valine--tRNA ligase	yes	yes	2;3;4	8.8569e-53	203.06	By MS/MS				By MS/MS
DYVEGETAAK	ISELKQILLDTYYGRDYVEGETAAKKEAAP	TYYGRDYVEGETAAKKEAAPAKAEKKAKKS	R	D	Y	A	K	K	2	0	0	1	0	0	2	1	0	0	0	1	0	0	0	0	1	0	1	1	0	0	10	0	1081.49	P0A9Q7	P0A9Q7	866	875	adhE	Aldehyde-alcohol dehydrogenase;Alcohol dehydrogenase;Acetaldehyde dehydrogenase [acetylating];Pyruvate-formate-lyase deactivase	yes	yes	2	9.2045e-05	99.802		By MS/MS	By MS/MS	By MS/MS	By MS/MS
DYVEGETAAKK	ISELKQILLDTYYGRDYVEGETAAKKEAAP	YYGRDYVEGETAAKKEAAPAKAEKKAKKSA	R	D	Y	K	K	E	2	0	0	1	0	0	2	1	0	0	0	2	0	0	0	0	1	0	1	1	0	0	11	1	1209.59	P0A9Q7	P0A9Q7	866	876	adhE	Aldehyde-alcohol dehydrogenase;Alcohol dehydrogenase;Acetaldehyde dehydrogenase [acetylating];Pyruvate-formate-lyase deactivase	yes	yes	2;3	0.0014993	80.755
EAAEILAK	KVQLLGSGSILRHVREAAEILAKDYGVGSD	SILRHVREAAEILAKDYGVGSDVYSVTSFT	R	E	A	A	K	D	3	0	0	0	0	0	2	0	0	1	1	1	0	0	0	0	0	0	0	0	0	0	8	0	843.47	P0AFG8	P0AFG8	741	748	aceE	Pyruvate dehydrogenase E1 component	yes	yes	2	0.015759	71.296
EAAEKDKVSNQQDDMTK	AAEQAKREAAEQAKREAAEKDKVSNQQDDM	AEKDKVSNQQDDMTKNAQAEKARREQEAAE	R	E	A	T	K	N	2	0	1	3	0	2	2	0	0	0	0	3	1	0	0	1	1	0	0	1	0	0	17	2	1935.88	P0A705	P0A705	151	167	infB	Translation initiation factor IF-2	yes	yes	2;3	1.1841e-27	186.51
EAAIFLPTGTQANLVALLSHCER	TVNALQDYAAELSGKEAAIFLPTGTQANLV	GTQANLVALLSHCERGEEYIVGQAAHNYLF	K	E	A	E	R	G	4	1	1	0	1	1	2	1	1	1	4	0	0	1	1	1	2	0	0	1	0	0	23	0	2510.3	P75823	P75823	50	72	ltaE	Low specificity L-threonine aldolase	yes	yes	3	0.00010462	66.871
EAAIQVSNVAIFNAATGK	KPVPALNQPGGIVEKEAAIQVSNVAIFNAA	IQVSNVAIFNAATGKADRVGFRFEDGKKVR	K	E	A	G	K	A	5	0	2	0	0	1	1	1	0	2	0	1	0	1	0	1	1	0	0	2	0	0	18	0	1802.95	P60624	P60624	62	79	rplX	50S ribosomal protein L24	yes	yes	2;3	3.5543e-113	285.54	By MS/MS	By MS/MS	By MS/MS	By MS/MS	By MS/MS
EAAIQVSNVAIFNAATGKADR	KPVPALNQPGGIVEKEAAIQVSNVAIFNAA	SNVAIFNAATGKADRVGFRFEDGKKVRFFK	K	E	A	D	R	V	6	1	2	1	0	1	1	1	0	2	0	1	0	1	0	1	1	0	0	2	0	0	21	1	2145.12	P60624	P60624	62	82	rplX	50S ribosomal protein L24	yes	yes	2;3	1.0308e-99	267.5
EAALVHEALVAR	______________________________	LSKEAALVHEALVARGLETPLRPPVHEMDN	K	E	A	A	R	G	4	1	0	0	0	0	2	0	1	0	2	0	0	0	0	0	0	0	0	2	0	0	12	0	1277.71	P0A6T5	P0A6T5	7	18	folE	GTP cyclohydrolase 1	yes	yes	2;3	9.2299e-26	208.75	By MS/MS	By MS/MS	By MS/MS	By MS/MS	By MS/MS
EAAMRGEIPGLK	HGFLRKFGLSRIKVREAAMRGEIPGLKKAS	KVREAAMRGEIPGLKKASW___________	R	E	A	L	K	K	2	1	0	0	0	0	2	2	0	1	1	1	1	0	1	0	0	0	0	0	0	0	12	1	1270.67	P0AG59	P0AG59	86	97	rpsN	30S ribosomal protein S14	yes	yes	2	5.2056e-05	97.813
EAAPAAAPAAAAAK	DGAADAAPAQAEEKKEAAPAAAPAAAAAKD	KEAAPAAAPAAAAAKDVNVPDIGSDEVEVT	K	E	A	A	K	D	10	0	0	0	0	0	1	0	0	0	0	1	0	0	2	0	0	0	0	0	0	0	14	0	1179.62	P06959	P06959	93	106	aceF	Dihydrolipoyllysine-residue acetyltransferase component of pyruvate dehydrogenase complex	yes	yes	2	0.041137	42.161
EADAALGR	HLFLVDLVDKNLTGKEADAALGRANITVNK	DKNLTGKEADAALGRANITVNKNSVPNDPK	K	E	A	G	R	A	3	1	0	1	0	0	1	1	0	0	1	0	0	0	0	0	0	0	0	0	0	0	8	0	801.398	P0A825	P0A825	332	339	glyA	Serine hydroxymethyltransferase	yes	yes	2	0.0067051	89.369
EADLSLK	PDEPVQASLIMGTHREADLSLKRVKTLLND	SLIMGTHREADLSLKRVKTLLNDKGYQEVI	R	E	A	L	K	R	1	0	0	1	0	0	1	0	0	0	2	1	0	0	0	1	0	0	0	0	0	0	7	0	774.412	P07395	P07395	490	496	pheT	Phenylalanine--tRNA ligase beta subunit	yes	yes	2	0.017014	76.035					By MS/MS
EADLSLKR	PDEPVQASLIMGTHREADLSLKRVKTLLND	LIMGTHREADLSLKRVKTLLNDKGYQEVIT	R	E	A	K	R	V	1	1	0	1	0	0	1	0	0	0	2	1	0	0	0	1	0	0	0	0	0	0	8	1	930.513	P07395	P07395	490	497	pheT	Phenylalanine--tRNA ligase beta subunit	yes	yes	2;3	1.1514e-15	203.49	By MS/MS	By MS/MS	By MS/MS	By MS/MS	By MS/MS
EAFIDKIWEWK	KIAAEEGKTRHDYGREAFIDKIWEWKAESG	DYGREAFIDKIWEWKAESGGTITRQMRRLG	R	E	A	W	K	A	1	0	0	1	0	0	2	0	0	2	0	2	0	1	0	0	0	2	0	0	0	0	11	1	1463.74	P07118	P07118	108	118	valS	Valine--tRNA ligase	yes	yes	2;3	5.2433e-07	114.97					By MS/MS
EAFSHSLDLAR	SLLDLAPIPEGSSAREAFSHSLDLARLAEK	SSAREAFSHSLDLARLAEKRGYHRYWLAEH	R	E	A	A	R	L	2	1	0	1	0	0	1	0	1	0	2	0	0	1	0	2	0	0	0	0	0	0	11	0	1244.61	P0ADV5	P0ADV5	24	34	yhbW	Uncharacterized protein YhbW	yes	yes	3	0.0022347	72.652	By MS/MS		By MS/MS		By MS/MS
EAGINNCYLEGEMVQGK	VRKRERVHELANWLREAGINNCYLEGEMVQ	GINNCYLEGEMVQGKRNEAIKRLTEGRVNV	R	E	A	G	K	R	1	0	2	0	1	1	3	3	0	1	1	1	1	0	0	0	0	0	1	1	0	0	17	0	1910.85	P21507	P21507	270	286	srmB	ATP-dependent RNA helicase SrmB	yes	yes	2	0.00024146	81.709
EAGVQEADFLANVDK	LETLKAELGIPKSIREAGVQEADFLANVDK	EAGVQEADFLANVDKLSEDAFDDQCTGANP	R	E	A	D	K	L	3	0	1	2	0	1	2	1	0	0	1	1	0	1	0	0	0	0	0	2	0	0	15	0	1604.77	P0A9Q7	P0A9Q7	817	831	adhE	Aldehyde-alcohol dehydrogenase;Alcohol dehydrogenase;Acetaldehyde dehydrogenase [acetylating];Pyruvate-formate-lyase deactivase	yes	yes	2	3.332e-29	190.36	By MS/MS	By MS/MS	By MS/MS	By MS/MS	By MS/MS
EAGVQEADFLANVDKLSEDAFDDQCTGANPR	LETLKAELGIPKSIREAGVQEADFLANVDK	SEDAFDDQCTGANPRYPLISELKQILLDTY	R	E	A	P	R	Y	5	1	2	5	1	2	3	2	0	0	2	1	0	2	1	1	1	0	0	2	0	0	31	1	3381.51	P0A9Q7	P0A9Q7	817	847	adhE	Aldehyde-alcohol dehydrogenase;Alcohol dehydrogenase;Acetaldehyde dehydrogenase [acetylating];Pyruvate-formate-lyase deactivase	yes	yes	3	8.5465e-27	146.45
EAGVYMR	GVTVDKMTELRKAGREAGVYMRVVRNTLLR	TELRKAGREAGVYMRVVRNTLLRRAVEGTP	R	E	A	M	R	V	1	1	0	0	0	0	1	1	0	0	0	0	1	0	0	0	0	0	1	1	0	0	7	0	824.385	P0A7J3	P0A7J3	47	53	rplJ	50S ribosomal protein L10	yes	yes	1;2	1.8442e-09	186.84	By MS/MS	By MS/MS	By MS/MS	By MS/MS	By MS/MS
EAHCLGDLLMK	LNPAGRRRIVILVTKEAHCLGDLLMKANYG	LVTKEAHCLGDLLMKANYGGLDVEIAAVIG	K	E	A	M	K	A	1	0	0	1	1	0	1	1	1	0	3	1	1	0	0	0	0	0	0	0	0	0	11	0	1285.62	P37051	P37051	94	104	purU	Formyltetrahydrofolate deformylase	yes	yes	2	5.4068e-14	170.5	By MS/MS	By MS/MS		By MS/MS	By MS/MS
EAITAIR	FGVNIEGLKRRGFSREAITAIRNAYKLIYR	LKRRGFSREAITAIRNAYKLIYRSGKTLDE	R	E	A	I	R	N	2	1	0	0	0	0	1	0	0	2	0	0	0	0	0	0	1	0	0	0	0	0	7	0	772.444	P0A722	P0A722	210	216	lpxA	Acyl-[acyl-carrier-protein]--UDP-N-acetylglucosamine O-acyltransferase	yes	yes	2	0.036515	66.087
EAKDLVESAPAALK	AVIKAVRGATGLGLKEAKDLVESAPAALKE	KEAKDLVESAPAALKEGVSKDDAEALKKAL	K	E	A	L	K	E	4	0	0	1	0	0	2	0	0	0	2	2	0	0	1	1	0	0	0	1	0	0	14	1	1440.78	P0A7K2	P0A7K2	83	96	rplL	50S ribosomal protein L7/L12	yes	yes	2;3	4.281e-46	212.9
EALASLELPEGMGLIVR	GISRRIEGDDRTELKEALASLELPEGMGLI	LASLELPEGMGLIVRTAGVGKSAEALQWDL	K	E	A	V	R	T	2	1	0	0	0	0	3	2	0	1	4	0	1	0	1	1	0	0	0	1	0	0	17	0	1796.97	P21513	P21513	153	169	rne	Ribonuclease E	yes	yes	2	9.5843e-15	155.99	By MS/MS				By MS/MS
EALDSFR	RWILAEFNQTIKAYREALDSFRFDIAAGIL	NQTIKAYREALDSFRFDIAAGILYEFTWNQ	R	E	A	F	R	F	1	1	0	1	0	0	1	0	0	0	1	0	0	1	0	1	0	0	0	0	0	0	7	0	836.403	P07118	P07118	690	696	valS	Valine--tRNA ligase	yes	yes	1;2	0.00017316	155.73	By MS/MS	By MS/MS	By MS/MS		By MS/MS
EALEKAEEAGVDLVEISPNAEPPVCR	LTGLEGEQLGIVSLREALEKAEEAGVDLVE	DLVEISPNAEPPVCRIMDYGKFLYEKSKSS	R	E	A	C	R	I	4	1	1	1	1	0	6	1	0	1	2	1	0	0	3	1	0	0	0	3	0	0	26	1	2821.38	P0A707	P0A707	41	66	infC	Translation initiation factor IF-3;Translation initiation factor IF-3, N-terminally processed;Translation initiation factor IF-3S	yes	yes	2;3	1.0638e-72	218.14
EALETFMK	GRADWDKAAYTKVVREALETFMKETIDEGL	AYTKVVREALETFMKETIDEGLWDTLSARL	R	E	A	M	K	E	1	0	0	0	0	0	2	0	0	0	1	1	1	1	0	0	1	0	0	0	0	0	8	0	967.468	P0AC53	P0AC53	64	71	zwf	Glucose-6-phosphate 1-dehydrogenase;Extracellular death factor	yes	yes	2	0.006791	89.142	By MS/MS	By MS/MS		By MS/MS
EALGFPMCNK	RTLTKAVAEAYYASREALGFPMCNKDK___	YYASREALGFPMCNKDK_____________	R	E	A	N	K	D	1	0	1	0	1	0	1	1	0	0	1	1	1	1	1	0	0	0	0	0	0	0	10	0	1165.53	P00960	P00960	292	301	glyQ	Glycine--tRNA ligase alpha subunit	yes	yes	1;2	1.1714e-07	134.81	By MS/MS	By MS/MS	By MS/MS		By MS/MS
EALGFPMCNKDK	RTLTKAVAEAYYASREALGFPMCNKDK___	ASREALGFPMCNKDK_______________	R	E	A	D	K	-	1	0	1	1	1	0	1	1	0	0	1	2	1	1	1	0	0	0	0	0	0	0	12	1	1408.65	P00960	P00960	292	303	glyQ	Glycine--tRNA ligase alpha subunit	yes	yes	2;3	4.9224e-12	155.06
EALGLPHSDVFR	RIPLIIGRGLTTKAREALGLPHSDVFRQAK	KAREALGLPHSDVFRQAKDVAESDRGFSLA	R	E	A	F	R	Q	1	1	0	1	0	0	1	1	1	0	2	0	0	1	1	1	0	0	0	1	0	0	12	0	1339.69	P36683	P36683	359	370	acnB	Aconitate hydratase B	yes	yes	3	0.0023338	70.728	By MS/MS		By MS/MS		By MS/MS
EALGVLHFK	PGVDVPVYGVPINTREALGVLHFKGFIIDD	VPINTREALGVLHFKGFIIDDSVLYSGASL	R	E	A	F	K	G	1	0	0	0	0	0	1	1	1	0	2	1	0	1	0	0	0	0	0	1	0	0	9	0	1012.57	P23830	P23830	132	140	pssA	CDP-diacylglycerol--serine O-phosphatidyltransferase	yes	yes	2	0.088516	42.396
EAMEPEFK	GPLMHVIAGKAVALKEAMEPEFKTYQQQVA	GKAVALKEAMEPEFKTYQQQVAKNAKAMVE	K	E	A	F	K	T	1	0	0	0	0	0	3	0	0	0	0	1	1	1	1	0	0	0	0	0	0	0	8	0	979.432	P0A825	P0A825	278	285	glyA	Serine hydroxymethyltransferase	yes	yes	2	0.00098413	109.01	By MS/MS				By MS/MS
EANNLGIPVFAIVDTNSDPDGVDFVIPGNDDAIR	ALFVIDADHEHIAIKEANNLGIPVFAIVDT	DGVDFVIPGNDDAIRAVTLYLGAVAATVRE	K	E	A	I	R	A	3	1	4	6	0	0	1	3	0	4	1	0	0	2	3	1	1	0	0	4	0	0	34	0	3568.73	P0A7V0	P0A7V0	175	208	rpsB	30S ribosomal protein S2	yes	yes	3;4;5	8.771e-20	114.88	By MS/MS		By MS/MS	By MS/MS	By MS/MS
EAPDGVATEMLDEGLVR	FVPWWVTLARHNLEKEAPDGVATEMLDEGL	PDGVATEMLDEGLVREDLTALDFVTIDSAS	K	E	A	V	R	E	2	1	0	2	0	0	3	2	0	0	2	0	1	0	1	0	1	0	0	2	0	0	17	0	1800.86	P30850	P30850	173	189	rnb	Exoribonuclease 2	yes	yes	2	3.3312e-10	141.13
EAPLAIELDHDK	LRAANKFPAIIYGGKEAPLAIELDHDKVMN	GGKEAPLAIELDHDKVMNMQAKAEFYSEVL	K	E	A	D	K	V	2	0	0	2	0	0	2	0	1	1	2	1	0	0	1	0	0	0	0	0	0	0	12	0	1349.68	P68919	P68919	35	46	rplY	50S ribosomal protein L25	yes	yes	1;2;3	1.627e-96	305.4	By MS/MS	By MS/MS	By MS/MS	By MS/MS	By MS/MS
EAPLAIELDHDKVMNMQAK	LRAANKFPAIIYGGKEAPLAIELDHDKVMN	AIELDHDKVMNMQAKAEFYSEVLTIVVDGK	K	E	A	A	K	A	3	0	1	2	0	1	2	0	1	1	2	2	2	0	1	0	0	0	0	1	0	0	19	1	2152.07	P68919	P68919	35	53	rplY	50S ribosomal protein L25	yes	yes	2;3;4	9.4527e-152	323.66	By MS/MS	By MS/MS	By MS/MS	By MS/MS	By MS/MS
EAPLAIELDHDKVMNMQAKAEFYSEVLTIVVDGK	LRAANKFPAIIYGGKEAPLAIELDHDKVMN	AEFYSEVLTIVVDGKEIKVKAQDVQRHPYK	K	E	A	G	K	E	4	0	1	3	0	1	4	1	1	2	3	3	2	1	1	1	1	0	1	4	0	0	34	2	3802.92	P68919	P68919	35	68	rplY	50S ribosomal protein L25	yes	yes	3	0.00037305	47.719	By MS/MS	By MS/MS	By MS/MS	By MS/MS	By MS/MS
EAPVYACLVGKGITFDSGGYSIK	SPVLLALDYNPTGDKEAPVYACLVGKGITF	VGKGITFDSGGYSIKQTAFMDSMKSDMGGA	K	E	A	I	K	Q	2	0	0	1	1	0	1	4	0	2	1	2	0	1	1	2	1	0	2	2	0	0	23	1	2431.21	P37095	P37095	185	207	pepB	Peptidase B	yes	yes	3	0.095118	13.188			By MS/MS
EAQLLER	HYPRGFSRHGDFTIKEAQLLERHGYAFNEL	RHGDFTIKEAQLLERHGYAFNELDLGKREP	K	E	A	E	R	H	1	1	0	0	0	1	2	0	0	0	2	0	0	0	0	0	0	0	0	0	0	0	7	0	857.461	P0ADN2	P0ADN2	31	37	yifE	UPF0438 protein YifE	yes	yes	2	0.0071422	95.352			By MS/MS		By MS/MS
EAQPAGNSAMMDALAAAMGK	ERPQNNRPAAKPRGREAQPAGNSAMMDALA	GNSAMMDALAAAMGKKR_____________	R	E	A	G	K	K	7	0	1	1	0	1	1	2	0	0	1	1	3	0	1	1	0	0	0	0	0	0	20	0	1933.87	P46837	P46837	752	771	yhgF	Protein YhgF	yes	yes	2	1.7972e-16	154.47
EAQQLLALENPLPLPAYER	ADVDFLFTCFEQYEKEAQQLLALENPLPLP	LLALENPLPLPAYERILKAAHSFNLLDARK	K	E	A	E	R	I	3	1	1	0	0	2	3	0	0	0	5	0	0	0	3	0	0	0	1	0	0	0	19	0	2164.15	P00960	P00960	229	247	glyQ	Glycine--tRNA ligase alpha subunit	yes	yes	2;3;4	2.622e-96	269.4	By MS/MS	By MS/MS	By MS/MS	By MS/MS	By MS/MS
EAQSLLEQIR	SLVLALLWTGGHPSKEAQSLLEQIRHIDGD	GHPSKEAQSLLEQIRHIDGDFEFETYYSLS	K	E	A	I	R	H	1	1	0	0	0	2	2	0	0	1	2	0	0	0	0	1	0	0	0	0	0	0	10	0	1185.64	P35340	P35340	104	113	ahpF	Alkyl hydroperoxide reductase subunit F	yes	yes	2	3.4084e-10	171.73		By MS/MS		By MS/MS	By MS/MS
EASAGNFADLLAHSDGLIK	EFSTPAARKYFVDKKEASAGNFADLLAHSD	GNFADLLAHSDGLIKNISDDLRALDKLIVK	K	E	A	I	K	N	4	0	1	2	0	0	1	2	1	1	3	1	0	1	0	2	0	0	0	0	0	0	19	0	1927.96	P0AC59	P0AC59	127	145	grxB	Glutaredoxin-2	yes	yes	3	0.084008	18.015
EASGFGADYNAMIR	AGFEAAMEEQRRRAREASGFGADYNAMIRV	REASGFGADYNAMIRVDSASEFKGYDHLEL	R	E	A	I	R	V	3	1	1	1	0	0	1	2	0	1	0	0	1	1	0	1	0	0	1	0	0	0	14	0	1500.67	P00957	P00957	438	451	alaS	Alanine--tRNA ligase	yes	yes	1;2;3	1.9451e-111	300.35	By MS/MS	By MS/MS	By MS/MS	By MS/MS	By MS/MS
EAVNQVIALLDSGALR	RRAEITPANADTVTREAVNQVIALLDSGAL	AVNQVIALLDSGALRVAEKIDGQWVTHQWL	R	E	A	L	R	V	3	1	1	1	0	1	1	1	0	1	3	0	0	0	0	1	0	0	0	2	0	0	16	0	1667.92	P0A9D8	P0A9D8	29	44	dapD	2,3,4,5-tetrahydropyridine-2,6-dicarboxylate N-succinyltransferase	yes	yes	2;3	7.4084e-51	219.43	By MS/MS	By MS/MS	By MS/MS	By MS/MS	By MS/MS
EAYELVAPILTK	EGALKGPSIMPGGQKEAYELVAPILTKIAA	GQKEAYELVAPILTKIAAVAEDGEPCVTYI	K	E	A	T	K	I	2	0	0	0	0	0	2	0	0	1	2	1	0	0	1	0	1	0	1	1	0	0	12	0	1345.75	P00350	P00350	147	158	gnd	6-phosphogluconate dehydrogenase, decarboxylating	yes	yes	2	5.5391e-08	114.45	By MS/MS	By MS/MS	By MS/MS
ECITSMVSR	CLGAYCPNILFPYARECITSMVSRGTFPQL	LFPYARECITSMVSRGTFPQLNLAPVNFDA	R	E	C	S	R	G	0	1	0	0	1	0	1	0	0	1	0	0	1	0	0	2	1	0	0	1	0	0	9	0	1081.49	P0AG86	P0AG86	112	120	secB	Protein-export protein SecB	yes	yes	2	0.0018434	88.819
ECTLETLEEMLEK	LKILNNIRTLRAQARECTLETLEEMLEKLE	ARECTLETLEEMLEKLEVVVNERREEESAA	R	E	C	E	K	L	0	0	0	0	1	0	5	0	0	0	3	1	1	0	0	0	2	0	0	0	0	0	13	0	1623.74	P0ACF8	P0ACF8	20	32	hns	DNA-binding protein H-NS	yes	yes	2	0.00021513	78.136
EDLNENAPR	QDNTIEMASLESCIREDLNENAPRAMAVID	LESCIREDLNENAPRAMAVIDPVKLVIENY	R	E	D	P	R	A	1	1	2	1	0	0	2	0	0	0	1	0	0	0	1	0	0	0	0	0	0	0	9	0	1056.48	P00962	P00962	334	342	glnS	Glutamine--tRNA ligase	yes	yes	2	5.1842e-06	156.4	By MS/MS		By MS/MS	By MS/MS	By MS/MS
EDNIEMQGTVLETLPNTMFR	______________________________	MQGTVLETLPNTMFRVELENGHVVTAHISG	K	E	D	F	R	V	0	1	2	1	0	1	3	1	0	1	2	0	2	1	1	0	3	0	0	1	0	0	20	0	2337.1	P69222	P69222	4	23	infA	Translation initiation factor IF-1	yes	yes	2;3;4	3.5961e-266	404.24	By MS/MS	By MS/MS	By MS/MS	By MS/MS	By MS/MS
EDQGISFTEFSYNLLQGYDFACLNK	NQMINKEAVKQRLNREDQGISFTEFSYNLL	SYNLLQGYDFACLNKQYGVVLQIGGSDQWG	R	E	D	N	K	Q	1	0	2	2	1	2	2	2	0	1	3	1	0	3	0	2	1	0	2	0	0	0	25	0	2958.34	P0AGJ9	P0AGJ9	164	188	tyrS	Tyrosine--tRNA ligase	yes	yes	3	0.073637	19.25					By MS/MS
EDREAQLAAR	EIDEEQLAAAPVIIREDREAQLAARLLQFE	PVIIREDREAQLAARLLQFEETLTVVAREG	R	E	D	A	R	L	3	2	0	1	0	1	2	0	0	0	1	0	0	0	0	0	0	0	0	0	0	0	10	1	1157.58	P11875	P11875	490	499	argS	Arginine--tRNA ligase	yes	yes	2	0.0043219	77.379
EDTPAIR	LLGLGLRRIGHTVEREDTPAIRGMINAVSF	RIGHTVEREDTPAIRGMINAVSFMVKVEE_	R	E	D	I	R	G	1	1	0	1	0	0	1	0	0	1	0	0	0	0	1	0	1	0	0	0	0	0	7	0	800.403	P0AG51	P0AG51	39	45	rpmD	50S ribosomal protein L30	yes	yes	2	0.0068451	92.319
EDVQAYVK	LAKVKGTGRKGRILREDVQAYVKEAIKRAE	RKGRILREDVQAYVKEAIKRAEAAPAATGG	R	E	D	V	K	E	1	0	0	1	0	1	1	0	0	0	0	1	0	0	0	0	0	0	1	2	0	0	8	0	950.471	P06959	P06959	359	366	aceF	Dihydrolipoyllysine-residue acetyltransferase component of pyruvate dehydrogenase complex	yes	yes	2	0.0059363	93.262	By MS/MS	By MS/MS	By MS/MS		By MS/MS
EDYWWYR	LDVLDERMLEMGLNKEDYWWYRDLRRYGTV	MLEMGLNKEDYWWYRDLRRYGTVPHSGFGL	K	E	D	Y	R	D	0	1	0	1	0	0	1	0	0	0	0	0	0	0	0	0	0	2	2	0	0	0	7	0	1116.47	P0A8M0	P0A8M0	415	421	asnS	Asparagine--tRNA ligase	yes	yes	2	5.8466e-06	164.78		By MS/MS	By MS/MS	By MS/MS	By MS/MS
EEAVVWDILDEVIR	GLATTIKAAKKMVEREEAVVWDILDEVIRE	REEAVVWDILDEVIREHPVLLNRAPTLHRL	R	E	E	I	R	E	1	1	0	2	0	0	3	0	0	2	1	0	0	0	0	0	0	1	0	3	0	0	14	0	1684.87	P0A8T7	P0A8T7	404	417	rpoC	DNA-directed RNA polymerase subunit beta	yes	yes	2;3	8.6893e-15	156.58	By MS/MS	By MS/MS		By MS/MS	By MS/MS
EEDRLFGR	TINGEKQSDPEYFFKEEDRLFGRFTLLRRG	DPEYFFKEEDRLFGRFTLLRRGKKNYCLIC	K	E	E	G	R	F	0	2	0	1	0	0	2	1	0	0	1	0	0	1	0	0	0	0	0	0	0	0	8	1	1020.5	P0AGJ9	P0AGJ9	400	407	tyrS	Tyrosine--tRNA ligase	yes	yes	3	0.0040417	61.962
EEFGGELIDGGPWLK	FTEGAFKDWGYQLAREEFGGELIDGGPWLK	EEFGGELIDGGPWLKVKNPNTGKEIVIKDV	R	E	E	L	K	V	0	0	0	1	0	0	3	4	0	1	2	1	0	1	1	0	0	1	0	0	0	0	15	0	1645.8	P08200	P08200	251	265	icd	Isocitrate dehydrogenase [NADP]	yes	yes	2	4.756e-14	145.28		By MS/MS	By MS/MS	By MS/MS	By MS/MS
EEFKPIHAGEVGMYVCGITVYDLCHIGHGR	______________________________	CGITVYDLCHIGHGRTFVAFDVVARYLRFL	K	E	E	G	R	T	1	1	0	1	2	0	3	5	3	3	1	1	1	1	1	0	1	0	2	3	0	0	30	1	3443.62	P21888	P21888	13	42	cysS	Cysteine--tRNA ligase	yes	yes	5	9.9665e-07	75.174
EEGFIEDFK	MPSSKLKVAIANVLKEEGFIEDFKVEGDTK	IANVLKEEGFIEDFKVEGDTKPELELTLKY	K	E	E	F	K	V	0	0	0	1	0	0	3	1	0	1	0	1	0	2	0	0	0	0	0	0	0	0	9	0	1112.5	P0A7W7	P0A7W7	42	50	rpsH	30S ribosomal protein S8	yes	yes	1;2	3.8379e-18	208.37	By MS/MS	By MS/MS	By MS/MS	By MS/MS	By MS/MS
EEGFIEDFKVEGDTKPELELTLK	MPSSKLKVAIANVLKEEGFIEDFKVEGDTK	KVEGDTKPELELTLKYFQGKAVVESIQRVS	K	E	E	L	K	Y	0	0	0	2	0	0	6	2	0	1	3	3	0	2	1	0	2	0	0	1	0	0	23	2	2665.34	P0A7W7	P0A7W7	42	64	rpsH	30S ribosomal protein S8	yes	yes	2;3;4	7.685e-18	148.03
EEGTRLDLDR	FIERVGFFNPIASEKEEGTRLDLDRIAHWV	IASEKEEGTRLDLDRIAHWVGQGATISDRV	K	E	E	D	R	I	0	2	0	2	0	0	2	1	0	0	2	0	0	0	0	0	1	0	0	0	0	0	10	1	1202.59	P0A7T3	P0A7T3	47	56	rpsP	30S ribosomal protein S16	yes	yes	1;2;3	1.4528e-09	162.88
EEKPEFDPILLRPVDDLELTVR	EAFVDLRDVRQPEVKEEKPEFDPILLRPVD	PILLRPVDDLELTVRSANCLKAEAIHYIGD	K	E	E	V	R	S	0	2	0	3	0	0	4	0	0	1	4	1	0	1	3	0	1	0	0	2	0	0	22	2	2622.39	P0A7Z4	P0A7Z4	244	265	rpoA	DNA-directed RNA polymerase subunit alpha	yes	yes	3	0.053587	30.779
EELLAVGR	LKKAQESYWAGNSTREELLAVGRELRARHW	WAGNSTREELLAVGRELRARHWDQQKQAGI	R	E	E	G	R	E	1	1	0	0	0	0	2	1	0	0	2	0	0	0	0	0	0	0	0	1	0	0	8	0	885.492	P25665	P25665	34	41	metE	5-methyltetrahydropteroyltriglutamate--homocysteine methyltransferase	yes	yes	2	2.8442e-07	174.64		By MS/MS		By MS/MS
EEMIKYFTLNAVSK	VRLGWSHGDQEIFTREEMIKYFTLNAVSKS	REEMIKYFTLNAVSKSASAFNTDKLLWLNH	R	E	E	S	K	S	1	0	1	0	0	0	2	0	0	1	1	2	1	1	0	1	1	0	1	1	0	0	14	1	1671.85	P04805	P04805	280	293	gltX	Glutamate--tRNA ligase	yes	yes	3	0.00017896	78.505
EEMNNAGAIEVSMPVVQPADLWQESGR	PTGVRVLKKVENIVREEMNNAGAIEVSMPV	MPVVQPADLWQESGRWEQYGPELLRFVDRG	R	E	E	G	R	W	3	1	2	1	0	2	4	2	0	1	1	0	2	0	2	2	0	1	0	3	0	0	27	0	2956.37	P16659	P16659	59	85	proS	Proline--tRNA ligase	yes	yes	2;3	1.3077e-208	362.08	By MS/MS				By MS/MS
EENPFLGWR	DIGGDKELPYMNFPKEENPFLGWRAIRIAM	YMNFPKEENPFLGWRAIRIAMDRREILRDQ	K	E	E	W	R	A	0	1	1	0	0	0	2	1	0	0	1	0	0	1	1	0	0	1	0	0	0	0	9	0	1146.55	P08839	P08839	350	358	ptsI	Phosphoenolpyruvate-protein phosphotransferase	yes	yes	2	0.00011281	128.57			By MS/MS		By MS/MS
EEQHTPVSDISALTVGQALK	QKPVEKAPKTVKAPREEQHTPVSDISALTV	PVSDISALTVGQALKVKAGQNAMDATVLEI	R	E	E	L	K	V	2	0	0	1	0	2	2	1	1	1	2	1	0	0	1	2	2	0	0	2	0	0	20	0	2122.09	P45577	P45577	174	193	proQ	RNA chaperone ProQ	yes	yes	2;3	1.0608e-132	299.89	By MS/MS	By MS/MS	By MS/MS	By MS/MS	By MS/MS
EERLDVLDER	VLAPGIGEIIGGSQREERLDVLDERMLEMG	GGSQREERLDVLDERMLEMGLNKEDYWWYR	R	E	E	E	R	M	0	2	0	2	0	0	3	0	0	0	2	0	0	0	0	0	0	0	0	1	0	0	10	1	1272.63	P0A8M0	P0A8M0	397	406	asnS	Asparagine--tRNA ligase	yes	yes	2;3	1.5001e-08	165.11
EFADNLDSDFK	GIVKPWNSTWFANTKEFADNLDSDFKVRQY	ANTKEFADNLDSDFKVRQYLTKELAKASVS	K	E	F	F	K	V	1	0	1	3	0	0	1	0	0	0	1	1	0	2	0	1	0	0	0	0	0	0	11	0	1299.56	P0A7V3	P0A7V3	28	38	rpsC	30S ribosomal protein S3	yes	yes	2	6.1498e-14	169.44	By MS/MS	By MS/MS	By MS/MS	By MS/MS	By MS/MS
EFADNLDSDFKVR	GIVKPWNSTWFANTKEFADNLDSDFKVRQY	TKEFADNLDSDFKVRQYLTKELAKASVSRI	K	E	F	V	R	Q	1	1	1	3	0	0	1	0	0	0	1	1	0	2	0	1	0	0	0	1	0	0	13	1	1554.73	P0A7V3	P0A7V3	28	40	rpsC	30S ribosomal protein S3	yes	yes	1;2;3	4.0951e-60	252.51
EFDFEVR	DENDNVEVSRWGTPREFDFEVRDHVTLGEM	VSRWGTPREFDFEVRDHVTLGEMHSGLDFA	R	E	F	V	R	D	0	1	0	1	0	0	2	0	0	0	0	0	0	2	0	0	0	0	0	1	0	0	7	0	940.429	P0A8L1	P0A8L1	131	137	serS	Serine--tRNA ligase	yes	yes	1;2	5.4774e-10	221.02	By MS/MS	By MS/MS	By MS/MS	By MS/MS	By MS/MS
EFGVNLAK	DAYVHATPLIRRLAREFGVNLAKVKGTGRK	LIRRLAREFGVNLAKVKGTGRKGRILREDV	R	E	F	A	K	V	1	0	1	0	0	0	1	1	0	0	1	1	0	1	0	0	0	0	0	1	0	0	8	0	876.471	P06959	P06959	339	346	aceF	Dihydrolipoyllysine-residue acetyltransferase component of pyruvate dehydrogenase complex	yes	yes	2	0.0029806	94.163	By MS/MS	By MS/MS	By MS/MS	By MS/MS	By MS/MS
EFILEHLTK	QEREAEKYANPIPSREFILEHLTKREKPAS	NPIPSREFILEHLTKREKPASRDELAVELH	R	E	F	T	K	R	0	0	0	0	0	0	2	0	1	1	2	1	0	1	0	0	1	0	0	0	0	0	9	0	1128.62	P21499	P21499	22	30	rnr	Ribonuclease R	yes	yes	2;3	1.8173e-05	147.36	By MS/MS	By MS/MS	By MS/MS	By MS/MS	By MS/MS
EFLENYLLTDEGLEAVNK	SAGINAASPNKELAKEFLENYLLTDEGLEA	ENYLLTDEGLEAVNKDKPLGAVALKSYEEE	K	E	F	N	K	D	1	0	2	1	0	0	4	1	0	0	4	1	0	1	0	0	1	0	1	1	0	0	18	0	2096.03	P0AEX9	P0AEX9	304	321	malE	Maltose-binding periplasmic protein	yes	yes	2	5.156e-31	164.53		By MS/MS		By MS/MS
EFNTIAVDDGIAMGHGGMLYSLPSR	KLVAEQIEAAGGVAKEFNTIAVDDGIAMGH	IAMGHGGMLYSLPSRELIADSVEYMVNAHC	K	E	F	S	R	E	2	1	1	2	0	0	1	4	1	2	2	0	2	1	1	2	1	0	1	1	0	0	25	0	2650.25	P05791	P05791	73	97	ilvD	Dihydroxy-acid dehydratase	yes	yes	3	5.9524e-07	94.359
EFNVEANVGK	MGELHLDIIVDRMKREFNVEANVGKPQVAY	DRMKREFNVEANVGKPQVAYRETIRQKVTD	R	E	F	G	K	P	1	0	2	0	0	0	2	1	0	0	0	1	0	1	0	0	0	0	0	2	0	0	10	0	1105.54	P0A6M8	P0A6M8	476	485	fusA	Elongation factor G	yes	yes	2	6.0199e-06	110.22	By MS/MS
EFNVEANVGKPQVAYR	MGELHLDIIVDRMKREFNVEANVGKPQVAY	FNVEANVGKPQVAYRETIRQKVTDVEGKHA	R	E	F	Y	R	E	2	1	2	0	0	1	2	1	0	0	0	1	0	1	1	0	0	0	1	3	0	0	16	1	1819.92	P0A6M8	P0A6M8	476	491	fusA	Elongation factor G	yes	yes	2;3	2.3463e-139	340.93	By MS/MS	By MS/MS	By MS/MS	By MS/MS	By MS/MS
EFVYSNLR	KALKIYPWVCGRCSREFVYSNLRELTVHHI	VCGRCSREFVYSNLRELTVHHIDHDHTNNP	R	E	F	L	R	E	0	1	1	0	0	0	1	0	0	0	1	0	0	1	0	1	0	0	1	1	0	0	8	0	1026.51	P0AAQ2	P0AAQ2	33	40	yajD	Uncharacterized protein YajD	yes	yes	2	3.1268e-05	158.08		By MS/MS	By MS/MS	By MS/MS	By MS/MS
EFWNVVNWDEAAAR	AYYLKFQNRRPDYIKEFWNVVNWDEAAARF	KEFWNVVNWDEAAARFAAKK__________	K	E	F	A	R	F	3	1	2	1	0	0	2	0	0	0	0	0	0	1	0	0	0	2	0	2	0	0	14	0	1705.78	P00448	P00448	188	201	sodA	Superoxide dismutase [Mn]	yes	yes	2	4.8974e-34	189.57
EFYEKPTTER	RSCEKAGVLAEVRRREFYEKPTTERKRAKA	EVRRREFYEKPTTERKRAKASAVKRHAKKL	R	E	F	E	R	K	0	1	0	0	0	0	3	0	0	0	0	1	0	1	1	0	2	0	1	0	0	0	10	1	1298.61	P68679	P68679	36	45	rpsU	30S ribosomal protein S21	yes	yes	1;2;3	7.1564e-20	198.25	By MS/MS	By MS/MS	By MS/MS	By MS/MS	By MS/MS
EGDAVQLVGFGTFK	AALESTLAAITESLKEGDAVQLVGFGTFKV	KEGDAVQLVGFGTFKVNHRAERTGRNPQTG	K	E	G	F	K	V	1	0	0	1	0	1	1	3	0	0	1	1	0	2	0	0	1	0	0	2	0	0	14	0	1466.74	P0ACF0	P0ACF0	38	51	hupA	DNA-binding protein HU-alpha	yes	yes	2	1.0307e-05	103.08			By MS/MS
EGEPMGVIIQK	SEGATVVFLDEFKNKEGEPMGVIIQKKDGG	FKNKEGEPMGVIIQKKDGGYLYTTTDIACA	K	E	G	Q	K	K	0	0	0	0	0	1	2	2	0	2	0	1	1	0	1	0	0	0	0	1	0	0	11	0	1199.62	P11875	P11875	296	306	argS	Arginine--tRNA ligase	yes	yes	1;2	1.3759e-13	155.84	By MS/MS	By MS/MS		By MS/MS	By MS/MS
EGEPSWPSPWGAGR	DKRNPMDFVLWKMSKEGEPSWPSPWGAGRP	KEGEPSWPSPWGAGRPGWHIECSAMNCKQL	K	E	G	G	R	P	1	1	0	0	0	0	2	3	0	0	0	0	0	0	3	2	0	2	0	0	0	0	14	0	1511.68	P21888	P21888	189	202	cysS	Cysteine--tRNA ligase	yes	yes	2	1.5171e-14	163.43	By MS/MS				By MS/MS
EGETLVLLDGTEAK	DKDRIEGGIVVRMAKEGETLVLLDGTEAKL	KEGETLVLLDGTEAKLNADTLVIADHNKAL	K	E	G	A	K	L	1	0	0	1	0	0	3	2	0	0	3	1	0	0	0	0	2	0	0	1	0	0	14	0	1473.76	P07395	P07395	283	296	pheT	Phenylalanine--tRNA ligase beta subunit	yes	yes	2;3	6.9573e-29	186.74	By MS/MS	By MS/MS		By MS/MS	By MS/MS
EGFEVTYLAPQR	TEHKAVLDTCRQLEREGFEVTYLAPQRNGI	LEREGFEVTYLAPQRNGIIDLKELEAAMRD	R	E	G	Q	R	N	1	1	0	0	0	1	2	1	0	0	1	0	0	1	1	0	1	0	1	1	0	0	12	0	1408.7	P0A6B7	P0A6B7	117	128	iscS	Cysteine desulfurase IscS	yes	yes	2	9.8622e-08	107.15
EGFYNNTIFHR	DKAPETVKNFLDYCREGFYNNTIFHRVING	DYCREGFYNNTIFHRVINGFMIQGGGFEPG	R	E	G	H	R	V	0	1	2	0	0	0	1	1	1	1	0	0	0	2	0	0	1	0	1	0	0	0	11	0	1396.65	P23869	P23869	33	43	ppiB	Peptidyl-prolyl cis-trans isomerase B	yes	yes	2	1.8274e-24	196.99			By MS/MS	By MS/MS	By MS/MS
EGIEPDQPGVVGPIK	PDIPLHALAMLKNAREGIEPDQPGVVGPIK	EGIEPDQPGVVGPIKQIEALQQKGFPLAYV	R	E	G	I	K	Q	0	0	0	1	0	1	2	3	0	2	0	1	0	0	3	0	0	0	0	2	0	0	15	0	1533.8	P36683	P36683	207	221	acnB	Aconitate hydratase B	yes	yes	2	3.4598e-10	141.95		By MS/MS			By MS/MS
EGIHTCLDTNGFVR	LQAEFVRDWFRACKKEGIHTCLDTNGFVRR	KEGIHTCLDTNGFVRRYDPVIDELLEVTDL	K	E	G	V	R	R	0	1	1	1	1	0	1	2	1	1	1	0	0	1	0	0	2	0	0	1	0	0	14	0	1617.76	P0A9N4	P0A9N4	98	111	pflA	Pyruvate formate-lyase 1-activating enzyme	yes	yes	2	1.5558e-14	140.07					By MS/MS
EGITATDLVLTVTQMLR	LIPDVVGFKLTGKLREGITATDLVLTVTQM	ITATDLVLTVTQMLRKHGVVGKFVEFYGDG	R	E	G	L	R	K	1	1	0	1	0	1	1	1	0	1	3	0	1	0	0	0	4	0	0	2	0	0	17	0	1860	P25516	P25516	260	276	acnA	Aconitate hydratase A	yes	yes	2;3	4.5054e-21	169.82	By MS/MS	By MS/MS	By MS/MS	By MS/MS	By MS/MS
EGIVQVFFDPDR	RRDLGSLIFIDMRDREGIVQVFFDPDRADA	RDREGIVQVFFDPDRADALKLASELRNEFC	R	E	G	D	R	A	0	1	0	2	0	1	1	1	0	1	0	0	0	2	1	0	0	0	0	2	0	0	12	0	1420.7	P21889	P21889	42	53	aspS	Aspartate--tRNA ligase	yes	yes	2	2.8838e-05	89.548
EGIVQVFFDPDRADALK	RRDLGSLIFIDMRDREGIVQVFFDPDRADA	IVQVFFDPDRADALKLASELRNEFCIQVTG	R	E	G	L	K	L	2	1	0	3	0	1	1	1	0	1	1	1	0	2	1	0	0	0	0	2	0	0	17	1	1918.98	P21889	P21889	42	58	aspS	Aspartate--tRNA ligase	yes	yes	2;3	1.5367e-58	237.41	By MS/MS	By MS/MS	By MS/MS	By MS/MS	By MS/MS
EGIYVTGFFYPVVPK	GDAVVAQKFARELQKEGIYVTGFFYPVVPK	EGIYVTGFFYPVVPKGQARIRTQMSAAHTP	K	E	G	P	K	G	0	0	0	0	0	0	1	2	0	1	0	1	0	2	2	0	1	0	2	3	0	0	15	0	1714.9	P0AB77	P0AB77	348	362	kbl	2-amino-3-ketobutyrate coenzyme A ligase	yes	yes	2	0.013733	53.211
EGLQFTLFR	SKQLLDRVIWAYGEKEGLQFTLFRPFNWMG	WAYGEKEGLQFTLFRPFNWMGPRLDNLNAA	K	E	G	F	R	P	0	1	0	0	0	1	1	1	0	0	2	0	0	2	0	0	1	0	0	0	0	0	9	0	1109.59	P77398	P77398	481	489	arnA	Bifunctional polymyxin resistance protein ArnA;UDP-4-amino-4-deoxy-L-arabinose formyltransferase;UDP-glucuronic acid oxidase, UDP-4-keto-hexauronic acid decarboxylating	yes	yes	2	1.2941e-08	175.38			By MS/MS		By MS/MS
EGLQFTLFRPFNWMGPR	SKQLLDRVIWAYGEKEGLQFTLFRPFNWMG	LQFTLFRPFNWMGPRLDNLNAARIGSSRAI	K	E	G	P	R	L	0	2	1	0	0	1	1	2	0	0	2	0	1	3	2	0	1	1	0	0	0	0	17	1	2095.05	P77398	P77398	481	497	arnA	Bifunctional polymyxin resistance protein ArnA;UDP-4-amino-4-deoxy-L-arabinose formyltransferase;UDP-glucuronic acid oxidase, UDP-4-keto-hexauronic acid decarboxylating	yes	yes	3	0.00039572	70.197
EGNPNLSFIYLK	IVCSALKKHYRDLLREGNPNLSFIYLKGDF	LLREGNPNLSFIYLKGDFDVIESRLKARKG	R	E	G	L	K	G	0	0	2	0	0	0	1	1	0	1	2	1	0	1	1	1	0	0	1	0	0	0	12	0	1393.72	P46859	P46859	100	111	gntK	Thermoresistant gluconokinase	yes	yes	2	9.838e-11	138.66	By MS/MS	By MS/MS	By MS/MS	By MS/MS
EGQNLDFVGGAE	IGRRSDWKKAYVTLKEGQNLDFVGGAE___	TLKEGQNLDFVGGAE_______________	K	E	G	A	E	-	1	0	1	1	0	1	2	3	0	0	1	0	0	1	0	0	0	0	0	1	0	0	12	0	1234.55	P0ADZ0	P0ADZ0	89	100	rplW	50S ribosomal protein L23	yes	yes	1;2	5.1548e-19	183.67	By MS/MS	By MS/MS	By MS/MS	By MS/MS	By MS/MS
EGTDLFLK	______________________________	KLKLSRREGTDLFLKSGVRAIDTKCKIEQA	R	E	G	L	K	S	0	0	0	1	0	0	1	1	0	0	2	1	0	1	0	0	1	0	0	0	0	0	8	0	921.481	P0A7V8	P0A7V8	15	22	rpsD	30S ribosomal protein S4	yes	yes	1;2	0.0017693	106.42	By MS/MS	By MS/MS	By MS/MS	By MS/MS	By MS/MS
EGTDLFLKSGVR	______________________________	SRREGTDLFLKSGVRAIDTKCKIEQAPGQH	R	E	G	V	R	A	0	1	0	1	0	0	1	2	0	0	2	1	0	1	0	1	1	0	0	1	0	0	12	1	1320.7	P0A7V8	P0A7V8	15	26	rpsD	30S ribosomal protein S4	yes	yes	2;3	4.0307e-15	177.06
EGTLHKGDIVLCGFEYGR	FLDKGRGPVATVLVREGTLHKGDIVLCGFE	LHKGDIVLCGFEYGRVRAMRNELGQEVLEA	R	E	G	G	R	V	0	1	0	1	1	0	2	4	1	1	2	1	0	1	0	0	1	0	1	1	0	0	18	1	2049.99	P0A705;P0A705-3;P0A705-2	P0A705	588	605	infB	Translation initiation factor IF-2	yes	no	2;3	4.9737e-66	232.5
EGTRPAVVIPTNEELVIAQDASR	RNLAARFGKSGFINKEGTRPAVVIPTNEEL	IPTNEELVIAQDASRLTA____________	K	E	G	S	R	L	3	2	1	1	0	1	3	1	0	2	1	0	0	0	2	1	2	0	0	3	0	0	23	1	2464.29	P0A6A3	P0A6A3	375	397	ackA	Acetate kinase	yes	yes	3	0.00025261	69.435
EGVGDVKPFL	TTVIDLTDDTPVVVREGVGDVKPFL_____	PVVVREGVGDVKPFL_______________	R	E	G	F	L	-	0	0	0	1	0	0	1	2	0	0	1	1	0	1	1	0	0	0	0	2	0	0	10	1	1059.56	P0AFR4	P0AFR4	197	206	yciO	Uncharacterized protein YciO	yes	yes	2	0.071207	51.736
EGVITVEDGTGLQDELDVVEGMQFDR	TVGKLIAEAMDKVGKEGVITVEDGTGLQDE	LQDELDVVEGMQFDRGYLSPYFINKPETGA	K	E	G	D	R	G	0	1	0	4	0	2	4	4	0	1	2	0	1	1	0	0	2	0	0	4	0	0	26	0	2850.32	P0A6F5	P0A6F5	172	197	groL	60 kDa chaperonin	yes	yes	2	0.00062794	82.007
EGVQEDILEILLNLK	TEVEIDGVLHEYSTKEGVQEDILEILLNLK	EGVQEDILEILLNLKGLAVRVQGKDEVILT	K	E	G	L	K	G	0	0	1	1	0	1	3	1	0	2	4	1	0	0	0	0	0	0	0	1	0	0	15	0	1724.96	P0A7Z4	P0A7Z4	72	86	rpoA	DNA-directed RNA polymerase subunit alpha	yes	yes	2;3	6.3909e-10	140	By MS/MS	By MS/MS	By MS/MS	By MS/MS	By MS/MS
EGVSKDDAEALK	KEAKDLVESAPAALKEGVSKDDAEALKKAL	ALKEGVSKDDAEALKKALEEAGAEVEVK__	K	E	G	L	K	K	2	0	0	2	0	0	2	1	0	0	1	2	0	0	0	1	0	0	0	1	0	0	12	1	1260.62	P0A7K2	P0A7K2	97	108	rplL	50S ribosomal protein L7/L12	yes	yes	2;3	7.7013e-25	199.21	By MS/MS		By MS/MS		By MS/MS
EGVSKDDAEALKK	KEAKDLVESAPAALKEGVSKDDAEALKKAL	LKEGVSKDDAEALKKALEEAGAEVEVK___	K	E	G	K	K	A	2	0	0	2	0	0	2	1	0	0	1	3	0	0	0	1	0	0	0	1	0	0	13	2	1388.71	P0A7K2	P0A7K2	97	109	rplL	50S ribosomal protein L7/L12	yes	yes	1;2;3;4	6.0958e-31	212.09	By MS/MS		By MS/MS	By MS/MS	By MS/MS
EGYFCLDSR	SLKDAVAGKAFQFEREGYFCLDSRHSTAEK	AFQFEREGYFCLDSRHSTAEKPVFNRTVGL	R	E	G	S	R	H	0	1	0	1	1	0	1	1	0	0	1	0	0	1	0	1	0	0	1	0	0	0	9	0	1145.48	P00962	P00962	522	530	glnS	Glutamine--tRNA ligase	yes	yes	2	3.3722e-05	138.78	By MS/MS
EGYTVVALSLYWK	LNQRELDSLYGRVNREGYTVVALSLYWKNA	NREGYTVVALSLYWKNAWCKVKIGVAKGKK	R	E	G	W	K	N	1	0	0	0	0	0	1	1	0	0	2	1	0	0	0	1	1	1	2	2	0	0	13	0	1527.8	P0A832	P0A832	107	119	smpB	SsrA-binding protein	yes	yes	2	0.0054738	63.408				By MS/MS
EHFAGLCK	NDAPALGDYLDEESREHFAGLCKLLESAGI	YLDEESREHFAGLCKLLESAGIAYTVNQRL	R	E	H	C	K	L	1	0	0	0	1	0	1	1	1	0	1	1	0	1	0	0	0	0	0	0	0	0	8	0	960.449	P60906	P60906	235	242	hisS	Histidine--tRNA ligase	yes	yes	2;3	9.4355e-11	193.98	By MS/MS	By MS/MS	By MS/MS	By MS/MS	By MS/MS
EHILLGR	ILVVAATDGPMPQTREHILLGRQVGVPYII	DGPMPQTREHILLGRQVGVPYIIVFLNKCD	R	E	H	G	R	Q	0	1	0	0	0	0	1	1	1	1	2	0	0	0	0	0	0	0	0	0	0	0	7	0	836.487	P0CE48;P0CE47	P0CE48	118	124	tufB;tufA	Elongation factor Tu 2;Elongation factor Tu 1	yes	no	2	2.2893e-09	181.42	By MS/MS	By MS/MS	By MS/MS	By MS/MS	By MS/MS
EHNAEVTGFIR	PFVMEPSKTVGQLLKEHNAEVTGFIRFEVG	QLLKEHNAEVTGFIRFEVGEGIEKVETDFA	K	E	H	I	R	F	1	1	1	0	0	0	2	1	1	1	0	0	0	1	0	0	1	0	0	1	0	0	11	0	1271.63	P0A6P1	P0A6P1	248	258	tsf	Elongation factor Ts	yes	yes	1;2;3	3.498e-54	259.82	By MS/MS	By MS/MS	By MS/MS	By MS/MS	By MS/MS
EIALILQR	KEFGRPQRVAQEMQKEIALILQREIKDPRL	VAQEMQKEIALILQREIKDPRLGMMTTVSG	K	E	I	Q	R	E	1	1	0	0	0	1	1	0	0	2	2	0	0	0	0	0	0	0	0	0	0	0	8	0	954.586	P0A7G2	P0A7G2	18	25	rbfA	Ribosome-binding factor A	yes	yes	2	1.8635e-10	184.16	By MS/MS		By MS/MS		By MS/MS
EIAYFFGEGEVCPR	ENGTHGSDSVESAAREIAYFFGEGEVCPRT	REIAYFFGEGEVCPRTR_____________	R	E	I	P	R	T	1	1	0	0	1	0	3	2	0	1	0	0	0	2	1	0	0	0	1	1	0	0	14	0	1672.76	P0A763	P0A763	128	141	ndk	Nucleoside diphosphate kinase	yes	yes	2	1.6143e-46	215.56	By MS/MS		By MS/MS	By MS/MS	By MS/MS
EIELEDKFENMGAQMVK	FGAPTITKDGVSVAREIELEDKFENMGAQM	ELEDKFENMGAQMVKEVASKANDAAGDGTT	R	E	I	V	K	E	1	0	1	1	0	1	4	1	0	1	1	2	2	1	0	0	0	0	0	1	0	0	17	1	2009.94	P0A6F5	P0A6F5	59	75	groL	60 kDa chaperonin	yes	yes	2;3	1.1253e-106	289.86		By MS/MS	By MS/MS		By MS/MS
EIETRPGSIVR	______________________________	ESLKEIETRPGSIVRGVVVAIDKDVVLVDA	K	E	I	V	R	G	0	2	0	0	0	0	2	1	0	2	0	0	0	0	1	1	1	0	0	1	0	0	11	1	1255.69	P0AG67	P0AG67	15	25	rpsA	30S ribosomal protein S1	yes	yes	2;3	5.2231e-14	174.86	By MS/MS	By MS/MS	By MS/MS	By MS/MS	By MS/MS
EIETYHNLLEGGQEDFESSGAGK	QEYSLLLSIKMRLEKEIETYHNLLEGGQED	LEGGQEDFESSGAGKIGLGGRGGSGGSYGR	K	E	I	G	K	I	1	0	1	1	0	1	5	4	1	1	2	1	0	1	0	2	1	0	1	0	0	0	23	0	2509.12	CON__P35527	CON__P35527	450	472			yes	yes	3	7.3097e-20	150.94
EIGNGFSELNDAEDQAER	NPEITDRFEFFIGGREIGNGFSELNDAEDQ	NGFSELNDAEDQAERFQEQVNAKAAGDDEA	R	E	I	E	R	F	2	1	2	2	0	1	4	2	0	1	1	0	0	1	0	1	0	0	0	0	0	0	18	0	1992.87	P0A8N5	P0A8N5	422	439	lysU	Lysine--tRNA ligase, heat inducible	yes	yes	2;3	3.8474e-132	305.51	By MS/MS		By MS/MS		By MS/MS
EIGNGFSELNDAEDQAQR	NPEITDRFEFFIGGREIGNGFSELNDAEDQ	NGFSELNDAEDQAQRFLDQVAAKDAGDDEA	R	E	I	Q	R	F	2	1	2	2	0	2	3	2	0	1	1	0	0	1	0	1	0	0	0	0	0	0	18	0	1991.88	P0A8N3	P0A8N3	422	439	lysS	Lysine--tRNA ligase	yes	yes	2;3	1.8408e-65	243.88	By MS/MS	By MS/MS		By MS/MS	By MS/MS
EIGVETGGSNVQFAVNPK	KEYQIMRNASMAVLREIGVETGGSNVQFAV	VETGGSNVQFAVNPKNGRLIVIEMNPRVSR	R	E	I	P	K	N	1	0	2	0	0	1	2	3	0	1	0	1	0	1	1	1	1	0	0	3	0	0	18	0	1844.93	P00968	P00968	274	291	carB	Carbamoyl-phosphate synthase large chain	yes	yes	2	2.6544e-31	192.68
EIGVIPGPLER	GGYMAGRYLIERGHREIGVIPGPLERNTGA	RGHREIGVIPGPLERNTGAGRLAGFMKAME	R	E	I	E	R	N	0	1	0	0	0	0	2	2	0	2	1	0	0	0	2	0	0	0	0	1	0	0	11	0	1178.67	P0ACP7	P0ACP7	180	190	purR	HTH-type transcriptional repressor PurR	yes	yes	2	5.4277e-13	147.4		By MS/MS		By MS/MS
EIGYPLVVR	NATVTAIEMAVEKAKEIGYPLVVRPSYVLG	AVEKAKEIGYPLVVRPSYVLGGRAMEIVYD	K	E	I	V	R	P	0	1	0	0	0	0	1	1	0	1	1	0	0	0	1	0	0	0	1	2	0	0	9	0	1044.6	P00968	P00968	707	715	carB	Carbamoyl-phosphate synthase large chain	yes	yes	2	0.001994	98.418		By MS/MS
EILAQLSQYPVSTR	GEGEAVRVDLNRPMKEILAQLSQYPVSTRL	KEILAQLSQYPVSTRLSLNGTIIVGRDIAH	K	E	I	T	R	L	1	1	0	0	0	2	1	0	0	1	2	0	0	0	1	2	1	0	1	1	0	0	14	0	1603.86	P0AC33	P0AC33	369	382	fumA	Fumarate hydratase class I, aerobic	no	no	2	1.1873e-20	165.78		By MS/MS			By MS/MS
EILGDEADQYVK	VEVDGIQAWWDLDAKEILGDEADQYVKVPD	DAKEILGDEADQYVKVPDTLDVWFDSGSTH	K	E	I	V	K	V	1	0	0	2	0	1	2	1	0	1	1	1	0	0	0	0	0	0	1	1	0	0	12	0	1378.66	P00956	P00956	515	526	ileS	Isoleucine--tRNA ligase	yes	yes	1;2	1.2381e-12	150.27	By MS/MS	By MS/MS	By MS/MS	By MS/MS	By MS/MS
EIMALADLANR	IGEAWESREFGKAVREIMALADLANRYVDE	KAVREIMALADLANRYVDEQAPWVVAKQEG	R	E	I	N	R	Y	3	1	1	1	0	0	1	0	0	1	2	0	1	0	0	0	0	0	0	0	0	0	11	0	1215.63	P00959	P00959	444	454	metG	Methionine--tRNA ligase	yes	yes	1;2	1.9155e-18	201.07	By MS/MS				By MS/MS
EIMALADLANRYVDEQAPWVVAK	IGEAWESREFGKAVREIMALADLANRYVDE	ANRYVDEQAPWVVAKQEGRDADLQAICSMG	R	E	I	A	K	Q	5	1	1	2	0	1	2	0	0	1	2	1	1	0	1	0	0	1	1	3	0	0	23	1	2601.33	P00959	P00959	444	466	metG	Methionine--tRNA ligase	yes	yes	2;3;4	7.836e-27	175.61
EIMAPLFQK	NPAKLRAYALSEQLKEIMAPLFQKHMDDII	LSEQLKEIMAPLFQKHMDDIISGEFSSGMM	K	E	I	Q	K	H	1	0	0	0	0	1	1	0	0	1	1	1	1	1	1	0	0	0	0	0	0	0	9	0	1075.57	P05793	P05793	294	302	ilvC	Ketol-acid reductoisomerase	yes	yes	2	7.8916e-05	134.66		By MS/MS	By MS/MS	By MS/MS	By MS/MS
EIPDEVHVDPYLCTYYYEINNQK	TNNSMPIELFQKLKKEIPDEVHVDPYLCTY	DPYLCTYYYEINNQKPPFNDVRVRTALKLG	K	E	I	Q	K	P	0	0	2	2	1	1	3	0	1	2	1	1	0	0	2	0	1	0	4	2	0	0	23	0	2901.32	P23843	P23843	285	307	oppA	Periplasmic oligopeptide-binding protein	yes	yes	3	0.098247	2.6489
EIPQWFIK	IDGCCWRCDTKVERKEIPQWFIKITAYADE	DTKVERKEIPQWFIKITAYADELLNDLDKL	K	E	I	I	K	I	0	0	0	0	0	1	1	0	0	2	0	1	0	1	1	0	0	1	0	0	0	0	8	0	1059.58	P07813	P07813	187	194	leuS	Leucine--tRNA ligase	yes	yes	1;2;3	0.0012934	86.512	By MS/MS	By matching	By matching	By MS/MS	By MS/MS
EISMSIK	RDEVAKFVVEGDLRREISMSIKRLMDLGCY	VVEGDLRREISMSIKRLMDLGCYRGLRHRR	R	E	I	I	K	R	0	0	0	0	0	0	1	0	0	2	0	1	1	0	0	2	0	0	0	0	0	0	7	0	806.421	P0A7S9	P0A7S9	72	78	rpsM	30S ribosomal protein S13	yes	yes	1;2	0.0021927	115.69	By MS/MS	By MS/MS	By MS/MS	By MS/MS	By MS/MS
EISMSIKR	RDEVAKFVVEGDLRREISMSIKRLMDLGCY	VEGDLRREISMSIKRLMDLGCYRGLRHRRG	R	E	I	K	R	L	0	1	0	0	0	0	1	0	0	2	0	1	1	0	0	2	0	0	0	0	0	0	8	1	962.522	P0A7S9	P0A7S9	72	79	rpsM	30S ribosomal protein S13	yes	yes	2;3	0.0004777	138.9
EISSCSNVWDFQAR	TYDLEVWIPAQNTYREISSCSNVWDFQARR	REISSCSNVWDFQARRMQARCRSKSDKKTR	R	E	I	A	R	R	1	1	1	1	1	1	1	0	0	1	0	0	0	1	0	3	0	1	0	1	0	0	14	0	1697.75	P0A8L1	P0A8L1	355	368	serS	Serine--tRNA ligase	yes	yes	2	3.9788e-40	218.07	By MS/MS	By MS/MS	By MS/MS		By MS/MS
EISSCSNVWDFQARR	TYDLEVWIPAQNTYREISSCSNVWDFQARR	EISSCSNVWDFQARRMQARCRSKSDKKTRL	R	E	I	R	R	M	1	2	1	1	1	1	1	0	0	1	0	0	0	1	0	3	0	1	0	1	0	0	15	1	1853.85	P0A8L1	P0A8L1	355	369	serS	Serine--tRNA ligase	yes	yes	2	0.089652	35.541
EITDQAIK	ELAKQTEQERKAYHKEITDQAIKRTLNLSE	ERKAYHKEITDQAIKRTLNLSEEESRFLID	K	E	I	I	K	R	1	0	0	1	0	1	1	0	0	2	0	1	0	0	0	0	1	0	0	0	0	0	8	0	916.487	P08956	P08956	228	235	hsdR	Type I restriction enzyme EcoKI R protein	yes	yes	2	0.038929	56.122					By MS/MS
EITEPQFAYGMEGLLQQR	YYADHITAVSPTYAREITEPQFAYGMEGLL	EPQFAYGMEGLLQQRHREGRLSGVLNGVDE	R	E	I	Q	R	H	1	1	0	0	0	3	3	2	0	1	2	0	1	1	1	0	1	0	1	0	0	0	18	0	2109.02	P0A6U8	P0A6U8	218	235	glgA	Glycogen synthase	yes	yes	2	8.4184e-53	215.77				By MS/MS
EITGGLDDTQLR	LDEGNTVPFIARYRKEITGGLDDTQLRNLE	YRKEITGGLDDTQLRNLETRLSYLRELEER	K	E	I	L	R	N	0	1	0	2	0	1	1	2	0	1	2	0	0	0	0	0	2	0	0	0	0	0	12	0	1316.66	P46837	P46837	43	54	yhgF	Protein YhgF	yes	yes	2	9.4063e-18	179.51		By MS/MS	By MS/MS	By MS/MS
EITIAAAK	KERAARTGRNPQTGKEITIAAAKVPSFRAG	RNPQTGKEITIAAAKVPSFRAGKALKDAVN	K	E	I	A	K	V	3	0	0	0	0	0	1	0	0	2	0	1	0	0	0	0	1	0	0	0	0	0	8	0	815.475	P0ACF4	P0ACF4	68	75	hupB	DNA-binding protein HU-beta	yes	yes	2	0.0777	47.849		By MS/MS		By MS/MS
EIVDYLLLSHLPK	AAAPWILRERGSGTREIVDYLLLSHLPKFE	TREIVDYLLLSHLPKFEMAMELGNSEAIKH	R	E	I	P	K	F	0	0	0	1	0	0	1	0	1	1	4	1	0	0	1	1	0	0	1	1	0	0	13	0	1538.87	P0ACR4	P0ACR4	199	211	yeiE	Uncharacterized HTH-type transcriptional regulator YeiE	yes	yes	2;3	3.5062e-10	131.42	By MS/MS	By MS/MS	By MS/MS		By MS/MS
EIVSELDK	______________________________	MSEMTPREIVSELDKHIIGQDNAKRSVAIA	R	E	I	D	K	H	0	0	0	1	0	0	2	0	0	1	1	1	0	0	0	1	0	0	0	1	0	0	8	0	931.486	P0A6H5	P0A6H5	8	15	hslU	ATP-dependent protease ATPase subunit HslU	yes	yes	2	0.015065	71.922
EIVSELDKHIIGQDNAK	______________________________	VSELDKHIIGQDNAKRSVAIALRNRWRRMQ	R	E	I	A	K	R	1	0	1	2	0	1	2	1	1	3	1	2	0	0	0	1	0	0	0	1	0	0	17	1	1908	P0A6H5	P0A6H5	8	24	hslU	ATP-dependent protease ATPase subunit HslU	yes	yes	2;3	1.4131e-13	125.61
EIYEQPNAIK	YDAGDKGIYRHYMQKEIYEQPNAIKNTLTG	HYMQKEIYEQPNAIKNTLTGRISHGQVDLS	K	E	I	I	K	N	1	0	1	0	0	1	2	0	0	2	0	1	0	0	1	0	0	0	1	0	0	0	10	0	1203.61	P17169	P17169	256	265	glmS	Glutamine--fructose-6-phosphate aminotransferase [isomerizing]	yes	yes	2	0.0095443	64.734
EKAQQAIGLNMEQIK	KGITHEIQIPDISTKEKAQQAIGLNMEQIK	EKAQQAIGLNMEQIKAEKQDFIKTVIPQWE	K	E	K	I	K	A	2	0	1	0	0	3	2	1	0	2	1	2	1	0	0	0	0	0	0	0	0	0	15	1	1699.89	P0ABK9	P0ABK9	438	452	nrfA	Cytochrome c-552	yes	yes	2	2.0238e-05	92.538
EKFGFLLDALK	QTVFGILGINEEEQREKFGFLLDALKYGTP	EEQREKFGFLLDALKYGTPPHAGLAFGLDR	R	E	K	L	K	Y	1	0	0	1	0	0	1	1	0	0	3	2	0	2	0	0	0	0	0	0	0	0	11	1	1279.72	P21889	P21889	512	522	aspS	Aspartate--tRNA ligase	yes	yes	2;3	3.0733e-11	125.74		By MS/MS	By MS/MS	By MS/MS	By MS/MS
EKLAALR	ANEAIDFNDELRNRREKLAALRQQGVAFPN	NDELRNRREKLAALRQQGVAFPNDFRRDHT	R	E	K	L	R	Q	2	1	0	0	0	0	1	0	0	0	2	1	0	0	0	0	0	0	0	0	0	0	7	1	799.492	P0A8N5	P0A8N5	24	30	lysU	Lysine--tRNA ligase, heat inducible	yes	yes	2	0.0048745	118.01
EKLDNLVFVINCNLQR	MDEPESKGAITIATREKLDNLVFVINCNLQ	KLDNLVFVINCNLQRLDGPVTGNGKIINEL	R	E	K	Q	R	L	0	1	3	1	1	1	1	0	0	1	3	1	0	1	0	0	0	0	0	2	0	0	16	1	1974.04	P0AFG8	P0AFG8	249	264	aceE	Pyruvate dehydrogenase E1 component	yes	yes	2;3	5.0039e-122	308.55
EKLEGYAEAK	GFVARAPEAVIAKEREKLEGYAEAKAKLIE	IAKEREKLEGYAEAKAKLIEQQAVIAAL__	R	E	K	A	K	A	2	0	0	0	0	0	3	1	0	0	1	2	0	0	0	0	0	0	1	0	0	0	10	1	1136.57	P07118	P07118	929	938	valS	Valine--tRNA ligase	yes	yes	2;3	6.4986e-09	120.99
EKLNNEYKLR	SNKEILKNQPDNVIKEKLNNEYKLRFRMMQ	DNVIKEKLNNEYKLRFRMMQTILQSRVNVL	K	E	K	L	R	F	0	1	2	0	0	0	2	0	0	0	2	2	0	0	0	0	0	0	1	0	0	0	10	2	1305.7	P39336	P39336	547	556	yjgL	Uncharacterized protein YjgL	yes	yes	2	0.0059192	75.738
EKPTWLEVDAGK	KQSRVKAALELAEQREKPTWLEVDAGKMEG	EQREKPTWLEVDAGKMEGTFKRKPERSDLS	R	E	K	G	K	M	1	0	0	1	0	0	2	1	0	0	1	2	0	0	1	0	1	1	0	1	0	0	12	1	1371.7	P0A7V8	P0A7V8	166	177	rpsD	30S ribosomal protein S4	yes	yes	1;2;3	9.744e-33	218.54	By MS/MS	By MS/MS	By MS/MS	By MS/MS	By MS/MS
EKPTWLEVDAGKMEGTFK	KQSRVKAALELAEQREKPTWLEVDAGKMEG	TWLEVDAGKMEGTFKRKPERSDLSADINEH	R	E	K	F	K	R	1	0	0	1	0	0	3	2	0	0	1	3	1	1	1	0	2	1	0	1	0	0	18	2	2065.02	P0A7V8	P0A7V8	166	183	rpsD	30S ribosomal protein S4	yes	yes	2;3;4	8.3822e-65	236.22
EKSEQLEQQLQVLLLPK	PEMREMAQDELREAKEKSEQLEQQLQVLLL	SEQLEQQLQVLLLPKDPDDERNAFLEVRAG	K	E	K	P	K	D	0	0	0	0	0	4	3	0	0	0	5	2	0	0	1	1	0	0	0	1	0	0	17	1	2022.14	P0A7I0	P0A7I0	87	103	prfA	Peptide chain release factor 1	yes	yes	2;3	1.1656e-139	326.11	By MS/MS	By MS/MS	By MS/MS	By MS/MS	By MS/MS
EKSEQLEQQLQVLLLPKDPDDER	PEMREMAQDELREAKEKSEQLEQQLQVLLL	QLQVLLLPKDPDDERNAFLEVRAGTGGDEA	K	E	K	E	R	N	0	1	0	3	0	4	4	0	0	0	5	2	0	0	2	1	0	0	0	1	0	0	23	2	2749.41	P0A7I0	P0A7I0	87	109	prfA	Peptide chain release factor 1	yes	yes	3;4	2.1242e-11	133.48
EKSVEELNTELLNLLR	______________________________	KSVEELNTELLNLLREQFNLRMQAASGQLQ	R	E	K	L	R	E	0	1	2	0	0	0	4	0	0	0	5	1	0	0	0	1	1	0	0	1	0	0	16	1	1899.03	P0A7M6	P0A7M6	8	23	rpmC	50S ribosomal protein L29	yes	yes	2;3;4	3.2463e-201	365.11	By MS/MS	By MS/MS	By MS/MS	By MS/MS	By MS/MS
EKTYNPQDIEQPLYEHWEK	______________________________	NPQDIEQPLYEHWEKQGYFKPNGDESQESF	M	E	K	E	K	Q	0	0	1	1	0	2	4	0	1	1	1	2	0	0	2	0	1	1	2	0	0	0	19	1	2446.14	P07118	P07118	2	20	valS	Valine--tRNA ligase	yes	yes	2;3;4	1.7924e-80	250.46
EKYYCLSMLPYPSGR	WDEKRTFEVTEDESKEKYYCLSMLPYPSGR	EKYYCLSMLPYPSGRLHMGHVRNYTIGDVI	K	E	K	G	R	L	0	1	0	0	1	0	1	1	0	0	2	1	1	0	2	2	0	0	3	0	0	0	15	1	1862.87	P07813	P07813	33	47	leuS	Leucine--tRNA ligase	yes	yes	2;3	1.6232e-06	122.46
ELAESEGAIER	LAGCDRLTIAPALLKELAESEGAIERKLSY	ALLKELAESEGAIERKLSYTGEVKARPARI	K	E	L	E	R	K	2	1	0	0	0	0	4	1	0	1	1	0	0	0	0	1	0	0	0	0	0	0	11	0	1202.58	P0A870	P0A870	251	261	talB	Transaldolase B	yes	yes	2	5.0928e-10	140.83
ELAGWMCDVLDSINDEAVIER	TPAITRRGFKEAEAKELAGWMCDVLDSIND	CDVLDSINDEAVIERIKGKVLDICARYPVY	K	E	L	E	R	I	2	1	1	3	1	0	3	1	0	2	2	0	1	0	0	1	0	1	0	2	0	0	21	0	2434.11	P0A825	P0A825	381	401	glyA	Serine hydroxymethyltransferase	yes	yes	2;3	1.0354e-101	279.86					By MS/MS
ELALQSGLAHK	VKEITSTDDFYRLGKELALQSGLAHKGDVV	RLGKELALQSGLAHKGDVVVMVSGALVPSG	K	E	L	H	K	G	2	0	0	0	0	1	1	1	1	0	3	1	0	0	0	1	0	0	0	0	0	0	11	0	1165.65	P0AD61	P0AD61	435	445	pykF	Pyruvate kinase I	yes	yes	2;3	7.4851e-06	108.98		By MS/MS	By MS/MS	By MS/MS
ELANAIR	______________________________	______________________________	K	E	L	I	R	A	2	1	1	0	0	0	1	0	0	1	1	0	0	0	0	0	0	0	0	0	0	0	7	0	785.44	P27302	P27302	6	12	tktA	Transketolase 1	yes	yes	2	0.014481	80.555			By MS/MS
ELASGLSCPVGFK	WGAIGARTTESQVHRELASGLSCPVGFKNG	HRELASGLSCPVGFKNGTDGTIKVAIDAIN	R	E	L	F	K	N	1	0	0	0	1	0	1	2	0	0	2	1	0	1	1	2	0	0	0	1	0	0	13	0	1363.68	P0AB91	P0AB91	174	186	aroG	Phospho-2-dehydro-3-deoxyheptonate aldolase, Phe-sensitive	yes	yes	2	1.4936e-11	123.75		By MS/MS	By MS/MS	By MS/MS
ELATCTPEYYR	KNQLKMLGFGYDWSRELATCTPEYYRWEQK	DWSRELATCTPEYYRWEQKFFTELYKKGLV	R	E	L	Y	R	W	1	1	0	0	1	0	2	0	0	0	1	0	0	0	1	0	2	0	2	0	0	0	11	0	1401.62	P07813	P07813	124	134	leuS	Leucine--tRNA ligase	yes	yes	2	5.9528e-48	274.55	By MS/MS	By MS/MS	By MS/MS	By MS/MS	By MS/MS
ELDAQPTGFLDSR	AEEVLTLDGFCKLRRELDAQPTGFLDSRIR	RRELDAQPTGFLDSRIRRFQSFAEISTEPG	R	E	L	S	R	I	1	1	0	2	0	1	1	1	0	0	2	0	0	1	1	1	1	0	0	0	0	0	13	0	1447.69	P30850	P30850	455	467	rnb	Exoribonuclease 2	yes	yes	2	1.0407e-30	202.56	By MS/MS	By MS/MS	By MS/MS		By MS/MS
ELDSLYGR	VCDPTRTRKLLLNQRELDSLYGRVNREGYT	KLLLNQRELDSLYGRVNREGYTVVALSLYW	R	E	L	G	R	V	0	1	0	1	0	0	1	1	0	0	2	0	0	0	0	1	0	0	1	0	0	0	8	0	951.466	P0A832	P0A832	96	103	smpB	SsrA-binding protein	yes	yes	2	0.00040111	138.37	By MS/MS	By MS/MS	By MS/MS	By MS/MS	By MS/MS
ELEKLENSLGGIK	TFDKLTKKEALMRTRELEKLENSLGGIKDM	TRELEKLENSLGGIKDMGGLPDALFVIDAD	R	E	L	I	K	D	0	0	1	0	0	0	3	2	0	1	3	2	0	0	0	1	0	0	0	0	0	0	13	1	1428.78	P0A7V0	P0A7V0	140	152	rpsB	30S ribosomal protein S2	yes	yes	2;3	4.4169e-103	306.48	By MS/MS	By MS/MS	By MS/MS	By MS/MS	By MS/MS
ELEKLENSLGGIKDMGGLPDALFVIDADHEHIAIK	TFDKLTKKEALMRTRELEKLENSLGGIKDM	ALFVIDADHEHIAIKEANNLGIPVFAIVDT	R	E	L	I	K	E	3	0	1	4	0	0	4	4	2	4	5	3	1	1	1	1	0	0	0	1	0	0	35	2	3786.95	P0A7V0	P0A7V0	140	174	rpsB	30S ribosomal protein S2	yes	yes	4;5	2.5019e-10	80.112
ELEVFVR	PGMVFWHNDGWTIFRELEVFVRSKLKEYQY	NDGWTIFRELEVFVRSKLKEYQYQEVKGPF	R	E	L	V	R	S	0	1	0	0	0	0	2	0	0	0	1	0	0	1	0	0	0	0	0	2	0	0	7	0	890.486	P0A8M3	P0A8M3	276	282	thrS	Threonine--tRNA ligase	yes	yes	1;2	0.0013526	130.05	By MS/MS	By MS/MS	By MS/MS	By MS/MS	By MS/MS
ELFAALNPPFEQQWAK	VQATELLNSSYDVSRELFAALNPPFEQQWA	LFAALNPPFEQQWAKDNGGDKLTIKQSHAG	R	E	L	A	K	D	3	0	1	0	0	2	2	0	0	0	2	1	0	2	2	0	0	1	0	0	0	0	16	0	1887.95	P16700	P16700	38	53	cysP	Thiosulfate-binding protein	yes	yes	2	2.3352e-06	116.71	By MS/MS		By MS/MS
ELFEEQAK	QRFGGNEKQALELPRELFEEQAKRRVVVGL	QALELPRELFEEQAKRRVVVGLLLGEVIRT	R	E	L	A	K	R	1	0	0	0	0	1	3	0	0	0	1	1	0	1	0	0	0	0	0	0	0	0	8	0	992.481	P0A850	P0A850	335	342	tig	Trigger factor	yes	yes	2	0.00082279	114.78	By MS/MS	By MS/MS	By MS/MS		By MS/MS
ELFEEQAKR	QRFGGNEKQALELPRELFEEQAKRRVVVGL	ALELPRELFEEQAKRRVVVGLLLGEVIRTN	R	E	L	K	R	R	1	1	0	0	0	1	3	0	0	0	1	1	0	1	0	0	0	0	0	0	0	0	9	1	1148.58	P0A850	P0A850	335	343	tig	Trigger factor	yes	yes	2;3	1.6458e-05	151.27
ELGMDPTIHDIR	PSPDNIQELYLGSLKELGMDPTIHDIRFVE	SLKELGMDPTIHDIRFVEDNWENPTLGAWG	K	E	L	I	R	F	0	1	0	2	0	0	1	1	1	2	1	0	1	0	1	0	1	0	0	0	0	0	12	0	1395.68	P00960	P00960	104	115	glyQ	Glycine--tRNA ligase alpha subunit	yes	yes	1;2;3	1.0779e-14	166.19	By MS/MS	By MS/MS	By MS/MS	By MS/MS	By MS/MS
ELGPEPMAAAYVQPSR	MEVGAGTSHPMTCLRELGPEPMAAAYVQPS	LGPEPMAAAYVQPSRRPTDGRYGENPNRLQ	R	E	L	S	R	R	3	1	0	0	0	1	2	1	0	0	1	0	1	0	3	1	0	0	1	1	0	0	16	0	1714.83	P00960	P00960	48	63	glyQ	Glycine--tRNA ligase alpha subunit	yes	yes	2;3	3.7233e-26	193.62			By MS/MS	By MS/MS
ELGYLGSLAICNVPGSSLVR	SGETADTLAGLRLSKELGYLGSLAICNVPG	GSLAICNVPGSSLVRESDLALMTNAGTEIG	K	E	L	V	R	E	1	1	1	0	1	0	1	3	0	1	4	0	0	0	1	3	0	0	1	2	0	0	20	0	2104.1	P17169	P17169	365	384	glmS	Glutamine--fructose-6-phosphate aminotransferase [isomerizing]	yes	yes	2	1.3368e-172	346.54	By MS/MS			By MS/MS
ELIVASSYSK	EEDAEGLRAFAAMHKELIVASSYSKNFGLY	AAMHKELIVASSYSKNFGLYNERVGACTLV	K	E	L	S	K	N	1	0	0	0	0	0	1	0	0	1	1	1	0	0	0	3	0	0	1	1	0	0	10	0	1095.58	P00509	P00509	237	246	aspC	Aspartate aminotransferase	yes	yes	2	5.4094e-06	110.76		By MS/MS			By MS/MS
ELLEDPTR	LIDGRESVGFLVTIKELLEDPTRLLLDV__	GFLVTIKELLEDPTRLLLDV__________	K	E	L	T	R	L	0	1	0	1	0	0	2	0	0	0	2	0	0	0	1	0	1	0	0	0	0	0	8	0	971.492	P0AFG6	P0AFG6	393	400	sucB	Dihydrolipoyllysine-residue succinyltransferase component of 2-oxoglutarate dehydrogenase complex	yes	yes	2	0.022337	66.799		By MS/MS
ELLIDESLIGWK	FEEICARGLDLSPTKELLIDESLIGWKEYE	PTKELLIDESLIGWKEYEMEVVRDKNDNCI	K	E	L	W	K	E	0	0	0	1	0	0	2	1	0	2	3	1	0	0	0	1	0	1	0	0	0	0	12	0	1414.77	P00968	P00968	203	214	carB	Carbamoyl-phosphate synthase large chain	yes	yes	2	2.0226e-05	90.263
ELLPPVALLEK	______________________________	KEIKELLPPVALLEKFPATENAANTVAHAR	K	E	L	E	K	F	1	0	0	0	0	0	2	0	0	0	4	1	0	0	2	0	0	0	0	1	0	0	11	0	1220.74	P0AB91	P0AB91	15	25	aroG	Phospho-2-dehydro-3-deoxyheptonate aldolase, Phe-sensitive	yes	yes	2	0.0011793	80.896	By MS/MS	By MS/MS	By MS/MS	By MS/MS	By MS/MS
ELLSQYDFPGDDTPIVR	VDDEELLELVEMEVRELLSQYDFPGDDTPI	LSQYDFPGDDTPIVRGSALKALEGDAEWEA	R	E	L	V	R	G	0	1	0	3	0	1	1	1	0	1	2	0	0	1	2	1	1	0	1	1	0	0	17	0	1963.95	P0CE48;P0CE47	P0CE48	156	172	tufB;tufA	Elongation factor Tu 2;Elongation factor Tu 1	yes	no	2;3	2.8268e-122	299.69	By MS/MS	By MS/MS	By MS/MS	By MS/MS	By MS/MS
ELMDNMR	YEDPKEVIEFYSKNKELMDNMRNVALEEQA	IEFYSKNKELMDNMRNVALEEQAVEAVLAK	K	E	L	M	R	N	0	1	1	1	0	0	1	0	0	0	1	0	2	0	0	0	0	0	0	0	0	0	7	0	907.389	P0A850	P0A850	393	399	tig	Trigger factor	yes	yes	2	0.00051736	144.29	By MS/MS	By MS/MS	By MS/MS	By MS/MS	By MS/MS
ELMPDVELMQKTLGEMNGDAELR	MQGRADIQARRLKLKELMPDVELMQKTLGE	MQKTLGEMNGDAELRGSGNSVAALLGNSNG	K	E	L	L	R	G	1	1	1	2	0	1	4	2	0	0	4	1	3	0	1	0	1	0	0	1	0	0	23	1	2618.24	P37645	P37645	488	510	yhjG	Uncharacterized protein YhjG	yes	yes	2	0.0082358	43.548
ELMTISK	VFKDVNKKGIIELSRELMTISKKARDGKLT	KGIIELSRELMTISKKARDGKLTAGEMQGG	R	E	L	S	K	K	0	0	0	0	0	0	1	0	0	1	1	1	1	0	0	1	1	0	0	0	0	0	7	0	820.436	P06959	P06959	525	531	aceF	Dihydrolipoyllysine-residue acetyltransferase component of pyruvate dehydrogenase complex	yes	yes	2	0.035335	62.717			By MS/MS
ELNPAGR	LLADLDSALPEGSVRELNPAGRRRIVILVT	ALPEGSVRELNPAGRRRIVILVTKEAHCLG	R	E	L	G	R	R	1	1	1	0	0	0	1	1	0	0	1	0	0	0	1	0	0	0	0	0	0	0	7	0	755.393	P37051	P37051	78	84	purU	Formyltetrahydrofolate deformylase	yes	yes	2	0.012068	85.061		By MS/MS	By MS/MS		By MS/MS
ELPELTAEFIK	KAAKFAINLKKVEERELPELTAEFIKRFGV	VEERELPELTAEFIKRFGVEDGSVEGLRAE	R	E	L	I	K	R	1	0	0	0	0	0	3	0	0	1	2	1	0	1	1	0	1	0	0	0	0	0	11	0	1288.69	P0A850	P0A850	244	254	tig	Trigger factor	yes	yes	2	8.0263e-11	146.79	By MS/MS	By MS/MS	By MS/MS	By MS/MS	By MS/MS
ELPELTAEFIKR	KAAKFAINLKKVEERELPELTAEFIKRFGV	EERELPELTAEFIKRFGVEDGSVEGLRAEV	R	E	L	K	R	F	1	1	0	0	0	0	3	0	0	1	2	1	0	1	1	0	1	0	0	0	0	0	12	1	1444.79	P0A850	P0A850	244	255	tig	Trigger factor	yes	yes	2;3	2.4951e-43	243.03
ELPLTESLALTIDR	RYPGHDPRYAKLSEKELPLTESLALTIDRV	KELPLTESLALTIDRVIPYWNETILPRMKS	K	E	L	D	R	V	1	1	0	1	0	0	2	0	0	1	4	0	0	0	1	1	2	0	0	0	0	0	14	0	1569.86	P62707	P62707	147	160	gpmA	2,3-bisphosphoglycerate-dependent phosphoglycerate mutase	yes	yes	2	8.9088e-29	184.36		By MS/MS	By MS/MS	By MS/MS	By MS/MS
ELPPEER	LGKKGHLTLQMTTLRELPPEERPAAGAVIN	TLQMTTLRELPPEERPAAGAVINEAKEQVQ	R	E	L	E	R	P	0	1	0	0	0	0	3	0	0	0	1	0	0	0	2	0	0	0	0	0	0	0	7	0	868.429	P08312	P08312	47	53	pheS	Phenylalanine--tRNA ligase alpha subunit	yes	yes	2	0.077719	51.787
ELPPEERPAAGAVINEAK	LGKKGHLTLQMTTLRELPPEERPAAGAVIN	PEERPAAGAVINEAKEQVQQALNARKAELE	R	E	L	A	K	E	4	1	1	0	0	0	4	1	0	1	1	1	0	0	3	0	0	0	0	1	0	0	18	1	1889.98	P08312	P08312	47	64	pheS	Phenylalanine--tRNA ligase alpha subunit	yes	yes	2;3	2.1516e-40	196.48
ELQQLKEQAAAQESANLSSK	DKVRSVLERTRQLEKELQQLKEQAAAQESA	KEQAAAQESANLSSKAIDVNGVKLLVSELS	K	E	L	S	K	A	4	0	1	0	0	4	3	0	0	0	3	2	0	0	0	3	0	0	0	0	0	0	20	1	2172.1	P00957	P00957	745	764	alaS	Alanine--tRNA ligase	yes	yes	2;3	2.3126e-81	257.54
ELSDDLCSLR	FTNYLPGFNIPMLPRELSDDLCSLRANEVR	PMLPRELSDDLCSLRANEVRPVLACRMTLS	R	E	L	L	R	A	0	1	0	2	1	0	1	0	0	0	3	0	0	0	0	2	0	0	0	0	0	0	10	0	1206.56	P30850	P30850	265	274	rnb	Exoribonuclease 2	yes	yes	1;2	3.5543e-28	221.94	By MS/MS			By MS/MS	By MS/MS
ELSDDLCSLRANEVR	FTNYLPGFNIPMLPRELSDDLCSLRANEVR	ELSDDLCSLRANEVRPVLACRMTLSADGTI	R	E	L	V	R	P	1	2	1	2	1	0	2	0	0	0	3	0	0	0	0	2	0	0	0	1	0	0	15	1	1775.85	P30850	P30850	265	279	rnb	Exoribonuclease 2	yes	yes	3	0.10098	31.827
ELTTEIDNNIEQISSYK	QNRKDAEAWFNEKSKELTTEIDNNIEQISS	TTEIDNNIEQISSYKSEITELRRNVQALEI	K	E	L	Y	K	S	0	0	2	1	0	1	3	0	0	3	1	1	0	0	0	2	2	0	1	0	0	0	17	0	1995.96	CON__P13645	CON__P13645	346	362			yes	yes	2	1.4681e-51	225.23
ELVADDATNTVYISGIGK	DDRKRTEEVRPLQPRELVADDATNTVYISG	ADDATNTVYISGIGKESVIWVVDGGNIKLK	R	E	L	G	K	E	2	0	1	2	0	0	1	2	0	2	1	1	0	0	0	1	2	0	1	2	0	0	18	0	1864.94	P76116	P76116	145	162	yncE	Uncharacterized protein YncE	yes	yes	2	7.9403e-05	85.536			By MS/MS
EMAHQQIGMEVLNR	EEGDKAKITLRFRGREMAHQQIGMEVLNRV	REMAHQQIGMEVLNRVKDDLQELAVVESFP	R	E	M	N	R	V	1	1	1	0	0	2	2	1	1	1	1	0	2	0	0	0	0	0	0	1	0	0	14	0	1654.79	P0A707	P0A707	134	147	infC	Translation initiation factor IF-3;Translation initiation factor IF-3, N-terminally processed;Translation initiation factor IF-3S	yes	yes	2;3	7.0354e-97	294.49	By MS/MS	By MS/MS	By MS/MS	By MS/MS	By MS/MS
EMAQDELR	DIETAQMMLDDPEMREMAQDELREAKEKSE	LDDPEMREMAQDELREAKEKSEQLEQQLQV	R	E	M	L	R	E	1	1	0	1	0	1	2	0	0	0	1	0	1	0	0	0	0	0	0	0	0	0	8	0	990.444	P0A7I0	P0A7I0	76	83	prfA	Peptide chain release factor 1	yes	yes	2	0.00024186	139.28	By MS/MS	By MS/MS	By MS/MS	By MS/MS	By MS/MS
EMCPYQTLNQR	AHQRGYQAGIAGRSKEMCPYQTLNQRSQWL	GRSKEMCPYQTLNQRSQWLGGWREAMADRV	K	E	M	Q	R	S	0	1	1	0	1	2	1	0	0	0	1	0	1	0	1	0	1	0	1	0	0	0	11	0	1438.63	P0AFW2	P0AFW2	27	37	rmf	Ribosome modulation factor	yes	yes	2	1.86e-11	157.91
EMHVGHLR	KQTIVVDYSAPNVAKEMHVGHLRSTIIGDA	SAPNVAKEMHVGHLRSTIIGDAAVRTLEFL	K	E	M	L	R	S	0	1	0	0	0	0	1	1	2	0	1	0	1	0	0	0	0	0	0	1	0	0	8	0	977.487	P11875	P11875	127	134	argS	Arginine--tRNA ligase	yes	yes	2;3	0.0018334	94.262	By MS/MS	By MS/MS	By MS/MS	By MS/MS	By MS/MS
EMLIADGIDPNELLNSLAAVK	AAEVEERTRKLQQYREMLIADGIDPNELLN	GIDPNELLNSLAAVKSGTKAKRAQRPAKYS	R	E	M	V	K	S	3	0	2	2	0	0	2	1	0	2	4	1	1	0	1	1	0	0	0	1	0	0	21	0	2225.16	P0ACF8	P0ACF8	63	83	hns	DNA-binding protein H-NS	yes	yes	2;3	7.2402e-14	141.34	By MS/MS	By MS/MS	By MS/MS	By MS/MS	By MS/MS
EMLLDAMENPEKYPQLTIR	SIEGGQHLNVNVMNREMLLDAMENPEKYPQ	DAMENPEKYPQLTIRVSGYAVRFNSLTKEQ	R	E	M	I	R	V	1	1	1	1	0	1	3	0	0	1	3	1	2	0	2	0	1	0	1	0	0	0	19	1	2290.13	P09373	P09373	714	732	pflB	Formate acetyltransferase 1	yes	yes	2;3	2.0324e-97	279.77
EMLPVLEAVAK	SPFILLADKKISNIREMLPVLEAVAKAGKP	SNIREMLPVLEAVAKAGKPLLIIAEDVEGE	R	E	M	A	K	A	2	0	0	0	0	0	2	0	0	0	2	1	1	0	1	0	0	0	0	2	0	0	11	0	1198.66	P0A6F5	P0A6F5	232	242	groL	60 kDa chaperonin	yes	yes	2	0.00028135	91.087		By MS/MS	By MS/MS	By MS/MS	By MS/MS
EMNIADYDAELWQAMEQEK	______________________________	ADYDAELWQAMEQEKVRQEEHIELIASENY	R	E	M	E	K	V	3	0	1	2	0	2	4	0	0	1	1	1	2	0	0	0	0	1	1	0	0	0	19	0	2312.99	P0A825	P0A825	5	23	glyA	Serine hydroxymethyltransferase	yes	yes	2;3	2.3352e-113	283.82
EMTSPLSLVISAFAR	SMSMKTRWQEGNEEREMTSPLSLVISAFAR	EMTSPLSLVISAFARVEDVRHTITPQLSTE	R	E	M	A	R	V	2	1	0	0	0	0	1	0	0	1	2	0	1	1	1	3	1	0	0	1	0	0	15	0	1620.85	P15254	P15254	793	807	purL	Phosphoribosylformylglycinamidine synthase	yes	yes	2;3	6.9534e-07	122.7	By MS/MS	By MS/MS	By MS/MS	By MS/MS	By MS/MS
EMYTFEDR	LFKRAIGEVTDVVEKEMYTFEDRNGDSLTL	VTDVVEKEMYTFEDRNGDSLTLRPEGTAGC	K	E	M	D	R	N	0	1	0	1	0	0	2	0	0	0	0	0	1	1	0	0	1	0	1	0	0	0	8	0	1089.44	P60906	P60906	66	73	hisS	Histidine--tRNA ligase	yes	yes	2	0.00024679	137.18	By MS/MS	By MS/MS	By MS/MS	By MS/MS	By MS/MS
ENEATCFGR	LPAIKHGNILEIAQRENEATCFGRRTPDDS	LEIAQRENEATCFGRRTPDDSFLEWHKPAS	R	E	N	G	R	R	1	1	1	0	1	0	2	1	0	0	0	0	0	1	0	0	1	0	0	0	0	0	9	0	1082.45	P77398	P77398	192	200	arnA	Bifunctional polymyxin resistance protein ArnA;UDP-4-amino-4-deoxy-L-arabinose formyltransferase;UDP-glucuronic acid oxidase, UDP-4-keto-hexauronic acid decarboxylating	yes	yes	2	4.1277e-05	142.08
ENEELEALNIEVAVAGR	RDHTSDQLHAEFDGKENEELEALNIEVAVA	EELEALNIEVAVAGRMMTRRIMGKASFVTL	K	E	N	G	R	M	3	1	2	0	0	0	5	1	0	1	2	0	0	0	0	0	0	0	0	2	0	0	17	0	1854.93	P0A8N3	P0A8N3	57	73	lysS	Lysine--tRNA ligase	yes	yes	2	1.0357e-06	101.6
ENELEEAVMSDR	QLVAEEMGHKVILRRENELEEAVMSDRDTG	LRRENELEEAVMSDRDTGAAAEPRAPVVTI	R	E	N	D	R	D	1	1	1	1	0	0	4	0	0	0	1	0	1	0	0	1	0	0	0	1	0	0	12	0	1420.61	P0A705;P0A705-3;P0A705-2	P0A705	370	381	infB	Translation initiation factor IF-2	yes	no	1;2	2.3877e-26	211.31	By MS/MS	By MS/MS	By MS/MS	By MS/MS	By MS/MS
ENELEEAVMSDRDTGAAAEPR	QLVAEEMGHKVILRRENELEEAVMSDRDTG	AVMSDRDTGAAAEPRAPVVTIMGHVDHGKT	R	E	N	P	R	A	4	2	1	2	0	0	5	1	0	0	1	0	1	0	1	1	1	0	0	1	0	0	21	1	2289.02	P0A705;P0A705-3;P0A705-2	P0A705	370	390	infB	Translation initiation factor IF-2	yes	no	2;3	1.0831e-253	387.62
ENEPFDVALR	______________________________	VIKVRENEPFDVALRRFKRSCEKAGVLAEV	R	E	N	L	R	R	1	1	1	1	0	0	2	0	0	0	1	0	0	1	1	0	0	0	0	1	0	0	10	0	1188.58	P68679	P68679	8	17	rpsU	30S ribosomal protein S21	yes	yes	2	8.1237e-15	190.93	By MS/MS	By MS/MS	By MS/MS	By MS/MS	By MS/MS
ENEPFDVALRR	______________________________	IKVRENEPFDVALRRFKRSCEKAGVLAEVR	R	E	N	R	R	F	1	2	1	1	0	0	2	0	0	0	1	0	0	1	1	0	0	0	0	1	0	0	11	1	1344.68	P68679	P68679	8	18	rpsU	30S ribosomal protein S21	yes	yes	1;2;3	1.7468e-18	188.3		By MS/MS		By MS/MS	By MS/MS
ENLEALLVALK	HTTIGKVDFDADKLKENLEALLVALKKAKP	DKLKENLEALLVALKKAKPTQAKGVYIKKV	K	E	N	L	K	K	2	0	1	0	0	0	2	0	0	0	4	1	0	0	0	0	0	0	0	1	0	0	11	0	1211.71	P0A7L0	P0A7L0	187	197	rplA	50S ribosomal protein L1	yes	yes	2;3	5.4699e-11	137.89	By MS/MS	By MS/MS	By MS/MS	By MS/MS	By MS/MS
ENLEALLVALKK	HTTIGKVDFDADKLKENLEALLVALKKAKP	KLKENLEALLVALKKAKPTQAKGVYIKKVS	K	E	N	K	K	A	2	0	1	0	0	0	2	0	0	0	4	2	0	0	0	0	0	0	0	1	0	0	12	1	1339.81	P0A7L0	P0A7L0	187	198	rplA	50S ribosomal protein L1	yes	yes	2;3	7.3324e-43	236.92	By MS/MS	By MS/MS	By MS/MS	By MS/MS	By MS/MS
ENNFALPAVNCVGTDSINAVLETAAK	VITGDDVQKVFQVAKENNFALPAVNCVGTD	VGTDSINAVLETAAKVKAPVIVQFSNGGAS	K	E	N	A	K	V	5	0	4	1	1	0	2	1	0	1	2	1	0	1	1	1	2	0	0	3	0	0	26	0	2717.33	P0AB71	P0AB71	27	52	fbaA	Fructose-bisphosphate aldolase class 2	yes	yes	2	2.0302e-50	197.09	By MS/MS	By MS/MS	By MS/MS	By MS/MS	By MS/MS
ENNLGADVVLR	AGNVYVGRNEDEVRKENNLGADVVLRQDED	EVRKENNLGADVVLRQDEDVLDTWFSSALW	K	E	N	L	R	Q	1	1	2	1	0	0	1	1	0	0	2	0	0	0	0	0	0	0	0	2	0	0	11	0	1198.63	P07118	P07118	457	467	valS	Valine--tRNA ligase	yes	yes	1;2;3	1.9986e-23	226.4	By MS/MS	By MS/MS	By MS/MS	By MS/MS	By MS/MS
EPGMLAR	LPETGFPMRGDLAKREPGMLARWTDDDLYG	MRGDLAKREPGMLARWTDDDLYGIIRAAKK	R	E	P	A	R	W	1	1	0	0	0	0	1	1	0	0	1	0	1	0	1	0	0	0	0	0	0	0	7	0	772.39	P00956	P00956	25	31	ileS	Isoleucine--tRNA ligase	yes	yes	2	0.0062921	89.703		By MS/MS		By matching	By MS/MS
EPIKNEANNGLK	QGGGFEPGMKQKATKEPIKNEANNGLKNTR	ATKEPIKNEANNGLKNTRGTLAMARTQAPH	K	E	P	L	K	N	1	0	3	0	0	0	2	1	0	1	1	2	0	0	1	0	0	0	0	0	0	0	12	1	1325.69	P23869	P23869	66	77	ppiB	Peptidyl-prolyl cis-trans isomerase B	yes	yes	2	5.7819e-19	189.38
EPQGFVADATINTPNGVLVASGK	KWQTHLINPHIILSKEPQGFVADATINTPN	ATINTPNGVLVASGKHEDMYTAINELINKL	K	E	P	G	K	H	3	0	2	1	0	1	1	3	0	1	1	1	0	1	2	1	2	0	0	3	0	0	23	0	2284.17	P0AD49	P0AD49	44	66	raiA	Ribosome-associated inhibitor A	yes	yes	2;3	1.957e-85	247.5	By MS/MS				By MS/MS
EPQGFVADATINTPNGVLVASGKHEDMYTAINELINK	KWQTHLINPHIILSKEPQGFVADATINTPN	KHEDMYTAINELINKLERQLNKLQHKGEAR	K	E	P	N	K	L	4	0	4	2	0	1	3	3	1	3	2	2	1	1	2	1	3	0	1	3	0	0	37	1	3955.96	P0AD49	P0AD49	44	80	raiA	Ribosome-associated inhibitor A	yes	yes	4	0.00033889	46.577
EPVDAFFDK	EGRYQDALVELAELREPVDAFFDKVMVMVD	ELAELREPVDAFFDKVMVMVDDKELRINRL	R	E	P	D	K	V	1	0	0	2	0	0	1	0	0	0	0	1	0	2	1	0	0	0	0	1	0	0	9	0	1066.5	P00961	P00961	646	654	glyS	Glycine--tRNA ligase beta subunit	yes	yes	1;2	4.0596e-12	186.91	By MS/MS	By MS/MS	By MS/MS		By MS/MS
EQAAAQESANLSSK	LERTRQLEKELQQLKEQAAAQESANLSSKA	KEQAAAQESANLSSKAIDVNGVKLLVSELS	K	E	Q	S	K	A	4	0	1	0	0	2	2	0	0	0	1	1	0	0	0	3	0	0	0	0	0	0	14	0	1432.68	P00957	P00957	751	764	alaS	Alanine--tRNA ligase	yes	yes	1;2;3	8.0304e-129	324.41	By MS/MS	By MS/MS		By MS/MS
EQEAAELK	QDDMTKNAQAEKARREQEAAELKRKAEEEA	QAEKARREQEAAELKRKAEEEARRKLEEEA	R	E	Q	L	K	R	2	0	0	0	0	1	3	0	0	0	1	1	0	0	0	0	0	0	0	0	0	0	8	0	916.45	P0A705;P0A705-3;P0A705-2	P0A705	177	184	infB	Translation initiation factor IF-2	yes	no	2	0.0030374	70.69	By MS/MS		By MS/MS		By MS/MS
EQEAAELKR	QDDMTKNAQAEKARREQEAAELKRKAEEEA	AEKARREQEAAELKRKAEEEARRKLEEEAR	R	E	Q	K	R	K	2	1	0	0	0	1	3	0	0	0	1	1	0	0	0	0	0	0	0	0	0	0	9	1	1072.55	P0A705;P0A705-3;P0A705-2	P0A705	177	185	infB	Translation initiation factor IF-2	yes	no	2;3	2.5355e-07	175.38		By MS/MS			By MS/MS
EQGIAFPNDFR	NNELKTRREKLANLREQGIAFPNDFRRDHT	ANLREQGIAFPNDFRRDHTSDQLHAEFDGK	R	E	Q	F	R	R	1	1	1	1	0	1	1	1	0	1	0	0	0	2	1	0	0	0	0	0	0	0	11	0	1292.61	P0A8N3	P0A8N3	31	41	lysS	Lysine--tRNA ligase	yes	yes	1;2;3	1.6593e-14	175.73	By MS/MS				By MS/MS
EQGIAFPNDFRR	NNELKTRREKLANLREQGIAFPNDFRRDHT	NLREQGIAFPNDFRRDHTSDQLHAEFDGKE	R	E	Q	R	R	D	1	2	1	1	0	1	1	1	0	1	0	0	0	2	1	0	0	0	0	0	0	0	12	1	1448.72	P0A8N3	P0A8N3	31	42	lysS	Lysine--tRNA ligase	yes	yes	2;3	1.8158e-10	139.86	By MS/MS				By MS/MS
EQIIFPEIDYDK	AKSFDGRGNYSMGVREQIIFPEIDYDKVDR	GVREQIIFPEIDYDKVDRVRGLDITITTTA	R	E	Q	D	K	V	0	0	0	2	0	1	2	0	0	3	0	1	0	1	1	0	0	0	1	0	0	0	12	0	1508.74	P62399	P62399	134	145	rplE	50S ribosomal protein L5	yes	yes	2	1.2675e-10	140.49		By MS/MS	By MS/MS	By MS/MS
EQIIFPEIDYDKVDR	AKSFDGRGNYSMGVREQIIFPEIDYDKVDR	EQIIFPEIDYDKVDRVRGLDITITTTAKSD	R	E	Q	D	R	V	0	1	0	3	0	1	2	0	0	3	0	1	0	1	1	0	0	0	1	1	0	0	15	1	1878.94	P62399	P62399	134	148	rplE	50S ribosomal protein L5	yes	yes	2;3	1.4837e-29	194.24	By MS/MS	By MS/MS	By MS/MS	By MS/MS	By MS/MS
EQVAYYK	GIYSPNGQQYTPQDREQVAYYKEDEKGQIL	QQYTPQDREQVAYYKEDEKGQILQEGINEL	R	E	Q	Y	K	E	1	0	0	0	0	1	1	0	0	0	0	1	0	0	0	0	0	0	2	1	0	0	7	0	899.439	P0AFG8	P0AFG8	552	558	aceE	Pyruvate dehydrogenase E1 component	yes	yes	2	0.091521	49.058				By MS/MS
EQVAYYKEDEK	GIYSPNGQQYTPQDREQVAYYKEDEKGQIL	PQDREQVAYYKEDEKGQILQEGINELGAGC	R	E	Q	E	K	G	1	0	0	1	0	1	3	0	0	0	0	2	0	0	0	0	0	0	2	1	0	0	11	1	1400.65	P0AFG8	P0AFG8	552	562	aceE	Pyruvate dehydrogenase E1 component	yes	yes	2	1.9696e-10	145.25
EQVQQALNAR	PEERPAAGAVINEAKEQVQQALNARKAELE	INEAKEQVQQALNARKAELESAALNARLAA	K	E	Q	A	R	K	2	1	1	0	0	3	1	0	0	0	1	0	0	0	0	0	0	0	0	1	0	0	10	0	1155.6	P08312	P08312	65	74	pheS	Phenylalanine--tRNA ligase alpha subunit	yes	yes	2;3	6.1117e-09	157.58	By MS/MS	By MS/MS	By MS/MS	By MS/MS
ERFTMDEGLSNAVK	TRQMRRLGNSVDWERERFTMDEGLSNAVKE	RERFTMDEGLSNAVKEVFVRLYKEDLIYRG	R	E	R	V	K	E	1	1	1	1	0	0	2	1	0	0	1	1	1	1	0	1	1	0	0	1	0	0	14	1	1595.76	P07118	P07118	141	154	valS	Valine--tRNA ligase	yes	yes	2;3	1.2266e-28	188.48
ERFTVLISPHVNK	TGAQVRGPIPLPTRKERFTVLISPHVNKDA	RKERFTVLISPHVNKDARDQYEIRTHLRLV	K	E	R	N	K	D	0	1	1	0	0	0	1	0	1	1	1	1	0	1	1	1	1	0	0	2	0	0	13	1	1538.86	P0A7R5	P0A7R5	47	59	rpsJ	30S ribosomal protein S10	yes	yes	2;3;4	5.7191e-24	186.27					By MS/MS
ERLEALR	QMLEEGTAYKCYCSKERLEALREEQMAKGE	AYKCYCSKERLEALREEQMAKGEKPRYDGR	K	E	R	L	R	E	1	2	0	0	0	0	2	0	0	0	2	0	0	0	0	0	0	0	0	0	0	0	7	1	885.503	P04805	P04805	103	109	gltX	Glutamate--tRNA ligase	yes	yes	2;3	0.0040705	129.55
ERLEEVNAELEQPDVWNEPER	RSDVLRGYLDYDAKKERLEEVNAELEQPDV	NAELEQPDVWNEPERAQALGKERSSLEAVV	K	E	R	E	R	A	1	2	2	1	0	1	7	0	0	0	2	0	0	0	2	0	0	1	0	2	0	0	21	1	2580.21	P07012	P07012	32	52	prfB	Peptide chain release factor 2	yes	yes	2;3	9.0707e-229	366.78
ERPGVMFADMELIGIPHTIVLGDR	ELRAQGIEVLLDDRKERPGVMFADMELIGI	MELIGIPHTIVLGDRNLDNDDIEYKYRRNG	K	E	R	D	R	N	1	2	0	2	0	0	2	3	1	3	2	0	2	1	2	0	1	0	0	2	0	0	24	1	2665.37	P16659	P16659	514	537	proS	Proline--tRNA ligase	yes	yes	2;3;4	3.3184e-33	183.07
ERSSLEAVVDTLDQMK	PDVWNEPERAQALGKERSSLEAVVDTLDQM	RSSLEAVVDTLDQMKQGLEDVSGLLELAVE	K	E	R	M	K	Q	1	1	0	2	0	1	2	0	0	0	2	1	1	0	0	2	1	0	0	2	0	0	16	1	1819.9	P07012	P07012	59	74	prfB	Peptide chain release factor 2	yes	yes	2;3	2.8769e-67	258.09
ERTGAGMMDCK	______________________________	KELRERTGAGMMDCKKALTEANGDIELAIE	R	E	R	C	K	K	1	1	0	1	1	0	1	2	0	0	0	1	2	0	0	0	1	0	0	0	0	0	11	1	1254.52	P0A6P1	P0A6P1	14	24	tsf	Elongation factor Ts	yes	yes	2;3	1.6179e-07	125.72
ERVPVSIYLVNGIK	KGQSLQDPFLNALRRERVPVSIYLVNGIKL	RERVPVSIYLVNGIKLQGQIESFDQFVILL	R	E	R	I	K	L	0	1	1	0	0	0	1	1	0	2	1	1	0	0	1	1	0	0	1	3	0	0	14	1	1585.92	P0A6X3	P0A6X3	18	31	hfq	RNA-binding protein Hfq	yes	yes	2	1.3855e-37	198.49	By MS/MS		By MS/MS
ESAEPEELVEPFLTR	HGDRIIAVIHSEKERESAEPEELVEPFLTR	ESAEPEELVEPFLTRFVGKVQGKNDRLAIV	R	E	S	T	R	F	1	1	0	0	0	0	5	0	0	0	2	0	0	1	2	1	1	0	0	1	0	0	15	0	1744.85	P30850	P30850	71	85	rnb	Exoribonuclease 2	yes	yes	2;3	5.0482e-29	187.85				By MS/MS
ESAPAAAAPAAQPALAAR	TREDVEKHLAKAPAKESAPAAAAPAAQPAL	PAAAAPAAQPALAARSEKRVPMTRLRKRVA	K	E	S	A	R	S	10	1	0	0	0	1	1	0	0	0	1	0	0	0	3	1	0	0	0	0	0	0	18	0	1632.86	P0AFG6	P0AFG6	157	174	sucB	Dihydrolipoyllysine-residue succinyltransferase component of 2-oxoglutarate dehydrogenase complex	yes	yes	2	2.5913e-07	117.09
ESAQVFDTK	ALPMINILTFDGDIRESAQVFDTKGNESDV	FDGDIRESAQVFDTKGNESDVYSSEIPAEF	R	E	S	T	K	G	1	0	0	1	0	1	1	0	0	0	0	1	0	1	0	1	1	0	0	1	0	0	9	0	1023.49	P07118	P07118	309	317	valS	Valine--tRNA ligase	yes	yes	1;2	1.8894e-05	146.81	By MS/MS				By MS/MS
ESDELIAKK	QYIIIGHSERRTYHKESDELIAKKFAVLKE	RRTYHKESDELIAKKFAVLKEQGLTPVLCI	K	E	S	K	K	F	1	0	0	1	0	0	2	0	0	1	1	2	0	0	0	1	0	0	0	0	0	0	9	1	1031.55	P0A858	P0A858	104	112	tpiA	Triosephosphate isomerase	yes	yes	2	0.055458	52.716
ESDLALMTNAGTEIGVASTK	GSLAICNVPGSSLVRESDLALMTNAGTEIG	LMTNAGTEIGVASTKAFTTQLTVLLMLVAK	R	E	S	T	K	A	3	0	1	1	0	0	2	2	0	1	2	1	1	0	0	2	3	0	0	1	0	0	20	0	2006.98	P17169	P17169	385	404	glmS	Glutamine--fructose-6-phosphate aminotransferase [isomerizing]	yes	yes	2	1.0963e-32	173.44
ESFLTVSGQLNGETYACALSK	NDQGKVDFDKDFFGKESFLTVSGQLNGETY	SGQLNGETYACALSKIYTFGPTFRAENSNT	K	E	S	S	K	I	2	0	1	0	1	1	2	2	0	0	3	1	0	1	0	3	2	0	1	1	0	0	21	0	2274.08	P0A8M0	P0A8M0	205	225	asnS	Asparagine--tRNA ligase	yes	yes	2;3	4.1187e-64	239.75	By MS/MS	By MS/MS	By MS/MS	By MS/MS	By MS/MS
ESIEEAVSEVVNALK	YLPQEPQLNPEHTVRESIEEAVSEVVNALK	ESIEEAVSEVVNALKRLDEVYALYADPDAD	R	E	S	L	K	R	2	0	1	0	0	0	4	0	0	1	1	1	0	0	0	2	0	0	0	3	0	0	15	0	1615.83	P0A9W3	P0A9W3	88	102	ettA	Energy-dependent translational throttle protein EttA	yes	yes	2;3	3.9718e-14	147.91	By MS/MS	By MS/MS	By MS/MS		By MS/MS
ETDTFDTFMESSWYYAR	PEWAKTTVNGMPALRETDTFDTFMESSWYY	DTFDTFMESSWYYARYTCPQYKEGMLDSEA	R	E	T	A	R	Y	1	1	0	2	0	0	2	0	0	0	0	0	1	2	0	2	3	1	2	0	0	0	17	0	2147.88	P07813	P07813	486	502	leuS	Leucine--tRNA ligase	yes	yes	2	1.065e-58	234.92	By MS/MS	By MS/MS		By MS/MS	By MS/MS
ETEAIGHVVR	SKGEGLGNQFLTNIRETEAIGHVVRCFEND	LTNIRETEAIGHVVRCFENDNIIHVSGKVN	R	E	T	V	R	C	1	1	0	0	0	0	2	1	1	1	0	0	0	0	0	0	1	0	0	2	0	0	10	0	1109.58	P0ABU2	P0ABU2	96	105	ychF	Ribosome-binding ATPase YchF	yes	yes	2	3.674e-15	193.28
ETFANRGESYK	NYDVIKKKVSWHEARETFANRGESYKVSIL	HEARETFANRGESYKVSILDENIAHDDKPG	R	E	T	Y	K	V	1	1	1	0	0	0	2	1	0	0	0	1	0	1	0	1	1	0	1	0	0	0	11	1	1300.6	P0A8M3	P0A8M3	146	156	thrS	Threonine--tRNA ligase	yes	yes	2;3	2.463e-13	162.36
ETGEIHYGR	SMGVYIGQSTRIYDRETGEIHYGRVPAGSV	TRIYDRETGEIHYGRVPAGSVVVSGNLPSK	R	E	T	G	R	V	0	1	0	0	0	0	2	2	1	1	0	0	0	0	0	0	1	0	1	0	0	0	9	0	1060.49	P0A9D8	P0A9D8	218	226	dapD	2,3,4,5-tetrahydropyridine-2,6-dicarboxylate N-succinyltransferase	yes	yes	3	0.061323	38.303
ETIDEGLWDTLSAR	AYTKVVREALETFMKETIDEGLWDTLSARL	KETIDEGLWDTLSARLDFCNLDVNDTAAFS	K	E	T	A	R	L	1	1	0	2	0	0	2	1	0	1	2	0	0	0	0	1	2	1	0	0	0	0	14	0	1604.77	P0AC53	P0AC53	72	85	zwf	Glucose-6-phosphate 1-dehydrogenase;Extracellular death factor	yes	yes	2	0.07599	35.959
ETIDKLMAGELDAR	YLRIFRNEPYQEYVRETIDKLMAGELDARL	RETIDKLMAGELDARLVYRKRLRRPLSEYQ	R	E	T	A	R	L	2	1	0	2	0	0	2	1	0	1	2	1	1	0	0	0	1	0	0	0	0	0	14	1	1560.78	P21189	P21189	668	681	polB	DNA polymerase II	yes	yes	2	0.0072697	65.627
ETPADAEVISHQLMLR	______________________________	TPADAEVISHQLMLRAGMIRKLASGLYTWL	K	E	T	L	R	A	2	1	0	1	0	1	2	0	1	1	2	0	1	0	1	1	1	0	0	1	0	0	16	0	1808.91	P16659	P16659	13	28	proS	Proline--tRNA ligase	yes	yes	2;3	3.3209e-92	274.53	By MS/MS	By MS/MS	By MS/MS	By MS/MS	By MS/MS
ETTFNELMNQQA	QAVEAVLAKAKVTEKETTFNELMNQQA___	TEKETTFNELMNQQA_______________	K	E	T	Q	A	-	1	0	2	0	0	2	2	0	0	0	1	0	1	1	0	0	2	0	0	0	0	0	12	0	1424.62	P0A850	P0A850	421	432	tig	Trigger factor	yes	yes	2	0.0051683	67.897	By MS/MS	By MS/MS	By MS/MS	By MS/MS	By MS/MS
ETVDFYDLK	VICGNRYEEHWNLAKETVDFYDLKGDLESV	HWNLAKETVDFYDLKGDLESVLDLTGKLNE	K	E	T	L	K	G	0	0	0	2	0	0	1	0	0	0	1	1	0	1	0	0	1	0	1	1	0	0	9	0	1128.53	P07395	P07395	610	618	pheT	Phenylalanine--tRNA ligase beta subunit	yes	yes	1;2	9.0183e-06	103.56	By MS/MS	By MS/MS	By MS/MS	By MS/MS	By MS/MS
ETVDFYDLKGDLESVLDLTGK	VICGNRYEEHWNLAKETVDFYDLKGDLESV	DLKGDLESVLDLTGKLNEVEFRAEANPALH	K	E	T	G	K	L	0	0	0	4	0	0	2	2	0	0	4	2	0	1	0	1	2	0	1	2	0	0	21	1	2356.17	P07395	P07395	610	630	pheT	Phenylalanine--tRNA ligase beta subunit	yes	yes	2;3	2.8797e-84	254.71	By MS/MS	By MS/MS			By MS/MS
ETVLNLLALR	FEECQVYRIDHYLGKETVLNLLALRFANSL	HYLGKETVLNLLALRFANSLFVNNWDNRTI	K	E	T	L	R	F	1	1	1	0	0	0	1	0	0	0	4	0	0	0	0	0	1	0	0	1	0	0	10	0	1140.69	P0AC53	P0AC53	182	191	zwf	Glucose-6-phosphate 1-dehydrogenase;Extracellular death factor	yes	yes	2	4.6319e-06	122.18	By MS/MS	By MS/MS	By MS/MS	By MS/MS	By MS/MS
EVAVFPAGVADK	IQSELVAEWAHPYSREVAVFPAGVADKYWP	YSREVAVFPAGVADKYWPTVKRLDDVYGDR	R	E	V	D	K	Y	3	0	0	1	0	0	1	1	0	0	0	1	0	1	1	0	0	0	0	3	0	0	12	0	1201.63	P33195	P33195	918	929	gcvP	Glycine dehydrogenase (decarboxylating)	yes	yes	2	0.0044597	63.694	By MS/MS
EVAVFPAGVADKYWPTVK	IQSELVAEWAHPYSREVAVFPAGVADKYWP	VFPAGVADKYWPTVKRLDDVYGDRNLFCSC	R	E	V	V	K	R	3	0	0	1	0	0	1	1	0	0	0	2	0	1	2	0	1	1	1	4	0	0	18	1	1976.04	P33195	P33195	918	935	gcvP	Glycine dehydrogenase (decarboxylating)	yes	yes	3	0.00051567	69.935
EVDSIIR	KVEATKFTEVGYVGKEVDSIIRDLTDAAVK	TEVGYVGKEVDSIIRDLTDAAVKMVRVQAI	K	E	V	I	R	D	0	1	0	1	0	0	1	0	0	2	0	0	0	0	0	1	0	0	0	1	0	0	7	0	830.45	P0A6H5	P0A6H5	95	101	hslU	ATP-dependent protease ATPase subunit HslU	yes	yes	2	0.0089264	89.427		By MS/MS		By MS/MS	By MS/MS
EVFGDKSPAISATK	TSTPVGDVKELAAIREVFGDKSPAISATKA	REVFGDKSPAISATKAMTGHSLGAAGVQEA	R	E	V	T	K	A	2	0	0	1	0	0	1	1	0	1	0	2	0	1	1	2	1	0	0	1	0	0	14	1	1448.75	P0A953	P0A953	315	328	fabB	3-oxoacyl-[acyl-carrier-protein] synthase 1	yes	yes	2	1.5938e-09	133.05
EVIAFLAER	______________________________	KLNSSKEVIAFLAERFPHCFSAEGEARPLK	K	E	V	E	R	F	2	1	0	0	0	0	2	0	0	1	1	0	0	1	0	0	0	0	0	1	0	0	9	0	1046.58	P45577	P45577	12	20	proQ	RNA chaperone ProQ	yes	yes	2	4.3989e-25	215.39	By MS/MS	By MS/MS	By MS/MS	By MS/MS	By MS/MS
EVIEFYSK	KGLIEEMASAYEDPKEVIEFYSKNKELMDN	SAYEDPKEVIEFYSKNKELMDNMRNVALEE	K	E	V	S	K	N	0	0	0	0	0	0	2	0	0	1	0	1	0	1	0	1	0	0	1	1	0	0	8	0	1013.51	P0A850	P0A850	383	390	tig	Trigger factor	yes	yes	2	0.0028208	95.352	By MS/MS	By MS/MS	By MS/MS	By MS/MS
EVIPPYYSVK	RVMAGKSLAEQGVTKEVIPPYYSVKEVVLP	QGVTKEVIPPYYSVKEVVLPFNKFPGVDPL	K	E	V	V	K	E	0	0	0	0	0	0	1	0	0	1	0	1	0	0	2	1	0	0	2	2	0	0	10	0	1193.63	P00968	P00968	882	891	carB	Carbamoyl-phosphate synthase large chain	yes	yes	2	0.00089647	86.67			By MS/MS	By MS/MS	By MS/MS
EVLEALANER	RDKKRPLLHVETPPREVLEALANERNPLYE	ETPPREVLEALANERNPLYEEIADVTIRTD	R	E	V	E	R	N	2	1	1	0	0	0	3	0	0	0	2	0	0	0	0	0	0	0	0	1	0	0	10	0	1142.59	P0A6D7	P0A6D7	131	140	aroK	Shikimate kinase 1	yes	yes	2	1.044e-14	189.7		By MS/MS	By MS/MS	By MS/MS	By MS/MS
EVLEALANERNPLYEEIADVTIR	RDKKRPLLHVETPPREVLEALANERNPLYE	ERNPLYEEIADVTIRTDDQSAKVVANQIIH	R	E	V	I	R	T	3	2	2	1	0	0	5	0	0	2	3	0	0	0	1	0	1	0	1	2	0	0	23	1	2656.37	P0A6D7	P0A6D7	131	153	aroK	Shikimate kinase 1	yes	yes	2;3	2.2159e-86	262.36
EVMEALVR	QIDVETSFMTAPQVREVMEALVRHLWLEVK	MTAPQVREVMEALVRHLWLEVKGVDLGDFP	R	E	V	V	R	H	1	1	0	0	0	0	2	0	0	0	1	0	1	0	0	0	0	0	0	2	0	0	8	0	945.495	P21889	P21889	246	253	aspS	Aspartate--tRNA ligase	yes	yes	1;2	3.0703e-10	181.49	By MS/MS	By MS/MS	By MS/MS	By MS/MS	By MS/MS
EVNVPDIGGDEVEVTEVMVK	EAAPAAAPAPAAGVKEVNVPDIGGDEVEVT	DIGGDEVEVTEVMVKVGDKVAAEQSLITVE	K	E	V	V	K	V	0	0	1	2	0	0	4	2	0	1	0	1	1	0	1	0	1	0	0	6	0	0	20	0	2157.05	P06959	P06959	208	227	aceF	Dihydrolipoyllysine-residue acetyltransferase component of pyruvate dehydrogenase complex	yes	yes	2	3.6861e-16	147.35
EVPAAIQK	GDGNGRVGFGYGKAREVPAAIQKAMEKARR	FGYGKAREVPAAIQKAMEKARRNMINVALN	R	E	V	Q	K	A	2	0	0	0	0	1	1	0	0	1	0	1	0	0	1	0	0	0	0	1	0	0	8	0	854.486	P0A7W1	P0A7W1	55	62	rpsE	30S ribosomal protein S5	yes	yes	2	0.0099727	76.847	By MS/MS	By MS/MS	By MS/MS	By MS/MS	By MS/MS
EVPAAIQKAMEK	GDGNGRVGFGYGKAREVPAAIQKAMEKARR	KAREVPAAIQKAMEKARRNMINVALNNGTL	R	E	V	E	K	A	3	0	0	0	0	1	2	0	0	1	0	2	1	0	1	0	0	0	0	1	0	0	12	1	1313.7	P0A7W1	P0A7W1	55	66	rpsE	30S ribosomal protein S5	yes	yes	2	0.0049237	69.01
EVTTTPLAADDWK	KEVKLCVAYRMPDGREVTTTPLAADDWKGV	GREVTTTPLAADDWKGVEPIYETMPGWSES	R	E	V	W	K	G	2	0	0	2	0	0	1	0	0	0	1	1	0	0	1	0	3	1	0	1	0	0	13	0	1445.7	P0A7D4	P0A7D4	355	367	purA	Adenylosuccinate synthetase	yes	yes	2	3.1896e-07	112.15		By MS/MS
EVTVEDLMK	LYCHNRDTWDTHGGKEVTVEDLMKEVVTYR	DTHGGKEVTVEDLMKEVVTYRHFMNASGGG	K	E	V	M	K	E	0	0	0	1	0	0	2	0	0	0	1	1	1	0	0	0	1	0	0	2	0	0	9	0	1062.53	P0A9N4	P0A9N4	50	58	pflA	Pyruvate formate-lyase 1-activating enzyme	yes	yes	2	0.00010774	134.48	By MS/MS	By MS/MS		By MS/MS	By MS/MS
EVVLPFNKFPGVDPLLGPEMR	QGVTKEVIPPYYSVKEVVLPFNKFPGVDPL	NKFPGVDPLLGPEMRSTGEVMGVGRTFAEA	K	E	V	M	R	S	0	1	1	1	0	0	2	2	0	0	3	1	1	2	4	0	0	0	0	3	0	0	21	1	2353.25	P00968	P00968	892	912	carB	Carbamoyl-phosphate synthase large chain	yes	yes	2;3	1.875e-06	96.391	By MS/MS				By MS/MS
EWFVPGNR	GKKAMSAQDLLNSRREWFVPGNRLV_____	DLLNSRREWFVPGNRLV_____________	R	E	W	N	R	L	0	1	1	0	0	0	1	1	0	0	0	0	0	1	1	0	0	1	0	1	0	0	8	0	1003.49	P23882	P23882	306	313	fmt	Methionyl-tRNA formyltransferase	yes	yes	1;2	0.00040904	125.86	By MS/MS	By MS/MS	By MS/MS	By MS/MS	By MS/MS
EYAATQVDGQR	PGEKFTAAEFRAKCREYAATQVDGQRKDFI	AKCREYAATQVDGQRKDFIRLGVLGDWSHP	R	E	Y	Q	R	K	2	1	0	1	0	2	1	1	0	0	0	0	0	0	0	0	1	0	1	1	0	0	11	0	1236.57	P00956	P00956	128	138	ileS	Isoleucine--tRNA ligase	yes	yes	1;2	4.4969e-33	226.04		By MS/MS	By MS/MS	By MS/MS	By MS/MS
EYAATQVDGQRK	PGEKFTAAEFRAKCREYAATQVDGQRKDFI	KCREYAATQVDGQRKDFIRLGVLGDWSHPY	R	E	Y	R	K	D	2	1	0	1	0	2	1	1	0	0	0	1	0	0	0	0	1	0	1	1	0	0	12	1	1364.67	P00956	P00956	128	139	ileS	Isoleucine--tRNA ligase	yes	yes	2	5.2135e-43	239.6
EYAPAEDPGVVSVSEIYQYYK	VGRILDWYKANTDKKEYAPAEDPGVVSVSE	DPGVVSVSEIYQYYKEHGYETVVMGASFRN	K	E	Y	Y	K	E	2	0	0	1	0	1	3	1	0	1	0	1	0	0	2	2	0	0	4	3	0	0	21	0	2406.13	P0A870	P0A870	194	214	talB	Transaldolase B	yes	yes	2	9.2249e-08	109.84
EYAQLSDVSR	AQTIADQERFRALSREYAQLSDVSRCFTDW	RALSREYAQLSDVSRCFTDWQQVQEDIETA	R	E	Y	S	R	C	1	1	0	1	0	1	1	0	0	0	1	0	0	0	0	2	0	0	1	1	0	0	10	0	1166.56	P0A7I0	P0A7I0	41	50	prfA	Peptide chain release factor 1	yes	yes	2	3.8658e-28	218.73	By MS/MS		By MS/MS	By MS/MS	By MS/MS
EYASFTQEQVDK	AELNALVERVKKAQREYASFTQEQVDKIFR	AQREYASFTQEQVDKIFRAAALAAADARIP	R	E	Y	D	K	I	1	0	0	1	0	2	2	0	0	0	0	1	0	1	0	1	1	0	1	1	0	0	12	0	1443.65	P0A9Q7	P0A9Q7	22	33	adhE	Aldehyde-alcohol dehydrogenase;Alcohol dehydrogenase;Acetaldehyde dehydrogenase [acetylating];Pyruvate-formate-lyase deactivase	yes	yes	1;2	3.5347e-33	220.82	By MS/MS	By MS/MS	By MS/MS	By MS/MS	By MS/MS
EYCIKPMNCPGHVQIFNQGLK	DNYKDAMFTTSSENREYCIKPMNCPGHVQI	MNCPGHVQIFNQGLKSYRDLPLRMAEFGSC	R	E	Y	L	K	S	0	0	2	0	2	2	1	2	1	2	1	2	1	1	2	0	0	0	1	1	0	0	21	1	2532.21	P0A8M3	P0A8M3	326	346	thrS	Threonine--tRNA ligase	yes	yes	2;3;4	4.6444e-100	274.45					By MS/MS
EYEMEVVR	PTKELLIDESLIGWKEYEMEVVRDKNDNCI	ESLIGWKEYEMEVVRDKNDNCIIVCSIENF	K	E	Y	V	R	D	0	1	0	0	0	0	3	0	0	0	0	0	1	0	0	0	0	0	1	2	0	0	8	0	1053.48	P00968	P00968	215	222	carB	Carbamoyl-phosphate synthase large chain	yes	yes	2	0.00083804	121.52	By MS/MS			By MS/MS
EYIDFAGGIAVNALGHAHPELR	PVRGEGSRLWDQQGKEYIDFAGGIAVNALG	GIAVNALGHAHPELREALNEQASKFWHTGN	K	E	Y	L	R	E	4	1	1	1	0	0	2	3	2	2	2	0	0	1	1	0	0	0	1	1	0	0	22	0	2349.19	P77581	P77581	40	61	astC	Succinylornithine transaminase	yes	yes	3	2.4286e-05	87.156
EYLPASYHEGSK	EFSDGQALQALKLLKEYLPASYHEGSKNPV	LLKEYLPASYHEGSKNPVARERVHSAATIA	K	E	Y	S	K	N	1	0	0	0	0	0	2	1	1	0	1	1	0	0	1	2	0	0	2	0	0	0	12	0	1379.64	P0A9Q7	P0A9Q7	684	695	adhE	Aldehyde-alcohol dehydrogenase;Alcohol dehydrogenase;Acetaldehyde dehydrogenase [acetylating];Pyruvate-formate-lyase deactivase	yes	yes	2;3	1.1431e-07	120.09		By MS/MS	By MS/MS	By MS/MS	By MS/MS
EYQVQLDIAMQSGK	EFIKPEDVSAEVVEKEYQVQLDIAMQSGKP	KEYQVQLDIAMQSGKPKEIAEKMVEGRMKK	K	E	Y	G	K	P	1	0	0	1	0	3	1	1	0	1	1	1	1	0	0	1	0	0	1	1	0	0	14	0	1608.78	P0A6P1	P0A6P1	194	207	tsf	Elongation factor Ts	yes	yes	2	4.581e-06	98.156	By MS/MS	By MS/MS	By MS/MS	By MS/MS
EYQVQLDIAMQSGKPK	EFIKPEDVSAEVVEKEYQVQLDIAMQSGKP	YQVQLDIAMQSGKPKEIAEKMVEGRMKKFT	K	E	Y	P	K	E	1	0	0	1	0	3	1	1	0	1	1	2	1	0	1	1	0	0	1	1	0	0	16	1	1833.93	P0A6P1	P0A6P1	194	209	tsf	Elongation factor Ts	yes	yes	2;3	1.1291e-93	237.87	By MS/MS	By MS/MS	By MS/MS	By MS/MS	By MS/MS
EYQYQEVK	TIFRELEVFVRSKLKEYQYQEVKGPFMMDR	FVRSKLKEYQYQEVKGPFMMDRVLWEKTGH	K	E	Y	V	K	G	0	0	0	0	0	2	2	0	0	0	0	1	0	0	0	0	0	0	2	1	0	0	8	0	1085.5	P0A8M3	P0A8M3	287	294	thrS	Threonine--tRNA ligase	yes	yes	2	0.00021303	143	By MS/MS	By MS/MS	By MS/MS	By MS/MS	By MS/MS
EYQYQEVKGPFMMDRVLWEK	TIFRELEVFVRSKLKEYQYQEVKGPFMMDR	EVKGPFMMDRVLWEKTGHWDNYKDAMFTTS	K	E	Y	E	K	T	0	1	0	1	0	2	3	1	0	0	1	2	2	1	1	0	0	1	2	2	0	0	20	2	2575.22	P0A8M3	P0A8M3	287	306	thrS	Threonine--tRNA ligase	yes	yes	2	0.064724	42.843				By MS/MS
FAAACEHFVSR	ALNVSEEEVTTGLDRFAAACEHFVSRGSS_	GLDRFAAACEHFVSRGSS____________	R	F	A	S	R	G	3	1	0	0	1	0	1	0	1	0	0	0	0	2	0	1	0	0	0	1	0	0	11	0	1293.59	P77581	P77581	393	403	astC	Succinylornithine transaminase	yes	yes	2;3	4.5568e-11	153.05		By MS/MS	By MS/MS		By MS/MS
FAAEIVDISR	LYARFLKDKAGTDTRFAAEIVDISRGGMRV	GTDTRFAAEIVDISRGGMRVRLVDNGAIAF	R	F	A	S	R	G	2	1	0	1	0	0	1	0	0	2	0	0	0	1	0	1	0	0	0	1	0	0	10	0	1119.59	P30850	P30850	564	573	rnb	Exoribonuclease 2	yes	yes	1;2	1.2198e-20	205.36	By MS/MS		By MS/MS	By MS/MS	By MS/MS
FAALEAAGVK	AGAIIAGGKGTADEKFAALEAAGVKTVRSL	TADEKFAALEAAGVKTVRSLADIGEALKTV	K	F	A	V	K	T	4	0	0	0	0	0	1	1	0	0	1	1	0	1	0	0	0	0	0	1	0	0	10	0	975.539	P0AGE9	P0AGE9	263	272	sucD	Succinyl-CoA ligase [ADP-forming] subunit alpha	yes	yes	2	6.965e-05	102.51	By MS/MS		By MS/MS		By MS/MS
FADVACAGPLLAAELDALGK	GTAHRAQASTHGIGKFADVACAGPLLAAEL	CAGPLLAAELDALGKALKEPARPMVAIVGG	K	F	A	G	K	A	6	0	0	2	1	0	1	2	0	0	4	1	0	1	1	0	0	0	0	1	0	0	20	0	2001.02	P0A799	P0A799	157	176	pgk	Phosphoglycerate kinase	yes	yes	2;3	2.2125e-31	182.57	By MS/MS	By MS/MS	By MS/MS		By MS/MS
FADYDEAR	IEGAESRYFDKVPMKFADYDEARFQKEGFR	FDKVPMKFADYDEARFQKEGFRVVPPAAVR	K	F	A	A	R	F	2	1	0	2	0	0	1	0	0	0	0	0	0	1	0	0	0	0	1	0	0	0	8	0	985.414	P0A9D8	P0A9D8	90	97	dapD	2,3,4,5-tetrahydropyridine-2,6-dicarboxylate N-succinyltransferase	yes	yes	2	0.0049384	98.997
FAGDDLPSNPVACALAIADK	AEDVAVALNEQYQPRFAGDDLPSNPVACAL	LPSNPVACALAIADKMDTLAGIFGIGQHPK	R	F	A	D	K	M	5	0	1	3	1	0	0	1	0	1	2	1	0	1	2	1	0	0	0	1	0	0	20	0	2043.99	P00961	P00961	438	457	glyS	Glycine--tRNA ligase beta subunit	yes	yes	2;3	4.8427e-12	142.32	By MS/MS	By MS/MS	By MS/MS	By MS/MS	By MS/MS
FAGDDLPSNPVACALAIADKMDTLAGIFGIGQHPK	AEDVAVALNEQYQPRFAGDDLPSNPVACAL	MDTLAGIFGIGQHPKGDKDPFALRRAALGV	R	F	A	P	K	G	6	0	1	4	1	1	0	4	1	3	3	2	1	2	3	1	1	0	0	1	0	0	35	1	3609.8	P00961	P00961	438	472	glyS	Glycine--tRNA ligase beta subunit	yes	yes	3;4	3.4452e-31	115.3
FAGDLFHTR	LVNQDTLYGTGQLPKFAGDLFHTRPLEEEA	TGQLPKFAGDLFHTRPLEEEADTSNYALIP	K	F	A	T	R	P	1	1	0	1	0	0	0	1	1	0	1	0	0	2	0	0	1	0	0	0	0	0	9	0	1062.52	P0A8L1	P0A8L1	213	221	serS	Serine--tRNA ligase	yes	yes	2;3	1.7294e-12	203.93	By MS/MS	By MS/MS	By MS/MS	By MS/MS	By MS/MS
FAGDLFHTRPLEEEADTSNYALIPTAEVPLTNLVR	LVNQDTLYGTGQLPKFAGDLFHTRPLEEEA	ALIPTAEVPLTNLVRGEIIDEDDLPIKMTA	K	F	A	V	R	G	4	2	2	2	0	0	4	1	1	1	5	0	0	2	3	1	4	0	1	2	0	0	35	1	3898.97	P0A8L1	P0A8L1	213	247	serS	Serine--tRNA ligase	yes	yes	3;4;5	6.5307e-56	189.79	By MS/MS	By MS/MS	By MS/MS	By MS/MS	By MS/MS
FANPQEGSVVFDDQIR	HSHEHHADDEPCVVRFANPQEGSVVFDDQI	ANPQEGSVVFDDQIRGPIEFSNQELDDLII	R	F	A	I	R	G	1	1	1	2	0	2	1	1	0	1	0	0	0	2	1	1	0	0	0	2	0	0	16	0	1820.87	P04805	P04805	142	157	gltX	Glutamate--tRNA ligase	yes	yes	2;3	1.5319e-64	241.15	By MS/MS	By MS/MS	By MS/MS	By MS/MS	By MS/MS
FANPQEGSVVFDDQIRGPIEFSNQELDDLIIR	HSHEHHADDEPCVVRFANPQEGSVVFDDQI	PIEFSNQELDDLIIRRTDGSPTYNFCVVVD	R	F	A	I	R	R	1	2	2	4	0	3	3	2	0	4	2	0	0	3	2	2	0	0	0	2	0	0	32	1	3660.81	P04805	P04805	142	173	gltX	Glutamate--tRNA ligase	yes	yes	3	1.9257e-37	160.53
FAPALNVSEEEVTTGLDR	KAGVMVLIAGGNVVRFAPALNVSEEEVTTG	ALNVSEEEVTTGLDRFAAACEHFVSRGSS_	R	F	A	D	R	F	2	1	1	1	0	0	3	1	0	0	2	0	0	1	1	1	2	0	0	2	0	0	18	0	1946.96	P77581	P77581	375	392	astC	Succinylornithine transaminase	yes	yes	2	1.6281e-30	179.67			By matching
FAPSPTGYLHVGGAR	______________________________	FAPSPTGYLHVGGARTALYSWLFARNHGGE	R	F	A	A	R	T	2	1	0	0	0	0	0	3	1	0	1	0	0	1	2	1	1	0	1	1	0	0	15	0	1528.78	P04805	P04805	7	21	gltX	Glutamate--tRNA ligase	yes	yes	1;2;3	2.1137e-38	215.06	By MS/MS	By MS/MS	By MS/MS	By MS/MS	By MS/MS
FATHGGYLLQGK	SVVVVDSVYDAVRERFATHGGYLLQGKELK	RERFATHGGYLLQGKELKAVQDVILKNGAL	R	F	A	G	K	E	1	0	0	0	0	1	0	3	1	0	2	1	0	1	0	0	1	0	1	0	0	0	12	0	1290.67	P0A9Q7	P0A9Q7	266	277	adhE	Aldehyde-alcohol dehydrogenase;Alcohol dehydrogenase;Acetaldehyde dehydrogenase [acetylating];Pyruvate-formate-lyase deactivase	yes	yes	2;3	4.232e-44	245.5	By MS/MS	By MS/MS	By MS/MS	By MS/MS	By MS/MS
FATSDLNDLYR	LPPDLRPLVPLDGGRFATSDLNDLYRRVIN	DGGRFATSDLNDLYRRVINRNNRLKRLLDL	R	F	A	Y	R	R	1	1	1	2	0	0	0	0	0	0	2	0	0	1	0	1	1	0	1	0	0	0	11	0	1313.63	P0A8T7	P0A8T7	260	270	rpoC	DNA-directed RNA polymerase subunit beta	yes	yes	2	1.6515e-32	217.64	By MS/MS		By MS/MS	By MS/MS	By MS/MS
FAVSNVNGPISLVIWTTTPWTLPANR	DVAFQAVDQDALKAKFAVSNVNGPISLVIW	LVIWTTTPWTLPANRAISIAPDFDYALVQI	K	F	A	N	R	A	2	1	3	0	0	0	0	1	0	2	2	0	0	1	3	2	4	2	0	3	0	0	26	0	2853.52	P00956	P00956	226	251	ileS	Isoleucine--tRNA ligase	yes	yes	2;3	5.2679e-84	263.04	By MS/MS	By MS/MS	By MS/MS	By MS/MS	By MS/MS
FAYVDILQNPDIR	FSAQAVQALAACGERFAYVDILQNPDIRAE	ERFAYVDILQNPDIRAELPKYANWPTFPQL	R	F	A	I	R	A	1	1	1	2	0	1	0	0	0	2	1	0	0	1	1	0	0	0	1	1	0	0	13	0	1562.81	P0AC69	P0AC69	47	59	grxD	Glutaredoxin-4	yes	yes	2	8.3134e-31	204.5	By MS/MS	By MS/MS		By MS/MS	By MS/MS
FCSVEMGSFYLDIIK	YEAYDFHEVVQRLMRFCSVEMGSFYLDIIK	FCSVEMGSFYLDIIKDRQYTAKADSVARRS	R	F	C	I	K	D	0	0	0	1	1	0	1	1	0	2	1	1	1	2	0	2	0	0	1	1	0	0	15	0	1807.85	P00956	P00956	718	732	ileS	Isoleucine--tRNA ligase	yes	yes	2	4.0038e-09	117.98	By MS/MS	By MS/MS	By MS/MS	By MS/MS	By MS/MS
FCSVEMGSFYLDIIKDR	YEAYDFHEVVQRLMRFCSVEMGSFYLDIIK	SVEMGSFYLDIIKDRQYTAKADSVARRSCQ	R	F	C	D	R	Q	0	1	0	2	1	0	1	1	0	2	1	1	1	2	0	2	0	0	1	1	0	0	17	1	2078.98	P00956	P00956	718	734	ileS	Isoleucine--tRNA ligase	yes	yes	2;3	8.8756e-51	218.4					By MS/MS
FCYEGFLPAK	AAITALSAAGLPSDRFCYEGFLPAKSKGRR	LPSDRFCYEGFLPAKSKGRRDALKAIEAEP	R	F	C	A	K	S	1	0	0	0	1	0	1	1	0	0	1	1	0	2	1	0	0	0	1	0	0	0	10	0	1230.57	P67087	P67087	139	148	rsmI	Ribosomal RNA small subunit methyltransferase I	yes	yes	2	0.00044523	90.657			By MS/MS		By MS/MS
FDDTNPVK	NFGIAQDYKGQCNLRFDDTNPVKEDIEYVE	KGQCNLRFDDTNPVKEDIEYVESIKNDVEW	R	F	D	V	K	E	0	0	1	2	0	0	0	0	0	0	0	1	0	1	1	0	1	0	0	1	0	0	8	0	934.44	P00962	P00962	66	73	glnS	Glutamine--tRNA ligase	yes	yes	2	0.00081968	113.41	By MS/MS				By MS/MS
FDDTNPVKEDIEYVESIK	NFGIAQDYKGQCNLRFDDTNPVKEDIEYVE	TNPVKEDIEYVESIKNDVEWLGFHWSGNVR	R	F	D	I	K	N	0	0	1	3	0	0	3	0	0	2	0	2	0	1	1	1	1	0	1	2	0	0	18	1	2140.02	P00962	P00962	66	83	glnS	Glutamine--tRNA ligase	yes	yes	2;3	9.808e-132	304.23
FDFDEQVLAIAVETLAR	VVFGTQLAAGHHNEKFDFDEQVLAIAVETL	FDEQVLAIAVETLARTALNFPWTRGI____	K	F	D	A	R	T	3	1	0	2	0	1	2	0	0	1	2	0	0	2	0	0	1	0	0	2	0	0	17	0	1935.99	P77357	P77357	409	425	abgA	p-aminobenzoyl-glutamate hydrolase subunit A	yes	yes	2;3	1.332e-06	116.19		By MS/MS		By MS/MS
FDFSHNEAMKPEEIR	HVSQKGSLVNDKVLRFDFSHNEAMKPEEIR	FDFSHNEAMKPEEIRAVEDLVNTQIRRNLP	R	F	D	I	R	A	1	1	1	1	0	0	3	0	1	1	0	1	1	2	1	1	0	0	0	0	0	0	15	1	1848.85	P00957	P00957	596	610	alaS	Alanine--tRNA ligase	yes	yes	2;3;4	8.7914e-112	305.74	By MS/MS	By MS/MS	By MS/MS	By MS/MS	By MS/MS
FDFSHNEAMKPEEIRAVEDLVNTQIR	HVSQKGSLVNDKVLRFDFSHNEAMKPEEIR	EEIRAVEDLVNTQIRRNLPIETNIMDLEAA	R	F	D	I	R	R	2	2	2	2	0	1	4	0	1	2	1	1	1	2	1	1	1	0	0	2	0	0	26	2	3087.51	P00957	P00957	596	621	alaS	Alanine--tRNA ligase	yes	yes	4	0.050494	28.711
FDGFVHSIGFAPGDQLDGDYVNAVTR	SIDTMFAELGKVWPKFDGFVHSIGFAPGDQ	PGDQLDGDYVNAVTREGFKIAHDISSYSFV	K	F	D	T	R	E	2	1	1	4	0	1	0	4	1	1	1	0	0	3	1	1	1	0	1	3	0	0	26	0	2796.31	P0AEK4	P0AEK4	85	110	fabI	Enoyl-[acyl-carrier-protein] reductase [NADH] FabI	yes	yes	2;3	1.0044e-72	220.42	By MS/MS	By MS/MS	By MS/MS	By MS/MS	By MS/MS
FDGNACVLLNNNSEQPIGTR	RTKKGVRRPDGSVIRFDGNACVLLNNNSEQ	CVLLNNNSEQPIGTRIFGPVTRELRSEKFM	R	F	D	T	R	I	1	1	4	1	1	1	1	2	0	1	2	0	0	1	1	1	1	0	0	1	0	0	20	0	2218.04	P0ADY3	P0ADY3	79	98	rplN	50S ribosomal protein L14	yes	yes	2;3;4	7.268e-133	304.37	By MS/MS	By MS/MS	By MS/MS	By MS/MS	By MS/MS
FDGTVEVK	DYMAYMLKYDSTHGRFDGTVEVKDGHLIVN	YDSTHGRFDGTVEVKDGHLIVNGKKIRVTA	R	F	D	V	K	D	0	0	0	1	0	0	1	1	0	0	0	1	0	1	0	0	1	0	0	2	0	0	8	0	893.449	P0A9B2	P0A9B2	54	61	gapA	Glyceraldehyde-3-phosphate dehydrogenase A	yes	yes	1;2	0.0010873	113.26		By MS/MS	By MS/MS
FDGVLASELADPQLYK	VVNLASRNAGFINKRFDGVLASELADPQLY	DGVLASELADPQLYKTFTDAAEVIGEAWES	R	F	D	Y	K	T	2	0	0	2	0	1	1	1	0	0	3	1	0	1	1	1	0	0	1	1	0	0	16	0	1764.89	P00959	P00959	405	420	metG	Methionine--tRNA ligase	yes	yes	2	4.2152e-10	142.19	By MS/MS		By MS/MS		By MS/MS
FDMEIEEDLVEEVAR	TEGKDEWQAVAPSWRFDMEIEEDLVEEVAR	FDMEIEEDLVEEVARVYGYNNIPDEPVQAS	R	F	D	A	R	V	1	1	0	2	0	0	5	0	0	1	1	0	1	1	0	0	0	0	0	2	0	0	15	0	1822.83	P07395	P07395	453	467	pheT	Phenylalanine--tRNA ligase beta subunit	yes	yes	2;3	7.8655e-47	214.26
FDMSEYMER	VTVQLSKALGIELLRFDMSEYMERHTVSRL	GIELLRFDMSEYMERHTVSRLIGAPPGYVG	R	F	D	E	R	H	0	1	0	1	0	0	2	0	0	0	0	0	2	1	0	1	0	0	1	0	0	0	9	0	1206.47	P0ABH9	P0ABH9	519	527	clpA	ATP-dependent Clp protease ATP-binding subunit ClpA	yes	yes	2	0.018474	60.436		By MS/MS
FDQVGQR	DGLVHVSSLDNDYYRFDQVGQRLMGESSGQ	SLDNDYYRFDQVGQRLMGESSGQTYRLGDR	R	F	D	Q	R	L	0	1	0	1	0	2	0	1	0	0	0	0	0	1	0	0	0	0	0	1	0	0	7	0	848.414	P21499	P21499	684	690	rnr	Ribonuclease R	yes	yes	2	0.0021124	122.98	By MS/MS			By MS/MS	By MS/MS
FDRYNAVIDQMLEEGTAYK	LSLEWDEGPYYQTKRFDRYNAVIDQMLEEG	NAVIDQMLEEGTAYKCYCSKERLEALREEQ	R	F	D	Y	K	C	2	1	1	2	0	1	2	1	0	1	1	1	1	1	0	0	1	0	2	1	0	0	19	1	2262.06	P04805	P04805	79	97	gltX	Glutamate--tRNA ligase	yes	yes	2;3	5.7947e-118	306.72	By MS/MS	By MS/MS	By MS/MS	By MS/MS	By MS/MS
FDVAVGANDAYGQYDENLVQR	SGLETALEGHEVGDKFDVAVGANDAYGQYD	ANDAYGQYDENLVQRVPKDVFMGVDELQVG	K	F	D	Q	R	V	3	1	2	3	0	2	1	2	0	0	1	0	0	1	0	0	0	0	2	3	0	0	21	0	2343.08	P0A9K9	P0A9K9	58	78	slyD	FKBP-type peptidyl-prolyl cis-trans isomerase SlyD	yes	yes	2	0.041745	41.695
FEAAGFK	PNAVAKNVIGNIFARFEAAGFKIVGTKMLH	VIGNIFARFEAAGFKIVGTKMLHLTVEQAR	R	F	E	F	K	I	2	0	0	0	0	0	1	1	0	0	0	1	0	2	0	0	0	0	0	0	0	0	7	0	768.381	P0A763	P0A763	27	33	ndk	Nucleoside diphosphate kinase	yes	yes	1;2	0.0028808	119.56	By MS/MS	By MS/MS	By MS/MS
FEAYGWHVIR	DGHVEGWFTDDTAMRFEAYGWHVIRDIDGH	DTAMRFEAYGWHVIRDIDGHDAASIKRAVE	R	F	E	I	R	D	1	1	0	0	0	0	1	1	1	1	0	0	0	1	0	0	0	1	1	1	0	0	10	0	1276.64	P27302	P27302	205	214	tktA	Transketolase 1	yes	yes	2;3	1.6995e-10	174.27					By MS/MS
FEELVQTR	KMVRDAEANAEADRKFEELVQTRNQGDHLL	NAEADRKFEELVQTRNQGDHLLHSTRKQVE	K	F	E	T	R	N	0	1	0	0	0	1	2	0	0	0	1	0	0	1	0	0	1	0	0	1	0	0	8	0	1020.52	P0A6Y8	P0A6Y8	529	536	dnaK	Chaperone protein DnaK	yes	yes	2	0.0037948	105.57	By MS/MS			By MS/MS
FEFFIGGR	PLARRNDVNPEITDRFEFFIGGREIGNGFS	NPEITDRFEFFIGGREIGNGFSELNDAEDQ	R	F	E	G	R	E	0	1	0	0	0	0	1	2	0	1	0	0	0	3	0	0	0	0	0	0	0	0	8	0	971.486	P0A8N3;P0A8N5	P0A8N3	414	421	lysS;lysU	Lysine--tRNA ligase;Lysine--tRNA ligase, heat inducible	no	no	1;2	0.0003816	138.85	By MS/MS	By MS/MS	By MS/MS	By MS/MS	By MS/MS
FEINPVNNR	______________________________	______________________________	M	F	E	N	R	I	0	1	3	0	0	0	1	0	0	1	0	0	0	1	1	0	0	0	0	1	0	0	9	0	1101.56	P07012	P07012	2	10	prfB	Peptide chain release factor 2	yes	yes	2	6.0109e-06	170.06			By MS/MS	By MS/MS
FENMGAQMVK	KDGVSVAREIELEDKFENMGAQMVKEVASK	ELEDKFENMGAQMVKEVASKANDAAGDGTT	K	F	E	V	K	E	1	0	1	0	0	1	1	1	0	0	0	1	2	1	0	0	0	0	0	1	0	0	10	0	1153.53	P0A6F5	P0A6F5	66	75	groL	60 kDa chaperonin	yes	yes	2	5.1694e-06	114.28		By MS/MS	By MS/MS
FENPVYWGVDLSSEHER	DYTDAVTILENCGRKFENPVYWGVDLSSEH	NPVYWGVDLSSEHERYLAEEHFKAPVVVKN	K	F	E	E	R	Y	0	1	1	1	0	0	3	1	1	0	1	0	0	1	1	2	0	1	1	2	0	0	17	0	2062.94	P0A8M0	P0A8M0	327	343	asnS	Asparagine--tRNA ligase	yes	yes	2;3	1.1718e-79	262.48	By MS/MS	By MS/MS	By MS/MS	By MS/MS	By MS/MS
FEQGHPVALNGK	WDESVKIPAEEVTVRFEQGHPVALNGKTFS	TVRFEQGHPVALNGKTFSDDVEMMLEANRI	R	F	E	G	K	T	1	0	1	0	0	1	1	2	1	0	1	1	0	1	1	0	0	0	0	1	0	0	12	0	1295.66	P0A6E4	P0A6E4	241	252	argG	Argininosuccinate synthase	yes	yes	2	4.2904e-19	185.61	By MS/MS	By MS/MS	By MS/MS
FESEVYILSK	GQVLAKPGTIKPHTKFESEVYILSKDEGGR	KPHTKFESEVYILSKDEGGRHTPFFKGYRP	K	F	E	S	K	D	0	0	0	0	0	0	2	0	0	1	1	1	0	1	0	2	0	0	1	1	0	0	10	0	1213.62	P0CE48;P0CE47	P0CE48	305	314	tufB;tufA	Elongation factor Tu 2;Elongation factor Tu 1	yes	no	1;2	3.7733e-10	171.56	By MS/MS	By MS/MS	By MS/MS	By MS/MS	By MS/MS
FESEVYILSKDEGGR	GQVLAKPGTIKPHTKFESEVYILSKDEGGR	FESEVYILSKDEGGRHTPFFKGYRPQFYFR	K	F	E	G	R	H	0	1	0	1	0	0	3	2	0	1	1	1	0	1	0	2	0	0	1	1	0	0	15	1	1727.84	P0CE48;P0CE47	P0CE48	305	319	tufB;tufA	Elongation factor Tu 2;Elongation factor Tu 1	yes	no	2;3	4.1659e-129	326.43					By MS/MS
FETEIIFDHINK	TGPLLMERMHEHATKFETEIIFDHINKVDL	ATKFETEIIFDHINKVDLQNRPFRLNGDNG	K	F	E	N	K	V	0	0	1	1	0	0	2	0	1	3	0	1	0	2	0	0	1	0	0	0	0	0	12	0	1504.76	P0A9P4	P0A9P4	76	87	trxB	Thioredoxin reductase	yes	yes	3	0.00054257	76.522		By MS/MS		By MS/MS
FEVGEGIEK	QLLKEHNAEVTGFIRFEVGEGIEKVETDFA	VTGFIRFEVGEGIEKVETDFAAEVAAMSKQ	R	F	E	E	K	V	0	0	0	0	0	0	3	2	0	1	0	1	0	1	0	0	0	0	0	1	0	0	9	0	1006.5	P0A6P1	P0A6P1	259	267	tsf	Elongation factor Ts	yes	yes	1;2	4.8999e-06	144.5	By MS/MS	By MS/MS	By MS/MS	By MS/MS	By MS/MS
FEVGEGIEKVETDFAAEVAAMSK	QLLKEHNAEVTGFIRFEVGEGIEKVETDFA	KVETDFAAEVAAMSKQS_____________	R	F	E	S	K	Q	4	0	0	1	0	0	5	2	0	1	0	2	1	2	0	1	1	0	0	3	0	0	23	1	2456.18	P0A6P1	P0A6P1	259	281	tsf	Elongation factor Ts	yes	yes	2;3;4	3.8169e-149	324.19	By MS/MS		By MS/MS	By MS/MS	By MS/MS
FEVMVPGGTLR	TNSLRVAHILYHNPRFEVMVPGGTLRSHNS	HNPRFEVMVPGGTLRSHNSGIIGPSAASFV	R	F	E	L	R	S	0	1	0	0	0	0	1	2	0	0	1	0	1	1	1	0	1	0	0	2	0	0	11	0	1204.63	P32144	P32144	140	150	yihW	Uncharacterized HTH-type transcriptional regulator YihW	yes	yes	2	0.00020975	87.913	By MS/MS
FFELYDENNELR	AKERKDVDVWHPDVRFFELYDENNELRGSF	DVRFFELYDENNELRGSFYLDLYARENKRG	R	F	F	L	R	G	0	1	2	1	0	0	3	0	0	0	2	0	0	2	0	0	0	0	1	0	0	0	12	0	1587.72	P27298	P27298	393	404	prlC	Oligopeptidase A	yes	yes	2	1.1681e-25	207.83			By MS/MS	By MS/MS	By MS/MS
FFGDDLPDQPAQPFEGLGSGVIINASK	GTASQGQKIPEEFKKFFGDDLPDQPAQPFE	PFEGLGSGVIINASKGYVLTNNHVINQAQK	K	F	F	S	K	G	2	0	1	3	0	2	1	4	0	2	2	1	0	3	3	2	0	0	0	1	0	0	27	0	2818.38	P39099	P39099	75	101	degQ	Periplasmic pH-dependent serine endoprotease DegQ	yes	yes	2	1.9518e-16	136.36
FFGHGELR	CCGGRHGRGGGRRQRFFGHGELRLVILDIL	GGGRRQRFFGHGELRLVILDILSRDDSHGY	R	F	F	L	R	L	0	1	0	0	0	0	1	2	1	0	1	0	0	2	0	0	0	0	0	0	0	0	8	0	961.477	P64588	P64588	57	64	yqjI	Transcriptional regulator YqjI	yes	yes	2;3	0.0034441	92.47		By MS/MS	By MS/MS	By MS/MS
FFINPTGR	IKPILPAEWLTSATKFFINPTGRFVIGGPM	WLTSATKFFINPTGRFVIGGPMGDCGLTGR	K	F	F	G	R	F	0	1	1	0	0	0	0	1	0	1	0	0	0	2	1	0	1	0	0	0	0	0	8	0	950.497	P0A817	P0A817	223	230	metK	S-adenosylmethionine synthase	yes	yes	2	0.0076194	86.953	By MS/MS				By MS/MS
FFKSNSETIK	ADRVGFRFEDGKKVRFFKSNSETIK_____	GKKVRFFKSNSETIK_______________	R	F	F	I	K	-	0	0	1	0	0	0	1	0	0	1	0	2	0	2	0	2	1	0	0	0	0	0	10	1	1199.62	P60624	P60624	95	104	rplX	50S ribosomal protein L24	yes	yes	2;3	0.003466	80.787
FFNEQGFFWVSTPLITASDTEGAGEMFR	AVARVRHTLAQALHRFFNEQGFFWVSTPLI	LITASDTEGAGEMFRVSTLDLENLPRNDQG	R	F	F	F	R	V	2	1	1	1	0	1	3	3	0	1	1	0	1	5	1	2	3	1	0	1	0	0	28	0	3183.46	P0A8M0	P0A8M0	151	178	asnS	Asparagine--tRNA ligase	yes	yes	3	0.023469	35.66		By MS/MS		By MS/MS	By MS/MS
FFSQPLLLGK	VVECAYVEGDGQYARFFSQPLLLGKNGVEE	GQYARFFSQPLLLGKNGVEERKSIGTLSAF	R	F	F	G	K	N	0	0	0	0	0	1	0	1	0	0	3	1	0	2	1	1	0	0	0	0	0	0	10	0	1148.66	P61889	P61889	263	272	mdh	Malate dehydrogenase	yes	yes	2	0.0016621	79.906	By MS/MS	By MS/MS		By MS/MS
FFTELYK	ELATCTPEYYRWEQKFFTELYKKGLVYKKT	EYYRWEQKFFTELYKKGLVYKKTSAVNWCP	K	F	F	Y	K	K	0	0	0	0	0	0	1	0	0	0	1	1	0	2	0	0	1	0	1	0	0	0	7	0	946.48	P07813	P07813	139	145	leuS	Leucine--tRNA ligase	yes	yes	1;2	3.6481e-09	178.65	By MS/MS	By MS/MS	By MS/MS	By MS/MS	By MS/MS
FFTELYKK	ELATCTPEYYRWEQKFFTELYKKGLVYKKT	YYRWEQKFFTELYKKGLVYKKTSAVNWCPN	K	F	F	K	K	G	0	0	0	0	0	0	1	0	0	0	1	2	0	2	0	0	1	0	1	0	0	0	8	1	1074.58	P07813	P07813	139	146	leuS	Leucine--tRNA ligase	yes	yes	2;3	0.00085903	104.45	By MS/MS	By MS/MS	By MS/MS	By MS/MS	By MS/MS
FFTFMSIEEINALEEEDKNSGK	FWINTADADVYRFLKFFTFMSIEEINALEE	EEINALEEEDKNSGKAPRAQYVLAEQVTRL	K	F	F	G	K	A	1	0	2	1	0	0	5	1	0	2	1	2	1	3	0	2	1	0	0	0	0	0	22	1	2577.19	P0AGJ9	P0AGJ9	274	295	tyrS	Tyrosine--tRNA ligase	yes	yes	2;3	7.6746e-85	258.91
FFVASDVHPQTLDVVR	MAMAKRVSKLKNANRFFVASDVHPQTLDVV	FVASDVHPQTLDVVRTRAETFGFEVIVDDA	R	F	F	V	R	T	1	1	0	2	0	1	0	0	1	0	1	0	0	2	1	1	1	0	0	4	0	0	16	0	1828.95	P33195	P33195	173	188	gcvP	Glycine dehydrogenase (decarboxylating)	yes	yes	2;3	2.8372e-39	206.1	By MS/MS	By MS/MS	By MS/MS	By MS/MS	By MS/MS
FGAIAGCMVTEGVVK	IIGLAEVRDVFKSPKFGAIAGCMVTEGVVK	FGAIAGCMVTEGVVKRHNPIRVLRDNVVIY	K	F	G	V	K	R	2	0	0	0	1	0	1	3	0	1	0	1	1	1	0	0	1	0	0	3	0	0	15	0	1537.76	P0A705;P0A705-3;P0A705-2	P0A705	809	823	infB	Translation initiation factor IF-2	yes	no	1;2;3	5.9363e-61	201.46	By MS/MS	By MS/MS	By MS/MS	By MS/MS	By MS/MS
FGAIAGCMVTEGVVKR	IIGLAEVRDVFKSPKFGAIAGCMVTEGVVK	GAIAGCMVTEGVVKRHNPIRVLRDNVVIYE	K	F	G	K	R	H	2	1	0	0	1	0	1	3	0	1	0	1	1	1	0	0	1	0	0	3	0	0	16	1	1693.86	P0A705;P0A705-3;P0A705-2	P0A705	809	824	infB	Translation initiation factor IF-2	yes	no	2;3	9.5707e-39	195.83
FGANAILAVSLANAK	DKIMIDLDGTENKSKFGANAILAVSLANAK	FGANAILAVSLANAKAAAAAKGMPLYEHIA	K	F	G	A	K	A	5	0	2	0	0	0	0	1	0	1	2	1	0	1	0	1	0	0	0	1	0	0	15	0	1458.82	P0A6P9	P0A6P9	106	120	eno	Enolase	yes	yes	2	0.00097494	67.999	By MS/MS	By MS/MS		By MS/MS
FGAVHSYSIGPVER	LEKECEAIVLTDSSKFGAVHSYSIGPVERF	KFGAVHSYSIGPVERFNRVITDSKIRASDL	K	F	G	E	R	F	1	1	0	0	0	0	1	2	1	1	0	0	0	1	1	2	0	0	1	2	0	0	14	0	1517.76	P76034	P76034	206	219	yciT	Uncharacterized HTH-type transcriptional regulator YciT	yes	yes	3	4.8989e-10	132.06		By MS/MS		By MS/MS
FGDPETQPIMLR	IDKQGNPKVIEFNCRFGDPETQPIMLRMKS	NCRFGDPETQPIMLRMKSDLVELCLAACES	R	F	G	L	R	M	0	1	0	1	0	1	1	1	0	1	1	0	1	1	2	0	1	0	0	0	0	0	12	0	1402.69	P15640	P15640	291	302	purD	Phosphoribosylamine--glycine ligase	yes	yes	2	2.6726e-25	202.2		By MS/MS	By MS/MS		By MS/MS
FGEIEEVELGR	GIPGMLPWPKVDFSKFGEIEEVELGRIQKI	DFSKFGEIEEVELGRIQKISGANLSRNWVM	K	F	G	G	R	I	0	1	0	0	0	0	4	2	0	1	1	0	0	1	0	0	0	0	0	1	0	0	11	0	1276.63	P06959	P06959	397	407	aceF	Dihydrolipoyllysine-residue acetyltransferase component of pyruvate dehydrogenase complex	yes	yes	2	9.2216e-19	190.62	By MS/MS	By MS/MS		By MS/MS
FGFLLDALK	VFGILGINEEEQREKFGFLLDALKYGTPPH	EEQREKFGFLLDALKYGTPPHAGLAFGLDR	K	F	G	L	K	Y	1	0	0	1	0	0	0	1	0	0	3	1	0	2	0	0	0	0	0	0	0	0	9	0	1022.58	P21889	P21889	514	522	aspS	Aspartate--tRNA ligase	yes	yes	1;2	9.8824e-05	82.452	By MS/MS	By MS/MS	By MS/MS	By MS/MS	By MS/MS
FGFVLPMDECLAR	EALKIALGDKRGICRFGFVLPMDECLARCA	CRFGFVLPMDECLARCALDISGRPHLEYKA	R	F	G	A	R	C	1	1	0	1	1	0	1	1	0	0	2	0	1	2	1	0	0	0	0	1	0	0	13	0	1553.74	P06987	P06987	256	268	hisB	Histidine biosynthesis bifunctional protein HisB;Histidinol-phosphatase;Imidazoleglycerol-phosphate dehydratase	yes	yes	2	3.5294e-07	110.53		By MS/MS	By MS/MS		By MS/MS
FGGESVLAGSIIVR	RNGRDSEAKRLGVKRFGGESVLAGSIIVRQ	RFGGESVLAGSIIVRQRGTKFHAGANVGCG	R	F	G	V	R	Q	1	1	0	0	0	0	1	3	0	2	1	0	0	1	0	2	0	0	0	2	0	0	14	0	1403.78	P0A7L8	P0A7L8	26	39	rpmA	50S ribosomal protein L27	yes	yes	1;2;3	9.0058e-47	221.59	By MS/MS	By MS/MS	By MS/MS	By MS/MS	By MS/MS
FGGQILDTVDIENYISVPK	YSARKGIRTGLMGERFGGQILDTVDIENYI	ILDTVDIENYISVPKTEGQKLAGALKVHVD	R	F	G	P	K	T	0	0	1	2	0	1	1	2	0	3	1	1	0	1	1	1	1	0	1	2	0	0	19	0	2107.08	P35340	P35340	245	263	ahpF	Alkyl hydroperoxide reductase subunit F	yes	yes	2	1.2228e-05	94.717		By MS/MS	By MS/MS		By MS/MS
FGISEGMVMAAGPGGK	RHTIMVANLAPRKMRFGISEGMVMAAGPGG	GISEGMVMAAGPGGKDIFLLSPDAGAKPGH	R	F	G	G	K	D	2	0	0	0	0	0	1	5	0	1	0	1	2	1	1	1	0	0	0	1	0	0	16	0	1507.72	P00959	P00959	644	659	metG	Methionine--tRNA ligase	yes	yes	1;2;3	5.1524e-14	150.46	By MS/MS	By MS/MS	By MS/MS	By MS/MS	By MS/MS
FGLSLVR	GGGSATLSMGQAAARFGLSLVRALQGEQGV	SMGQAAARFGLSLVRALQGEQGVVECAYVE	R	F	G	V	R	A	0	1	0	0	0	0	0	1	0	0	2	0	0	1	0	1	0	0	0	1	0	0	7	0	790.47	P61889	P61889	234	240	mdh	Malate dehydrogenase	yes	yes	2	2.2893e-09	181.42	By MS/MS	By MS/MS	By MS/MS	By MS/MS	By MS/MS
FGQGEAAPVVAPAPAPAPEVQTK	TRPDNGMLSLGVSYRFGQGEAAPVVAPAPA	VVAPAPAPAPEVQTKHFTLKSDVLFNFNKA	R	F	G	T	K	H	6	0	0	0	0	2	2	2	0	0	0	1	0	1	5	0	1	0	0	3	0	0	23	0	2231.16	P0A910	P0A910	191	213	ompA	Outer membrane protein A	yes	yes	2	3.1202e-05	85.176
FGSELLAK	RRRVIGQRKILPDPKFGSELLAKFVNILMV	KILPDPKFGSELLAKFVNILMVDGKKSTAE	K	F	G	A	K	F	1	0	0	0	0	0	1	1	0	0	2	1	0	1	0	1	0	0	0	0	0	0	8	0	863.475	P02359	P02359	18	25	rpsG	30S ribosomal protein S7	yes	yes	2	0.0079096	81.784	By MS/MS	By MS/MS	By MS/MS		By MS/MS
FGVEDGSVEGLR	EERELPELTAEFIKRFGVEDGSVEGLRAEV	IKRFGVEDGSVEGLRAEVRKNMERELKSAI	R	F	G	L	R	A	0	1	0	1	0	0	2	3	0	0	1	0	0	1	0	1	0	0	0	2	0	0	12	0	1263.61	P0A850	P0A850	256	267	tig	Trigger factor	yes	yes	2	3.2996e-25	199.86	By MS/MS	By MS/MS	By MS/MS	By MS/MS	By MS/MS
FGVEDGSVEGLRAEVR	EERELPELTAEFIKRFGVEDGSVEGLRAEV	GVEDGSVEGLRAEVRKNMERELKSAIRNRV	R	F	G	V	R	K	1	2	0	1	0	0	3	3	0	0	1	0	0	1	0	1	0	0	0	3	0	0	16	1	1718.86	P0A850	P0A850	256	271	tig	Trigger factor	yes	yes	3	0.00023506	83.633
FGVPMGYGGPHAAFFAAK	PGKQGADIVFGSAQRFGVPMGYGGPHAAFF	PMGYGGPHAAFFAAKDEYKRSMPGRIIGVS	R	F	G	A	K	D	4	0	0	0	0	0	0	4	1	0	0	1	1	3	2	0	0	0	1	1	0	0	18	0	1823.88	P33195	P33195	273	290	gcvP	Glycine dehydrogenase (decarboxylating)	yes	yes	2	0.00029395	74.76
FGVSAAAAVAVAAGPVEAAEEK	SVMDVVELISAMEEKFGVSAAAAVAVAAGP	AVAVAAGPVEAAEEKTEFDVILKAAGANKV	K	F	G	E	K	T	9	0	0	0	0	0	3	2	0	0	0	1	0	1	1	1	0	0	0	4	0	0	22	0	2014.04	P0A7K2	P0A7K2	31	52	rplL	50S ribosomal protein L7/L12	yes	yes	2;3	6.7258e-45	204.82	By MS/MS	By MS/MS	By MS/MS	By MS/MS	By MS/MS
FGVSAAAAVAVAAGPVEAAEEKTEFDVILK	SVMDVVELISAMEEKFGVSAAAAVAVAAGP	VEAAEEKTEFDVILKAAGANKVAVIKAVRG	K	F	G	L	K	A	9	0	0	1	0	0	4	2	0	1	1	2	0	2	1	1	1	0	0	5	0	0	30	1	2959.55	P0A7K2	P0A7K2	31	60	rplL	50S ribosomal protein L7/L12	yes	yes	2;3;4	4.356e-158	310.55	By MS/MS	By MS/MS	By MS/MS	By MS/MS	By MS/MS
FHAGANVGCGR	SVLAGSIIVRQRGTKFHAGANVGCGRDHTL	RGTKFHAGANVGCGRDHTLFAKADGKVKFE	K	F	H	G	R	D	2	1	1	0	1	0	0	3	1	0	0	0	0	1	0	0	0	0	0	1	0	0	11	0	1144.52	P0A7L8	P0A7L8	45	55	rpmA	50S ribosomal protein L27	yes	yes	2;3	1.698e-24	198.07	By MS/MS	By MS/MS	By MS/MS	By MS/MS	By MS/MS
FHGLQDQEAR	ELRLLTKALRPLPDKFHGLQDQEARYRQRY	PLPDKFHGLQDQEARYRQRYLDLISNDESR	K	F	H	A	R	Y	1	1	0	1	0	2	1	1	1	0	1	0	0	1	0	0	0	0	0	0	0	0	10	0	1199.57	P0A8N3	P0A8N3	157	166	lysS	Lysine--tRNA ligase	yes	yes	2;3	2.2314e-14	183.43	By MS/MS
FHGLQDQEVR	ELRLLTKALRPLPDKFHGLQDQEVRYRQRY	PLPDKFHGLQDQEVRYRQRYLDLIANDKSR	K	F	H	V	R	Y	0	1	0	1	0	2	1	1	1	0	1	0	0	1	0	0	0	0	0	1	0	0	10	0	1227.6	P0A8N5	P0A8N5	157	166	lysU	Lysine--tRNA ligase, heat inducible	yes	yes	2;3	2.7316e-20	196.88	By MS/MS	By MS/MS	By MS/MS	By MS/MS	By MS/MS
FHNVTNGITPR	VKDLFPEYHQLWPNKFHNVTNGITPRRWIK	WPNKFHNVTNGITPRRWIKQCNPALAALLD	K	F	H	P	R	R	0	1	2	0	0	0	0	1	1	1	0	0	0	1	1	0	2	0	0	1	0	0	11	0	1254.65	P00490	P00490	445	455	malP	Maltodextrin phosphorylase	yes	yes	2;3	5.2726e-08	121.8	By MS/MS
FIAQQLGVSR	______________________________	MRLDKFIAQQLGVSRAIAGREIRGNRVTVD	K	F	I	S	R	A	1	1	0	0	0	2	0	1	0	1	1	0	0	1	0	1	0	0	0	1	0	0	10	0	1117.62	P0AA43	P0AA43	6	15	rsuA	Ribosomal small subunit pseudouridine synthase A	yes	yes	2	1.5556e-14	187	By MS/MS	By MS/MS	By MS/MS	By MS/MS	By MS/MS
FIEADFAQVDYTDAVTILENCGR	FAERVDKDAVSRLERFIEADFAQVDYTDAV	VDYTDAVTILENCGRKFENPVYWGVDLSSE	R	F	I	G	R	K	3	1	1	3	1	1	2	1	0	2	1	0	0	2	0	0	2	0	1	2	0	0	23	0	2646.23	P0A8M0	P0A8M0	303	325	asnS	Asparagine--tRNA ligase	yes	yes	2;3	1.858e-57	220.61	By MS/MS	By MS/MS	By MS/MS	By MS/MS	By MS/MS
FIEAMDDDFNTPEAYSVLFDMAR	DKTVAPAGGEAFEARFIEAMDDDFNTPEAY	FNTPEAYSVLFDMAREVNRLKAEDMAAANA	R	F	I	A	R	E	3	1	1	4	0	0	2	0	0	1	1	0	2	3	1	1	1	0	1	1	0	0	23	0	2696.18	P21888	P21888	342	364	cysS	Cysteine--tRNA ligase	yes	yes	2;3	1.5012e-101	280.7	By MS/MS	By MS/MS	By MS/MS	By MS/MS	By MS/MS
FIEQDPEGQYGLEAAFR	DVPYLLSIQLDSFQKFIEQDPEGQYGLEAA	EQDPEGQYGLEAAFRSVFPIQSYSGNSELQ	K	F	I	F	R	S	2	1	0	1	0	2	3	2	0	1	1	0	0	2	1	0	0	0	1	0	0	0	17	0	1968.92	P0A8V2	P0A8V2	38	54	rpoB	DNA-directed RNA polymerase subunit beta	yes	yes	2	0.00021507	72.089
FIFLEEGDIAEITR	FIASDQLALLPVTRRFIFLEEGDIAEITRR	RFIFLEEGDIAEITRRSVNIFDKTGAEVKR	R	F	I	T	R	R	1	1	0	1	0	0	3	1	0	3	1	0	0	2	0	0	1	0	0	0	0	0	14	0	1651.85	P17169	P17169	204	217	glmS	Glutamine--fructose-6-phosphate aminotransferase [isomerizing]	yes	yes	3	0.098332	4.3912
FIFNAER	REERGGISFESEEAKFIFNAERRIERIEQT	SFESEEAKFIFNAERRIERIEQTQRNDAHK	K	F	I	E	R	R	1	1	1	0	0	0	1	0	0	1	0	0	0	2	0	0	0	0	0	0	0	0	7	0	895.455	P21499	P21499	436	442	rnr	Ribonuclease R	yes	yes	1;2	0.0028131	122.54		By MS/MS	By MS/MS	By MS/MS	By MS/MS
FILGEKGEVLDIVAEPR	RHNHALVFKDRPDYRFILGEKGEVLDIVAE	LGEKGEVLDIVAEPRRIANRIVEEAMIAAN	R	F	I	P	R	R	1	1	0	1	0	0	3	2	0	2	2	1	0	1	1	0	0	0	0	2	0	0	17	1	1884.04	P30850	P30850	366	382	rnb	Exoribonuclease 2	yes	yes	2;3	1.0166e-21	177.38
FINELLPVIDSLDR	TELDIEKAHKFALEKFINELLPVIDSLDRA	KFINELLPVIDSLDRALEVADKANPDMSAM	K	F	I	D	R	A	0	1	1	2	0	0	1	0	0	2	3	0	0	1	1	1	0	0	0	1	0	0	14	0	1642.89	P09372	P09372	91	104	grpE	Protein GrpE	yes	yes	2;3	7.1867e-08	125.72		By MS/MS	By MS/MS	By MS/MS
FINGLKK	RINAAARQNGISYSKFINGLKKASVEIDRK	QNGISYSKFINGLKKASVEIDRKILADIAV	K	F	I	K	K	A	0	0	1	0	0	0	0	1	0	1	1	2	0	1	0	0	0	0	0	0	0	0	7	1	818.501	P0A7L3	P0A7L3	79	85	rplT	50S ribosomal protein L20	yes	yes	2	0.0076396	93.593	By MS/MS	By MS/MS	By MS/MS	By MS/MS	By MS/MS
FISIEAE	DGKVKFEVKGPKNRKFISIEAE________	VKGPKNRKFISIEAE_______________	K	F	I	A	E	-	1	0	0	0	0	0	2	0	0	2	0	0	0	1	0	1	0	0	0	0	0	0	7	0	807.401	P0A7L8	P0A7L8	79	85	rpmA	50S ribosomal protein L27	yes	yes	1;2	0.0026602	127.66	By MS/MS	By MS/MS	By MS/MS	By MS/MS	By MS/MS
FITIINNTLSDIR	LSFDHRVIDGADGARFITIINNTLSDIRRL	ARFITIINNTLSDIRRLVM___________	R	F	I	I	R	R	0	1	2	1	0	0	0	0	0	4	1	0	0	1	0	1	2	0	0	0	0	0	13	0	1518.84	P06959	P06959	614	626	aceF	Dihydrolipoyllysine-residue acetyltransferase component of pyruvate dehydrogenase complex	yes	yes	2	1.3199e-41	229.17	By MS/MS	By MS/MS	By MS/MS		By MS/MS
FITIINNTLSDIRR	LSFDHRVIDGADGARFITIINNTLSDIRRL	RFITIINNTLSDIRRLVM____________	R	F	I	R	R	L	0	2	2	1	0	0	0	0	0	4	1	0	0	1	0	1	2	0	0	0	0	0	14	1	1674.94	P06959	P06959	614	627	aceF	Dihydrolipoyllysine-residue acetyltransferase component of pyruvate dehydrogenase complex	yes	yes	2;3	5.154e-112	310.27		By MS/MS	By MS/MS	By MS/MS	By MS/MS
FKDDVNEVR	DNVVIYEGELESLRRFKDDVNEVRNGMECG	LESLRRFKDDVNEVRNGMECGIGVKNYNDV	R	F	K	V	R	N	0	1	1	2	0	0	1	0	0	0	0	1	0	1	0	0	0	0	0	2	0	0	9	1	1120.55	P0A705;P0A705-3;P0A705-2	P0A705	848	856	infB	Translation initiation factor IF-2	yes	no	2;3	4.3265e-05	122.28	By MS/MS	By MS/MS	By MS/MS	By MS/MS
FKLPAWPTTTIGSFPQTTEIR	RANVYEVRAEAQRARFKLPAWPTTTIGSFP	PTTTIGSFPQTTEIRTLRLDFKKGNLDANN	R	F	K	I	R	T	1	1	0	0	0	1	1	1	0	2	1	1	0	2	3	1	5	1	0	0	0	0	21	1	2390.26	P25665	P25665	421	441	metE	5-methyltetrahydropteroyltriglutamate--homocysteine methyltransferase	yes	yes	2;3	2.2404e-18	153.23
FLAETDQGPVPVEITAVEDDHVVVDGNHMLAGQNLK	KDVFMGVDELQVGMRFLAETDQGPVPVEIT	VVVDGNHMLAGQNLKFNVEVVAIREATEEE	R	F	L	L	K	F	3	0	2	4	0	2	3	3	2	1	3	1	1	1	2	0	2	0	0	6	0	0	36	0	3856.89	P0A9K9	P0A9K9	96	131	slyD	FKBP-type peptidyl-prolyl cis-trans isomerase SlyD	yes	yes	3;4	5.4884e-41	171.19
FLAGHAEELDLR	EIHVGLGNANKLLVRFLAGHAEELDLRLID	LVRFLAGHAEELDLRLIDFNGGTLRNAIPR	R	F	L	L	R	L	2	1	0	1	0	0	2	1	1	0	3	0	0	1	0	0	0	0	0	0	0	0	12	0	1369.7	P15288	P15288	234	245	pepD	Cytosol non-specific dipeptidase	yes	yes	2;3	4.2904e-19	185.61	By MS/MS	By MS/MS		By MS/MS	By MS/MS
FLAVPAEALVYTMK	LVEWPVVLTAKFEEKFLAVPAEALVYTMKG	KFLAVPAEALVYTMKGDQKYFPVYANDGKL	K	F	L	M	K	G	3	0	0	0	0	0	1	0	0	0	2	1	1	1	1	0	1	0	1	2	0	0	14	0	1551.84	P00961	P00961	269	282	glyS	Glycine--tRNA ligase beta subunit	yes	yes	1;2;3	4.6852e-19	170.18	By MS/MS	By MS/MS	By MS/MS	By MS/MS	By MS/MS
FLDDDLTDDIMCVK	QNPHSSNICNISCDKFLDDDLTDDIMCVKK	KFLDDDLTDDIMCVKKILDKVGINYWLAHK	K	F	L	V	K	K	0	0	0	5	1	0	0	0	0	1	2	1	1	1	0	0	1	0	0	1	0	0	14	0	1698.75	CON__P00711	CON__P00711	80	93			yes	yes	2	6.3205e-05	86.313
FLDQVAAK	NGFSELNDAEDQAQRFLDQVAAKDAGDDEA	AEDQAQRFLDQVAAKDAGDDEAMFYDEDYV	R	F	L	A	K	D	2	0	0	1	0	1	0	0	0	0	1	1	0	1	0	0	0	0	0	1	0	0	8	0	890.486	P0A8N3	P0A8N3	440	447	lysS	Lysine--tRNA ligase	yes	yes	2	0.020743	66.799	By MS/MS				By MS/MS
FLDYCDPANVPR	RIHHRQKHLSNALRRFLDYCDPANVPR___	LRRFLDYCDPANVPR_______________	R	F	L	P	R	-	1	1	1	2	1	0	0	0	0	0	1	0	0	1	2	0	0	0	1	1	0	0	12	0	1465.67	P0ACR4	P0ACR4	282	293	yeiE	Uncharacterized HTH-type transcriptional regulator YeiE	yes	yes	2	2.7503e-08	125.57	By MS/MS
FLEEGDK	TDEGDYQVKLRSLIRFLEEGDKAKITLRFR	VKLRSLIRFLEEGDKAKITLRFRGREMAHQ	R	F	L	D	K	A	0	0	0	1	0	0	2	1	0	0	1	1	0	1	0	0	0	0	0	0	0	0	7	0	836.392	P0A707	P0A707	117	123	infC	Translation initiation factor IF-3;Translation initiation factor IF-3, N-terminally processed;Translation initiation factor IF-3S	yes	yes	2	0.0058628	94.407		By MS/MS		By MS/MS	By MS/MS
FLEEGDKAK	TDEGDYQVKLRSLIRFLEEGDKAKITLRFR	LRSLIRFLEEGDKAKITLRFRGREMAHQQI	R	F	L	A	K	I	1	0	0	1	0	0	2	1	0	0	1	2	0	1	0	0	0	0	0	0	0	0	9	1	1035.52	P0A707	P0A707	117	125	infC	Translation initiation factor IF-3;Translation initiation factor IF-3, N-terminally processed;Translation initiation factor IF-3S	yes	yes	1;2;3	3.5433e-08	175.51	By MS/MS	By MS/MS	By MS/MS	By MS/MS	By MS/MS
FLEQQNQVLQTK	KSLNNQFASFIDKVRFLEQQNQVLQTKWEL	KVRFLEQQNQVLQTKWELLQQVDTSTRTHN	R	F	L	T	K	W	0	0	1	0	0	4	1	0	0	0	2	1	0	1	0	0	1	0	0	1	0	0	12	0	1474.78	CON__P04264;CON__P35908v2;CON__P35908	CON__P04264	200	211			no	no	2	2.2134e-19	190.26	By MS/MS	By MS/MS	By matching	By MS/MS
FLETDIPVFGICLGHQLLALASGAK	GDPAPCDYAITAIQKFLETDIPVFGICLGH	ICLGHQLLALASGAKTVKMKFGHHGGNHPV	K	F	L	A	K	T	3	0	0	1	1	1	1	3	1	2	5	1	0	2	1	1	1	0	0	1	0	0	25	0	2669.43	P0A6F1	P0A6F1	258	282	carA	Carbamoyl-phosphate synthase small chain	yes	yes	2;3	5.5801e-07	95.357	By MS/MS	By MS/MS			By MS/MS
FLFNNGYADQITSVLK	VITDGHKRALIVTDRFLFNNGYADQITSVL	LFNNGYADQITSVLKAAGVETEVFFEVEAD	R	F	L	L	K	A	1	0	2	1	0	1	0	1	0	1	2	1	0	2	0	1	1	0	1	1	0	0	16	0	1828.94	P0A9Q7	P0A9Q7	489	504	adhE	Aldehyde-alcohol dehydrogenase;Alcohol dehydrogenase;Acetaldehyde dehydrogenase [acetylating];Pyruvate-formate-lyase deactivase	yes	yes	2;3	4.701e-14	148.18	By MS/MS	By MS/MS	By MS/MS	By MS/MS	By MS/MS
FLGVGEK	GAALSIRHITGKPIKFLGVGEKTEALEPFH	HITGKPIKFLGVGEKTEALEPFHPDRIASR	K	F	L	E	K	T	0	0	0	0	0	0	1	2	0	0	1	1	0	1	0	0	0	0	0	1	0	0	7	0	748.412	P0AGD7	P0AGD7	272	278	ffh	Signal recognition particle protein	yes	yes	2	0.0346	63.306
FLLANLNGFDPAK	KRAADSYRRIRNTARFLLANLNGFDPAKDM	ARFLLANLNGFDPAKDMVKPEEMVVLDRWA	R	F	L	A	K	D	2	0	2	1	0	0	0	1	0	0	3	1	0	2	1	0	0	0	0	0	0	0	13	0	1418.76	P00956	P00956	661	673	ileS	Isoleucine--tRNA ligase	yes	yes	2;3	3.9169e-24	181.62	By MS/MS	By MS/MS	By MS/MS	By MS/MS	By MS/MS
FLLANLNGFDPAKDMVKPEEMVVLDR	KRAADSYRRIRNTARFLLANLNGFDPAKDM	AKDMVKPEEMVVLDRWAVGCAKAAQEDILK	R	F	L	D	R	W	2	1	2	3	0	0	2	1	0	0	4	2	2	2	2	0	0	0	0	3	0	0	26	2	2960.51	P00956	P00956	661	686	ileS	Isoleucine--tRNA ligase	yes	yes	2;3;4	1.15e-88	229.96	By MS/MS	By MS/MS	By MS/MS	By MS/MS	By MS/MS
FLLDANLGK	STFKEGKVFLNIGDKFLLDANLGKGEGDKE	LNIGDKFLLDANLGKGEGDKEKVGIDYKGL	K	F	L	G	K	G	1	0	1	1	0	0	0	1	0	0	3	1	0	1	0	0	0	0	0	0	0	0	9	0	989.555	P21599	P21599	94	102	pykA	Pyruvate kinase II	yes	yes	2	0.00069662	112.17	By MS/MS		By MS/MS		By MS/MS
FLLVEGVHQK	______________________________	KDKIKFLLVEGVHQKALESLRAAGYTNIEF	K	F	L	Q	K	A	0	0	0	0	0	1	1	1	1	0	2	1	0	1	0	0	0	0	0	2	0	0	10	0	1168.66	P0A9T0	P0A9T0	13	22	serA	D-3-phosphoglycerate dehydrogenase	yes	yes	2;3	1.6687e-06	127.02	By MS/MS	By MS/MS	By MS/MS	By MS/MS	By MS/MS
FLNAEIIEDILDR	ERAKGLEGINSPVAKFLNAEIIEDILDRTA	AKFLNAEIIEDILDRTAAQDGDMIFFGADN	K	F	L	D	R	T	1	1	1	2	0	0	2	0	0	3	2	0	0	1	0	0	0	0	0	0	0	0	13	0	1559.82	P21889	P21889	371	383	aspS	Aspartate--tRNA ligase	yes	yes	2;3	2.4935e-74	275.84	By MS/MS	By MS/MS	By MS/MS	By MS/MS	By MS/MS
FLPNLHSHR	TGNNRSHALNATKRRFLPNLHSHRFWVESE	NATKRRFLPNLHSHRFWVESEKRFVTLRVS	R	F	L	H	R	F	0	1	1	0	0	0	0	0	2	0	2	0	0	1	1	1	0	0	0	0	0	0	9	0	1119.59	P0A7M2	P0A7M2	29	37	rpmB	50S ribosomal protein L28	yes	yes	2;3	8.0827e-06	155.1	By MS/MS	By MS/MS	By MS/MS	By MS/MS	By MS/MS
FLPNPHWDPK	KHGIPIDADYVFDVRFLPNPHWDPKLRPMT	VFDVRFLPNPHWDPKLRPMTGLDKPVAAFL	R	F	L	P	K	L	0	0	1	1	0	0	0	0	1	0	1	1	0	1	3	0	0	1	0	0	0	0	10	0	1249.62	P0A894	P0A894	185	194	rapZ	RNase adapter protein RapZ	yes	yes	3	0.02587	50.292	By MS/MS		By MS/MS		By MS/MS
FLPSFIDNIDNLMAK	VSFPTCPLAMAEAERFLPSFIDNIDNLMAK	FLPSFIDNIDNLMAKHGVSDEHIVMRVTGC	R	F	L	A	K	H	1	0	2	2	0	0	0	0	0	2	2	1	1	2	1	1	0	0	0	0	0	0	15	0	1736.88	P17846	P17846	450	464	cysI	Sulfite reductase [NADPH] hemoprotein beta-component	yes	yes	2	3.8622e-29	189.58					By MS/MS
FLREEMGVK	IEWKADSADAEKVIKFLREEMGVKKIRFPE	AEKVIKFLREEMGVKKIRFPEHCGIGIKPC	K	F	L	V	K	K	0	1	0	0	0	0	2	1	0	0	1	1	1	1	0	0	0	0	0	1	0	0	9	1	1107.57	P08200	P08200	178	186	icd	Isocitrate dehydrogenase [NADP]	yes	yes	2;3	5.8647e-06	159.28			By MS/MS		By MS/MS
FLSALAGENDPEAK	DHFGLNIVHVPAEDRFLSALAGENDPEAKR	RFLSALAGENDPEAKRKIIGRVFVEVFDEE	R	F	L	A	K	R	3	0	1	1	0	0	2	1	0	0	2	1	0	1	1	1	0	0	0	0	0	0	14	0	1460.71	P04079	P04079	294	307	guaA	GMP synthase [glutamine-hydrolyzing]	yes	yes	2	0.00034908	79.23
FLSALAGENDPEAKR	DHFGLNIVHVPAEDRFLSALAGENDPEAKR	FLSALAGENDPEAKRKIIGRVFVEVFDEEA	R	F	L	K	R	K	3	1	1	1	0	0	2	1	0	0	2	1	0	1	1	1	0	0	0	0	0	0	15	1	1616.82	P04079	P04079	294	308	guaA	GMP synthase [glutamine-hydrolyzing]	yes	yes	2	0.0092067	53.683					By MS/MS
FLSAPEAVEYGLVDSILTHR	GQSLEQIERDTERDRFLSAPEAVEYGLVDS	EAVEYGLVDSILTHRN______________	R	F	L	H	R	N	2	1	0	1	0	0	2	1	1	1	3	0	0	1	1	2	1	0	1	2	0	0	20	0	2216.15	P0A6G7	P0A6G7	187	206	clpP	ATP-dependent Clp protease proteolytic subunit	yes	yes	3	0.00034465	70.414
FLSQPFFVAEVFTGSPGK	EEDKLVVARARKIQRFLSQPFFVAEVFTGS	QPFFVAEVFTGSPGKYVSLKDTIRGFKGIM	R	F	L	G	K	Y	1	0	0	0	0	1	1	2	0	0	1	1	0	4	2	2	1	0	0	2	0	0	18	0	1957	P0ABB4	P0ABB4	400	417	atpD	ATP synthase subunit beta	yes	yes	2	1.1484e-08	126.83	By MS/MS	By MS/MS	By MS/MS	By MS/MS
FMDDHGFLDIETPMLTK	QRLKTRAKITSLVRRFMDDHGFLDIETPML	DDHGFLDIETPMLTKATPEGARDYLVPSRV	R	F	M	T	K	A	0	0	0	3	0	0	1	1	1	1	2	1	2	2	1	0	2	0	0	0	0	0	17	0	2008.93	P21889	P21889	151	167	aspS	Aspartate--tRNA ligase	yes	yes	2;3	9.0891e-80	279.77	By MS/MS	By MS/MS	By MS/MS	By MS/MS	By MS/MS
FMGEPEFTIDNADQYPEILR	TILGIQSDRVIRGHRFMGEPEFTIDNADQY	EFTIDNADQYPEILRERGKVIADYEERKAK	R	F	M	L	R	E	1	1	1	2	0	1	3	1	0	2	1	0	1	2	2	0	1	0	1	0	0	0	20	0	2384.1	P00961	P00961	191	210	glyS	Glycine--tRNA ligase beta subunit	yes	yes	2;3	1.1006e-118	306.07	By MS/MS	By MS/MS	By MS/MS	By MS/MS	By MS/MS
FMPDFDER	LRGEGAYLKRPDGTRFMPDFDERGELAPRD	KRPDGTRFMPDFDERGELAPRDIVARAIDH	R	F	M	E	R	G	0	1	0	2	0	0	1	0	0	0	0	0	1	2	1	0	0	0	0	0	0	0	8	0	1055.44	P10902	P10902	277	284	nadB	L-aspartate oxidase	yes	yes	2	0.06781	50.966
FMVNVEGR	GFDAATEARYLGYVRFMVNVEGRYTHFDAG	RYLGYVRFMVNVEGRYTHFDAGTHGFNAQT	R	F	M	G	R	Y	0	1	1	0	0	0	1	1	0	0	0	0	1	1	0	0	0	0	0	2	0	0	8	0	950.464	P0A8W8	P0A8W8	109	116	yfbU	UPF0304 protein YfbU	yes	yes	2	0.00022797	142.64	By MS/MS		By MS/MS	By MS/MS	By MS/MS
FNALYGEIFK	DQKQHLELSRDIAQRFNALYGEIFKVPEPF	DIAQRFNALYGEIFKVPEPFIPKSGARVMS	R	F	N	F	K	V	1	0	1	0	0	0	1	1	0	1	1	1	0	2	0	0	0	0	1	0	0	0	10	0	1200.62	P00954	P00954	164	173	trpS	Tryptophan--tRNA ligase	yes	yes	1;2	8.0464e-13	152.28	By MS/MS	By MS/MS	By MS/MS	By MS/MS	By MS/MS
FNALYGEIFKVPEPFIPK	DQKQHLELSRDIAQRFNALYGEIFKVPEPF	LYGEIFKVPEPFIPKSGARVMSLLEPTKKM	R	F	N	P	K	S	1	0	1	0	0	0	2	1	0	2	1	2	0	3	3	0	0	0	1	1	0	0	18	1	2108.13	P00954	P00954	164	181	trpS	Tryptophan--tRNA ligase	yes	yes	2;3;4	1.878e-28	173.44	By MS/MS				By MS/MS
FNDAVIR	EAPQEVIDELETTFRFNDAVIRSMVMRTKH	DELETTFRFNDAVIRSMVMRTKHAVTEASP	R	F	N	I	R	S	1	1	1	1	0	0	0	0	0	1	0	0	0	1	0	0	0	0	0	1	0	0	7	0	833.44	P02358	P02358	80	86	rpsF	30S ribosomal protein S6;30S ribosomal protein S6, fully modified isoform;30S ribosomal protein S6, non-modified isoform	yes	yes	2	1.0005e-06	175.93		By MS/MS	By MS/MS		By MS/MS
FNDGDFLR	RLWQATHAHPFDLTKFNDGDFLRAEQQGIN	HPFDLTKFNDGDFLRAEQQGINAEKLTKVL	K	F	N	L	R	A	0	1	1	2	0	0	0	1	0	0	1	0	0	2	0	0	0	0	0	0	0	0	8	0	982.451	P00490	P00490	234	241	malP	Maltodextrin phosphorylase	yes	yes	2	0.00083804	121.52				By MS/MS	By MS/MS
FNGIGFVMDSALLTANGR				F	N	G	R		2	1	2	1	0	0	0	3	0	1	2	0	1	2	0	1	1	0	0	1	0	0	18	0	1881.94		REV__P0AEP7					yes	yes	2	0.0087466	50.207
FNIDADKVNPR	RGEIDKKVVADAIAKFNIDADKVNPRLA__	AIAKFNIDADKVNPRLA_____________	K	F	N	P	R	L	1	1	2	2	0	0	0	0	0	1	0	1	0	1	1	0	0	0	0	1	0	0	11	1	1287.66	P0AFG8	P0AFG8	875	885	aceE	Pyruvate dehydrogenase E1 component	yes	yes	2;3	1.3727e-32	224.86		By MS/MS		By MS/MS
FNIPGSK	RDVATGGRVDRFNKRFNIPGSK________	RVDRFNKRFNIPGSK_______________	R	F	N	S	K	-	0	0	1	0	0	0	0	1	0	1	0	1	0	1	1	1	0	0	0	0	0	0	7	0	761.407	P0A7M9	P0A7M9	64	70	rpmE	50S ribosomal protein L31	yes	yes	1;2	0.0023164	113.41	By MS/MS
FNLMLETK	DKDIVKVFTKRISKKFNLMLETKVTAVEAK	TKRISKKFNLMLETKVTAVEAKEDGIYVTM	K	F	N	T	K	V	0	0	1	0	0	0	1	0	0	0	2	1	1	1	0	0	1	0	0	0	0	0	8	0	994.516	P0A9P0	P0A9P0	230	237	lpdA	Dihydrolipoyl dehydrogenase	yes	yes	2	0.00063638	132.57	By MS/MS	By MS/MS	By MS/MS	By MS/MS	By MS/MS
FNLQDGFPLVTTK	RTGTGTLSIFGHQMRFNLQDGFPLVTTKRC	MRFNLQDGFPLVTTKRCHLRSIIHELLWFL	R	F	N	T	K	R	0	0	1	1	0	1	0	1	0	0	2	1	0	2	1	0	2	0	0	1	0	0	13	0	1478.78	P0A884	P0A884	36	48	thyA	Thymidylate synthase	yes	yes	2	8.0456e-06	103.08			By MS/MS
FNLQDGFPLVTTKR	RTGTGTLSIFGHQMRFNLQDGFPLVTTKRC	RFNLQDGFPLVTTKRCHLRSIIHELLWFLQ	R	F	N	K	R	C	0	1	1	1	0	1	0	1	0	0	2	1	0	2	1	0	2	0	0	1	0	0	14	1	1634.88	P0A884	P0A884	36	49	thyA	Thymidylate synthase	yes	yes	4	0.10072	11.44
FNMLASIGQGAGGLLLAGHTDTVPFDDGR	GFNVEVQPVPGTRNKFNMLASIGQGAGGLL	LLAGHTDTVPFDDGRWTRDPFTLTEHDGKL	K	F	N	G	R	W	3	1	1	3	0	1	0	6	1	1	4	0	1	2	1	1	2	0	0	1	0	0	29	0	2929.44	P23908	P23908	62	90	argE	Acetylornithine deacetylase	yes	yes	3	1.9594e-07	80.984	By MS/MS				By MS/MS
FNNFINDSLLEGAIDALK	NVATPDARVAITIARFNNFINDSLLEGAID	FINDSLLEGAIDALKRIGQVKDENITVVWV	R	F	N	L	K	R	2	0	3	2	0	0	1	1	0	2	3	1	0	2	0	1	0	0	0	0	0	0	18	0	1993.02	P61714	P61714	22	39	ribE	6,7-dimethyl-8-ribityllumazine synthase	yes	yes	2	2.5732e-15	147.18	By MS/MS	By MS/MS	By MS/MS	By MS/MS	By MS/MS
FNNFINDSLLEGAIDALKR	NVATPDARVAITIARFNNFINDSLLEGAID	INDSLLEGAIDALKRIGQVKDENITVVWVP	R	F	N	K	R	I	2	1	3	2	0	0	1	1	0	2	3	1	0	2	0	1	0	0	0	0	0	0	19	1	2149.12	P61714	P61714	22	40	ribE	6,7-dimethyl-8-ribityllumazine synthase	yes	yes	2;3	4.0644e-114	295.29	By MS/MS	By MS/MS	By MS/MS	By MS/MS	By MS/MS
FNQIGSLTETLAAIK	KEGIEKGIANSILIKFNQIGSLTETLAAIK	FNQIGSLTETLAAIKMAKDAGYTAVISHRS	K	F	N	I	K	M	2	0	1	0	0	1	1	1	0	2	2	1	0	1	0	1	2	0	0	0	0	0	15	0	1604.88	P0A6P9	P0A6P9	343	357	eno	Enolase	yes	yes	2;3	1.8119e-06	115.33		By MS/MS	By MS/MS	By MS/MS	By MS/MS
FNSSLSEDGQR	FIMKAVAAALEQMPRFNSSLSEDGQRLTLK	QMPRFNSSLSEDGQRLTLKKYINIGVAVDT	R	F	N	Q	R	L	0	1	1	1	0	1	1	1	0	0	1	0	0	1	0	3	0	0	0	0	0	0	11	0	1238.55	P06959	P06959	477	487	aceF	Dihydrolipoyllysine-residue acetyltransferase component of pyruvate dehydrogenase complex	yes	yes	2	1.1945e-42	241.96	By MS/MS	By MS/MS	By MS/MS	By MS/MS	By MS/MS
FNVEVVAIR	VVVDGNHMLAGQNLKFNVEVVAIREATEEE	AGQNLKFNVEVVAIREATEEELAHGHVHGA	K	F	N	I	R	E	1	1	1	0	0	0	1	0	0	1	0	0	0	1	0	0	0	0	0	3	0	0	9	0	1045.59	P0A9K9	P0A9K9	132	140	slyD	FKBP-type peptidyl-prolyl cis-trans isomerase SlyD	yes	yes	1;2	4.4942e-25	215.09	By MS/MS	By MS/MS	By MS/MS	By MS/MS	By MS/MS
FPAIIYGGK	EQGKGASRRLRAANKFPAIIYGGKEAPLAI	LRAANKFPAIIYGGKEAPLAIELDHDKVMN	K	F	P	G	K	E	1	0	0	0	0	0	0	2	0	2	0	1	0	1	1	0	0	0	1	0	0	0	9	0	964.538	P68919	P68919	26	34	rplY	50S ribosomal protein L25	yes	yes	2	0.0017323	89.369	By MS/MS	By MS/MS	By MS/MS	By MS/MS	By MS/MS
FPEGTSEEQIDK	HIDEFQELGFSVAWRFPEGTSEEQIDKTVD	AWRFPEGTSEEQIDKTVDDFINEVIEPNKL	R	F	P	D	K	T	0	0	0	1	0	1	3	1	0	1	0	1	0	1	1	1	1	0	0	0	0	0	12	0	1378.63	P38521	P38521	29	40	yggL	Uncharacterized protein YggL	yes	yes	2	4.2649e-15	175.49	By MS/MS	By MS/MS	By MS/MS	By MS/MS
FPEGTSEEQIDKTVDDFINEVIEPNK	HIDEFQELGFSVAWRFPEGTSEEQIDKTVD	KTVDDFINEVIEPNKLAFDGSGYLAWEGLI	R	F	P	N	K	L	0	0	2	3	0	1	5	1	0	3	0	2	0	2	2	1	2	0	0	2	0	0	26	1	2992.42	P38521	P38521	29	54	yggL	Uncharacterized protein YggL	yes	yes	2;3;4	8.6301e-124	283.49
FPFLLVDR	HTLQIEEILELLPHRFPFLLVDRVLDFEEG	LELLPHRFPFLLVDRVLDFEEGRFLRAVKN	R	F	P	D	R	V	0	1	0	1	0	0	0	0	0	0	2	0	0	2	1	0	0	0	0	1	0	0	8	0	1005.56	P0A6Q6	P0A6Q6	21	28	fabZ	3-hydroxyacyl-[acyl-carrier-protein] dehydratase FabZ	yes	yes	2	0.00036273	141.78				By MS/MS	By MS/MS
FPHCFSAEGEAR	KLNSSKEVIAFLAERFPHCFSAEGEARPLK	AERFPHCFSAEGEARPLKIGIFQDLVDRVA	R	F	P	A	R	P	2	1	0	0	1	0	2	1	1	0	0	0	0	2	1	1	0	0	0	0	0	0	12	0	1406.6	P45577	P45577	21	32	proQ	RNA chaperone ProQ	yes	yes	2	4.3794e-10	129.38
FPHCFSAEGEARPLK	KLNSSKEVIAFLAERFPHCFSAEGEARPLK	FPHCFSAEGEARPLKIGIFQDLVDRVAGEM	R	F	P	L	K	I	2	1	0	0	1	0	2	1	1	0	1	1	0	2	2	1	0	0	0	0	0	0	15	1	1744.84	P45577	P45577	21	35	proQ	RNA chaperone ProQ	yes	yes	2;3;4	1.56e-09	129.29
FPNDVDPIETR	______________________________	MSERFPNDVDPIETRDWLQAIESVIREEGV	R	F	P	T	R	D	0	1	1	2	0	0	1	0	0	1	0	0	0	1	2	0	1	0	0	1	0	0	11	0	1301.63	P0AFG8	P0AFG8	5	15	aceE	Pyruvate dehydrogenase E1 component	yes	yes	2	2.8398e-12	160.75	By MS/MS	By MS/MS	By MS/MS	By MS/MS	By MS/MS
FPPEPNGYLHIGHAK	DEDLASGKHTTVHTRFPPEPNGYLHIGHAK	FPPEPNGYLHIGHAKSICLNFGIAQDYKGQ	R	F	P	A	K	S	1	0	1	0	0	0	1	2	2	1	1	1	0	1	3	0	0	0	1	0	0	0	15	0	1675.85	P00962	P00962	32	46	glnS	Glutamine--tRNA ligase	yes	yes	2;3;4	1.9996e-13	143.96	By MS/MS	By MS/MS	By MS/MS	By MS/MS	By MS/MS
FPQVAATGDGPDIIFWAHDR	GIKVTVEHPDKLEEKFPQVAATGDGPDIIF	ATGDGPDIIFWAHDRFGGYAQSGLLAEITP	K	F	P	D	R	F	3	1	0	3	0	1	0	2	1	2	0	0	0	2	2	0	1	1	0	1	0	0	20	0	2212.07	P0AEX9	P0AEX9	73	92	malE	Maltose-binding periplasmic protein	yes	yes	3	2.5192e-08	118.37		By MS/MS		By MS/MS
FQASLRD	IAATVAKCVEALKERFQASLRD________	CVEALKERFQASLRD_______________	R	F	Q	R	D	-	1	1	0	1	0	1	0	0	0	0	1	0	0	1	0	1	0	0	0	0	0	0	7	1	835.419	P07395	P07395	789	795	pheT	Phenylalanine--tRNA ligase beta subunit	yes	yes	2	0.0012978	104.45		By MS/MS		By MS/MS	By MS/MS
FQDEEVQR	PQNTLFAIKRLIGRRFQDEEVQRDVSIMPF	KRLIGRRFQDEEVQRDVSIMPFKIIAADNG	R	F	Q	Q	R	D	0	1	0	1	0	2	2	0	0	0	0	0	0	1	0	0	0	0	0	1	0	0	8	0	1049.48	P0A6Y8	P0A6Y8	77	84	dnaK	Chaperone protein DnaK	yes	yes	2	0.00082622	126.28	By MS/MS	By MS/MS
FQEQVNAK	NGFSELNDAEDQAERFQEQVNAKAAGDDEA	AEDQAERFQEQVNAKAAGDDEAMFYDEDYV	R	F	Q	A	K	A	1	0	1	0	0	2	1	0	0	0	0	1	0	1	0	0	0	0	0	1	0	0	8	0	962.482	P0A8N5	P0A8N5	440	447	lysU	Lysine--tRNA ligase, heat inducible	yes	yes	1;2	0.00016102	150.02	By MS/MS	By MS/MS	By MS/MS	By MS/MS	By MS/MS
FQQAGHKPVALVGGATGLIGDPSFK	SLHLGHLVPLLCLKRFQQAGHKPVALVGGA	LVGGATGLIGDPSFKAAERKLNTEETVQEW	R	F	Q	F	K	A	3	0	0	1	0	2	0	5	1	1	2	2	0	2	2	1	1	0	0	2	0	0	25	1	2494.33	P0AGJ9	P0AGJ9	61	85	tyrS	Tyrosine--tRNA ligase	yes	yes	2;3;4;5	6.9348e-143	308.89	By MS/MS	By MS/MS	By MS/MS	By MS/MS	By MS/MS
FQVVQGR	DGFQQLFSELGIANRFQVVQGRTRINVKLT	SELGIANRFQVVQGRTRINVKLTEKDGEVT	R	F	Q	G	R	T	0	1	0	0	0	2	0	1	0	0	0	0	0	1	0	0	0	0	0	2	0	0	7	0	832.456	P0AEW9	P0AEW9	83	89	fruK	1-phosphofructokinase	yes	yes	2	0.0065765	92.692
FRNDEAFLQQVMK	AVSGMLTELQERYHRFRNDEAFLQQVMKDG	HRFRNDEAFLQQVMKDGAEKASAHASRTLK	R	F	R	M	K	D	1	1	1	1	0	2	1	0	0	0	1	1	1	2	0	0	0	0	0	1	0	0	13	1	1624.8	P00954	P00954	295	307	trpS	Tryptophan--tRNA ligase	yes	yes	2;3	2.8145e-39	227.36	By MS/MS	By MS/MS		By MS/MS	By MS/MS
FRPGTDEGDYQVK	EQKKKQKVIQVKEIKFRPGTDEGDYQVKLR	IKFRPGTDEGDYQVKLRSLIRFLEEGDKAK	K	F	R	V	K	L	0	1	0	2	0	1	1	2	0	0	0	1	0	1	1	0	1	0	1	1	0	0	13	1	1510.71	P0A707	P0A707	98	110	infC	Translation initiation factor IF-3;Translation initiation factor IF-3, N-terminally processed;Translation initiation factor IF-3S	yes	yes	1;2;3	1.9739e-19	169.33	By MS/MS		By MS/MS	By MS/MS	By MS/MS
FRPSYFPFTEPSAEVDVMGK	HDFLRNFFEEDLQIRFRPSYFPFTEPSAEV	FPFTEPSAEVDVMGKNGKWLEVLGCGMVHP	R	F	R	G	K	N	1	1	0	1	0	0	2	1	0	0	0	1	1	3	3	2	1	0	1	2	0	0	20	1	2303.09	P08312	P08312	243	262	pheS	Phenylalanine--tRNA ligase alpha subunit	yes	yes	2;3;4	5.4549e-37	207.85	By MS/MS	By MS/MS	By MS/MS	By MS/MS	By MS/MS
FSELWLR	______________________________	______________________________	K	F	S	L	R	E	0	1	0	0	0	0	1	0	0	0	2	0	0	1	0	1	0	1	0	0	0	0	7	0	949.502	P07395	P07395	3	9	pheT	Phenylalanine--tRNA ligase beta subunit	yes	yes	2	0.0015632	160.69
FSLPDQDGEQVNLTDFQGQR	______________________________	QDGEQVNLTDFQGQRVLVYFYPKAMTPGCT	K	F	S	Q	R	V	0	1	1	3	0	4	1	2	0	0	2	0	0	2	1	1	1	0	0	1	0	0	20	0	2293.06	P0AE52	P0AE52	13	32	bcp	Putative peroxiredoxin bcp	yes	yes	2	1.1831e-11	108.71
FSLVEVTQSPSLLLQGMVGSQMPIAVSHGEGR	WPRFVRNTSDRFEARFSLVEVTQSPSLLLQ	VGSQMPIAVSHGEGRVEVRDAAHLAALESK	R	F	S	G	R	V	1	1	0	0	0	3	2	4	1	1	4	0	2	1	2	5	1	0	0	4	0	0	32	0	3353.71	P15254	P15254	1169	1200	purL	Phosphoribosylformylglycinamidine synthase	yes	yes	3	0.038588	30.727	By MS/MS
FSSSSGYGGGSSR	YSRFSSSGGRGGGGRFSSSSGYGGGSSRVC	GRFSSSSGYGGGSSRVCGRGGGGSFGYSYG	R	F	S	S	R	V	0	1	0	0	0	0	0	4	0	0	0	0	0	1	0	6	0	0	1	0	0	0	13	0	1234.52	CON__P35527	CON__P35527	47	59			yes	yes	2	4.0328e-16	160.75
FSVEAPK	LSELVRQDRLIVVEKFSVEAPKTKLLAQKL	DRLIVVEKFSVEAPKTKLLAQKLKDMALED	K	F	S	P	K	T	1	0	0	0	0	0	1	0	0	0	0	1	0	1	1	1	0	0	0	1	0	0	7	0	776.407	P60723	P60723	124	130	rplD	50S ribosomal protein L4	yes	yes	1;2	0.0020817	132.53	By MS/MS	By MS/MS	By MS/MS	By MS/MS	By MS/MS
FSVEAPKTK	LSELVRQDRLIVVEKFSVEAPKTKLLAQKL	LIVVEKFSVEAPKTKLLAQKLKDMALEDVL	K	F	S	T	K	L	1	0	0	0	0	0	1	0	0	0	0	2	0	1	1	1	1	0	0	1	0	0	9	1	1005.55	P60723	P60723	124	132	rplD	50S ribosomal protein L4	yes	yes	2;3	0.0068907	82.563
FTAAEFR	IELKVEQEYGKPGEKFTAAEFRAKCREYAA	EYGKPGEKFTAAEFRAKCREYAATQVDGQR	K	F	T	F	R	A	2	1	0	0	0	0	1	0	0	0	0	0	0	2	0	0	1	0	0	0	0	0	7	0	840.413	P00956	P00956	117	123	ileS	Isoleucine--tRNA ligase	yes	yes	1;2	4.2148e-21	224.29	By MS/MS	By MS/MS	By MS/MS	By MS/MS	By MS/MS
FTAEGVQEIDYK	______________________________	FCRFTAEGVQEIDYKDIATLKNYITESGKI	R	F	T	Y	K	D	1	0	0	1	0	1	2	1	0	1	0	1	0	1	0	0	1	0	1	1	0	0	12	0	1398.67	P0A7T7	P0A7T7	13	24	rpsR	30S ribosomal protein S18	yes	yes	1;2	5.0793e-55	261.52	By MS/MS	By MS/MS	By MS/MS	By MS/MS	By MS/MS
FTAEGVQEIDYKDIATLK	______________________________	EGVQEIDYKDIATLKNYITESGKIVPSRIT	R	F	T	L	K	N	2	0	0	2	0	1	2	1	0	2	1	2	0	1	0	0	2	0	1	1	0	0	18	1	2040.04	P0A7T7	P0A7T7	13	30	rpsR	30S ribosomal protein S18	yes	yes	2;3	2.6637e-97	279.86	By MS/MS	By MS/MS	By MS/MS	By MS/MS	By MS/MS
FTAQGADAEQALK	MKVVALGVKKGHRLRFTAQGADAEQALKAI	LRFTAQGADAEQALKAIGDAIAAGLGEGA_	R	F	T	L	K	A	4	0	0	1	0	2	1	1	0	0	1	1	0	1	0	0	1	0	0	0	0	0	13	0	1348.66	P69811	P69811	350	362	fruB	Multiphosphoryl transfer protein;Phosphocarrier protein HPr;Fructose-specific phosphotransferase enzyme IIA component	yes	yes	2	6.501e-11	141.88			By MS/MS
FTEGAFK	DRDSVTLVHKGNIMKFTEGAFKDWGYQLAR	VHKGNIMKFTEGAFKDWGYQLAREEFGGEL	K	F	T	F	K	D	1	0	0	0	0	0	1	1	0	0	0	1	0	2	0	0	1	0	0	0	0	0	7	0	798.391	P08200	P08200	236	242	icd	Isocitrate dehydrogenase [NADP]	yes	yes	2	0.034798	63.148			By MS/MS
FTEGAFKDWGYQLAR	DRDSVTLVHKGNIMKFTEGAFKDWGYQLAR	FTEGAFKDWGYQLAREEFGGELIDGGPWLK	K	F	T	A	R	E	2	1	0	1	0	1	1	2	0	0	1	1	0	2	0	0	1	1	1	0	0	0	15	1	1787.86	P08200	P08200	236	250	icd	Isocitrate dehydrogenase [NADP]	yes	yes	2	9.8769e-57	233.13
FTEVGYVGK	AKLANAPFIKVEATKFTEVGYVGKEVDSII	KVEATKFTEVGYVGKEVDSIIRDLTDAAVK	K	F	T	G	K	E	0	0	0	0	0	0	1	2	0	0	0	1	0	1	0	0	1	0	1	2	0	0	9	0	998.507	P0A6H5	P0A6H5	86	94	hslU	ATP-dependent protease ATPase subunit HslU	yes	yes	2	0.0040428	77.923		By MS/MS
FTGANTLEVEGENGK	MAKGRKVKVVNGLGKFTGANTLEVEGENGK	FTGANTLEVEGENGKTVINFDNAIIAAGSR	K	F	T	G	K	T	1	0	2	0	0	0	3	3	0	0	1	1	0	1	0	0	2	0	0	1	0	0	15	0	1564.74	P0A9P0	P0A9P0	119	133	lpdA	Dihydrolipoyl dehydrogenase	yes	yes	2	1.2672e-96	286.45	By MS/MS	By MS/MS	By MS/MS		By MS/MS
FTGEVSLTGQPFVMEPSK	PKEIAEKMVEGRMKKFTGEVSLTGQPFVME	EVSLTGQPFVMEPSKTVGQLLKEHNAEVTG	K	F	T	S	K	T	0	0	0	0	0	1	2	2	0	0	1	1	1	2	2	2	2	0	0	2	0	0	18	0	1952.96	P0A6P1	P0A6P1	223	240	tsf	Elongation factor Ts	yes	yes	2;3	1.1099e-67	245.5	By MS/MS	By MS/MS	By MS/MS	By MS/MS	By MS/MS
FTGEVSLTGQPFVMEPSKTVGQLLK	PKEIAEKMVEGRMKKFTGEVSLTGQPFVME	PFVMEPSKTVGQLLKEHNAEVTGFIRFEVG	K	F	T	L	K	E	0	0	0	0	0	2	2	3	0	0	3	2	1	2	2	2	3	0	0	3	0	0	25	1	2692.41	P0A6P1	P0A6P1	223	247	tsf	Elongation factor Ts	yes	yes	2;3	7.971e-90	246.38					By MS/MS
FTGFVFK	PRQTDTRTVEASEDKFTGFVFKIQANMDPK	TVEASEDKFTGFVFKIQANMDPKHRDRVAF	K	F	T	F	K	I	0	0	0	0	0	0	0	1	0	0	0	1	0	3	0	0	1	0	0	1	0	0	7	0	844.448	P0A7I4	P0A7I4	296	302	prfC	Peptide chain release factor 3	yes	yes	2	0.0024769	109.63	By MS/MS	By MS/MS	By MS/MS	By MS/MS	By MS/MS
FTGIPNFAPELFR	TIQIGDTFTQGEMMKFTGIPNFAPELFRRI	MKFTGIPNFAPELFRRIRLKDPLKQKQLLK	K	F	T	F	R	R	1	1	1	0	0	0	1	1	0	1	1	0	0	3	2	0	1	0	0	0	0	0	13	0	1507.78	P0A7I4	P0A7I4	387	399	prfC	Peptide chain release factor 3	yes	yes	1;2;3	1.3423e-24	187.78	By MS/MS	By MS/MS	By MS/MS	By MS/MS	By MS/MS
FTGIPNFAPELFRR	TIQIGDTFTQGEMMKFTGIPNFAPELFRRI	KFTGIPNFAPELFRRIRLKDPLKQKQLLKG	K	F	T	R	R	I	1	2	1	0	0	0	1	1	0	1	1	0	0	3	2	0	1	0	0	0	0	0	14	1	1663.88	P0A7I4	P0A7I4	387	400	prfC	Peptide chain release factor 3	yes	yes	3	4.5408e-07	111.79
FTGWYDVDLSEKGVSEAK	VLVRHGESQWNKENRFTGWYDVDLSEKGVS	WYDVDLSEKGVSEAKAAGKLLKEEGYSFDF	R	F	T	A	K	A	1	0	0	2	0	0	2	2	0	0	1	2	0	1	0	2	1	1	1	2	0	0	18	1	2029.96	P62707	P62707	22	39	gpmA	2,3-bisphosphoglycerate-dependent phosphoglycerate mutase	yes	yes	3;4	0.096387	16.685		By matching	By matching
FTHPFMGFDVPAILGDHVTLDAGTGAVHTAPGHGPDDYVIGQK	TILGTVKGAELELLRFTHPFMGFDVPAILG	TAPGHGPDDYVIGQKYGLETANPVGPDGTY	R	F	T	Q	K	Y	4	0	0	5	0	1	0	7	4	2	2	1	1	3	4	0	4	0	1	4	0	0	43	0	4457.15	P00956	P00956	306	348	ileS	Isoleucine--tRNA ligase	yes	yes	3;4;5	1.1814e-36	130.62	By MS/MS	By MS/MS	By MS/MS	By MS/MS	By MS/MS
FTINAEVR	______________________________	______________________________	M	F	T	V	R	K	1	1	1	0	0	0	1	0	0	1	0	0	0	1	0	0	1	0	0	1	0	0	8	0	948.503	P68919	P68919	2	9	rplY	50S ribosomal protein L25	yes	yes	2	0.00063638	147.16	By MS/MS	By MS/MS			By MS/MS
FTLAALASTGR	QFPNGIEPHGTDALRFTLAALASTGRDINW	DALRFTLAALASTGRDINWDMKRLEGYRNF	R	F	T	G	R	D	3	1	0	0	0	0	0	1	0	0	2	0	0	1	0	1	2	0	0	0	0	0	11	0	1106.61	P07118	P07118	616	626	valS	Valine--tRNA ligase	yes	yes	1;2	8.7218e-67	275.33	By MS/MS	By MS/MS	By MS/MS	By MS/MS	By MS/MS
FTMDEGLSNAVK	QMRRLGNSVDWERERFTMDEGLSNAVKEVF	RERFTMDEGLSNAVKEVFVRLYKEDLIYRG	R	F	T	V	K	E	1	0	1	1	0	0	1	1	0	0	1	1	1	1	0	1	1	0	0	1	0	0	12	0	1310.62	P07118	P07118	143	154	valS	Valine--tRNA ligase	yes	yes	1;2	2.2839e-16	190.24	By MS/MS	By MS/MS	By MS/MS	By MS/MS	By MS/MS
FTMDEGLSNAVKEVFVR	QMRRLGNSVDWERERFTMDEGLSNAVKEVF	MDEGLSNAVKEVFVRLYKEDLIYRGKRLVN	R	F	T	V	R	L	1	1	1	1	0	0	2	1	0	0	1	1	1	2	0	1	1	0	0	3	0	0	17	1	1940.97	P07118	P07118	143	159	valS	Valine--tRNA ligase	yes	yes	2	3.3064e-06	114.87
FTVLISPHVNK	AQVRGPIPLPTRKERFTVLISPHVNKDARD	RKERFTVLISPHVNKDARDQYEIRTHLRLV	R	F	T	N	K	D	0	0	1	0	0	0	0	0	1	1	1	1	0	1	1	1	1	0	0	2	0	0	11	0	1253.71	P0A7R5	P0A7R5	49	59	rpsJ	30S ribosomal protein S10	yes	yes	2;3	3.6886e-19	193.38	By MS/MS	By MS/MS	By MS/MS	By MS/MS	By MS/MS
FTVLISPHVNKDAR	AQVRGPIPLPTRKERFTVLISPHVNKDARD	RFTVLISPHVNKDARDQYEIRTHLRLVDIV	R	F	T	A	R	D	1	1	1	1	0	0	0	0	1	1	1	1	0	1	1	1	1	0	0	2	0	0	14	1	1595.88	P0A7R5	P0A7R5	49	62	rpsJ	30S ribosomal protein S10	yes	yes	2;3;4	1.0145e-37	202.16
FTVWSSR	ADPWPGAFSYVGNQKFTVWSSRVHPHASKA	FSYVGNQKFTVWSSRVHPHASKAQPGSVIS	K	F	T	S	R	V	0	1	0	0	0	0	0	0	0	0	0	0	0	1	0	2	1	1	0	1	0	0	7	0	881.44	P77398	P77398	240	246	arnA	Bifunctional polymyxin resistance protein ArnA;UDP-4-amino-4-deoxy-L-arabinose formyltransferase;UDP-glucuronic acid oxidase, UDP-4-keto-hexauronic acid decarboxylating	yes	yes	2	0.0019307	128.48		By MS/MS	By MS/MS	By MS/MS
FVDEEVLPGTGLDAAAFWR	TITQSRLRIDANFKRFVDEEVLPGTGLDAA	EVLPGTGLDAAAFWRNFDEIVHDLAPENRQ	R	F	V	W	R	N	3	1	0	2	0	0	2	2	0	0	2	0	0	2	1	0	1	1	0	2	0	0	19	0	2092.03	P37330	P37330	19	37	glcB	Malate synthase G	yes	yes	2	6.1321e-08	99.531		By MS/MS
FVDRGERPFVLGPTHEEVITDLIR	QESGRWEQYGPELLRFVDRGERPFVLGPTH	VLGPTHEEVITDLIRNELSSYKQLPLNFYQ	R	F	V	I	R	N	0	3	0	2	0	0	3	2	1	2	2	0	0	2	2	0	2	0	0	3	0	0	24	2	2794.48	P16659	P16659	96	119	proS	Proline--tRNA ligase	yes	yes	3;4;5	4.7401e-39	189.33
FVEDPHTVVK	VHQDGLVHISSLSNKFVEDPHTVVKAGDIV	SLSNKFVEDPHTVVKAGDIVKVKVLEVDLQ	K	F	V	V	K	A	0	0	0	1	0	0	1	0	1	0	0	1	0	1	1	0	1	0	0	3	0	0	10	0	1169.61	P46837	P46837	687	696	yhgF	Protein YhgF	yes	yes	2;3	0.0032641	74.464			By MS/MS	By MS/MS
FVESVDVAVNLGIDAR	INEAIALLKELATAKFVESVDVAVNLGIDA	VESVDVAVNLGIDARKSDQNVRGATVLPHG	K	F	V	A	R	K	2	1	1	2	0	0	1	1	0	1	1	0	0	1	0	1	0	0	0	4	0	0	16	0	1702.89	P0A7L0	P0A7L0	38	53	rplA	50S ribosomal protein L1	yes	yes	2;3	1.0704e-106	289.71	By MS/MS	By MS/MS	By MS/MS	By MS/MS	By MS/MS
FVKHPIYGK	VSDKMEKSIVVAIERFVKHPIYGKFIKRTT	VVAIERFVKHPIYGKFIKRTTKLHVHDENN	R	F	V	G	K	F	0	0	0	0	0	0	0	1	1	1	0	2	0	1	1	0	0	0	1	1	0	0	9	1	1087.62	P0AG63	P0AG63	28	36	rpsQ	30S ribosomal protein S17	yes	yes	2;3	0.015486	73.26
FVLLTSGATVADYNDAPADAQQSEVLK	PELSAKLTALGDELRFVLLTSGATVADYND	YNDAPADAQQSEVLKGLKVALSKAEGEKCP	R	F	V	L	K	G	5	0	1	3	0	2	1	1	0	0	3	1	0	1	1	2	2	0	1	3	0	0	27	0	2822.4	P00956	P00956	861	887	ileS	Isoleucine--tRNA ligase	yes	yes	2;3;4	0	405.66	By MS/MS	By MS/MS	By MS/MS	By MS/MS	By MS/MS
FVLMNTEGQDCGFNGGEMTLSLADR	EGYRNFCNKLWNASRFVLMNTEGQDCGFNG	CGFNGGEMTLSLADRWILAEFNQTIKAYRE	R	F	V	D	R	W	1	1	2	2	1	1	2	4	0	0	3	0	2	2	0	1	2	0	0	1	0	0	25	0	2761.21	P07118	P07118	651	675	valS	Valine--tRNA ligase	yes	yes	2;3	3.5526e-62	214.22	By MS/MS				By MS/MS
FVNILMVDGK	KILPDPKFGSELLAKFVNILMVDGKKSTAE	ELLAKFVNILMVDGKKSTAESIVYSALETL	K	F	V	G	K	K	0	0	1	1	0	0	0	1	0	1	1	1	1	1	0	0	0	0	0	2	0	0	10	0	1134.61	P02359	P02359	26	35	rpsG	30S ribosomal protein S7	yes	yes	1;2	2.0797e-07	151.44	By MS/MS	By MS/MS	By MS/MS	By MS/MS	By MS/MS
FVNILMVDGKK	KILPDPKFGSELLAKFVNILMVDGKKSTAE	LLAKFVNILMVDGKKSTAESIVYSALETLA	K	F	V	K	K	S	0	0	1	1	0	0	0	1	0	1	1	2	1	1	0	0	0	0	0	2	0	0	11	1	1262.71	P02359	P02359	26	36	rpsG	30S ribosomal protein S7	yes	yes	1;2;3	8.0467e-14	169.09	By MS/MS	By MS/MS	By MS/MS	By MS/MS	By MS/MS
FVPDTQAPLGIR	NRQQNRVRIFESGLRFVPDTQAPLGIRQDL	GLRFVPDTQAPLGIRQDLMLAGVICGNRYE	R	F	V	I	R	Q	1	1	0	1	0	1	0	1	0	1	1	0	0	1	2	0	1	0	0	1	0	0	12	0	1312.71	P07395	P07395	576	587	pheT	Phenylalanine--tRNA ligase beta subunit	yes	yes	1;2;3	3.8265e-15	175.44	By MS/MS	By MS/MS	By MS/MS	By MS/MS	By MS/MS
FVVEGDLR	LSEGQIDTLRDEVAKFVVEGDLRREISMSI	LRDEVAKFVVEGDLRREISMSIKRLMDLGC	K	F	V	L	R	R	0	1	0	1	0	0	1	1	0	0	1	0	0	1	0	0	0	0	0	2	0	0	8	0	933.492	P0A7S9	P0A7S9	63	70	rpsM	30S ribosomal protein S13	yes	yes	1;2	1.0276e-06	168.45	By MS/MS	By MS/MS	By MS/MS	By MS/MS	By MS/MS
FVVEGDLRR	LSEGQIDTLRDEVAKFVVEGDLRREISMSI	RDEVAKFVVEGDLRREISMSIKRLMDLGCY	K	F	V	R	R	E	0	2	0	1	0	0	1	1	0	0	1	0	0	1	0	0	0	0	0	2	0	0	9	1	1089.59	P0A7S9	P0A7S9	63	71	rpsM	30S ribosomal protein S13	yes	yes	1;2;3	1.1063e-08	176.29	By MS/MS	By MS/MS	By MS/MS	By MS/MS	By MS/MS
FWHTGNGYTNEPVLR	AHPELREALNEQASKFWHTGNGYTNEPVLR	FWHTGNGYTNEPVLRLAKKLIDATFADRVF	K	F	W	L	R	L	0	1	2	0	0	0	1	2	1	0	1	0	0	1	1	0	2	1	1	1	0	0	15	0	1789.85	P77581	P77581	71	85	astC	Succinylornithine transaminase	yes	yes	2	2.8857e-47	223.71		By MS/MS		By MS/MS
FWVESEK	NATKRRFLPNLHSHRFWVESEKRFVTLRVS	LPNLHSHRFWVESEKRFVTLRVSAKGMRVI	R	F	W	E	K	R	0	0	0	0	0	0	2	0	0	0	0	1	0	1	0	1	0	1	0	1	0	0	7	0	923.439	P0A7M2	P0A7M2	38	44	rpmB	50S ribosomal protein L28	yes	yes	1;2	0.0052025	102.71				By MS/MS
FWVESEKR	NATKRRFLPNLHSHRFWVESEKRFVTLRVS	PNLHSHRFWVESEKRFVTLRVSAKGMRVID	R	F	W	K	R	F	0	1	0	0	0	0	2	0	0	0	0	1	0	1	0	1	0	1	0	1	0	0	8	1	1079.54	P0A7M2	P0A7M2	38	45	rpmB	50S ribosomal protein L28	yes	yes	2;3	8.8692e-11	191.03	By MS/MS	By MS/MS	By MS/MS	By MS/MS	By MS/MS
FYALPQSPQLFK	GARDYLVPSRVHKGKFYALPQSPQLFKQLL	KGKFYALPQSPQLFKQLLMMSGFDRYYQIV	K	F	Y	F	K	Q	1	0	0	0	0	2	0	0	0	0	2	1	0	2	2	1	0	0	1	0	0	0	12	0	1437.77	P21889	P21889	187	198	aspS	Aspartate--tRNA ligase	yes	yes	2;3	8.2413e-15	166.09	By MS/MS	By MS/MS	By MS/MS	By MS/MS	By MS/MS
FYDVLLVDTAGR	PVDIVNAALKEAKLKFYDVLLVDTAGRLHV	KLKFYDVLLVDTAGRLHVDEAMMDEIKQVH	K	F	Y	G	R	L	1	1	0	2	0	0	0	1	0	0	2	0	0	1	0	0	1	0	1	2	0	0	12	0	1367.71	P0AGD7	P0AGD7	183	194	ffh	Signal recognition particle protein	yes	yes	2	1.3411e-05	103.22			By MS/MS
FYEAVMSSHAR	CEMTVSSKGRLTGYKFYEAVMSSHARLTYT	TGYKFYEAVMSSHARLTYTKVWHILQGDQD	K	F	Y	A	R	L	2	1	0	0	0	0	1	0	1	0	0	0	1	1	0	2	0	0	1	1	0	0	11	0	1296.59	P21499	P21499	370	380	rnr	Ribonuclease R	yes	yes	2;3	2.3788e-05	102.06		By MS/MS	By MS/MS		By MS/MS
FYNGDCAMTTASSGSLANIR	GDFSYVGRKDESTEKFYNGDCAMTTASSGS	CAMTTASSGSLANIREYAKFNYGVGMMPYD	K	F	Y	I	R	E	3	1	2	1	1	0	0	2	0	1	1	0	1	1	0	3	2	0	1	0	0	0	20	0	2134.94	P0AG80	P0AG80	259	278	ugpB	sn-glycerol-3-phosphate-binding periplasmic protein UgpB	yes	yes	2	1.1084e-53	218.6					By MS/MS
FYQFWINTADADVYR	GGAVWLDPKKTSPYKFYQFWINTADADVYR	FYQFWINTADADVYRFLKFFTFMSIEEINA	K	F	Y	Y	R	F	2	1	1	2	0	1	0	0	0	1	0	0	0	2	0	0	1	1	2	1	0	0	15	0	1907.88	P0AGJ9	P0AGJ9	256	270	tyrS	Tyrosine--tRNA ligase	yes	yes	2;3	6.5264e-69	246.78	By MS/MS	By MS/MS		By MS/MS	By MS/MS
GADEELVK	SYQHGARIGVLVAAKGADEELVKHIAMHVA	GVLVAAKGADEELVKHIAMHVAASKPEFIK	K	G	A	V	K	H	1	0	0	1	0	0	2	1	0	0	1	1	0	0	0	0	0	0	0	1	0	0	8	0	859.429	P0A6P1	P0A6P1	160	167	tsf	Elongation factor Ts	yes	yes	2	0.0014711	105.39	By MS/MS	By MS/MS	By MS/MS	By MS/MS	By MS/MS
GADKQVIGQVAADLR	GITAECPTQTEIVLKGADKQVIGQVAADLR	GADKQVIGQVAADLRAYRRPEPYKGKGVRY	K	G	A	L	R	A	3	1	0	2	0	2	0	2	0	1	1	1	0	0	0	0	0	0	0	2	0	0	15	1	1539.84	P0AG55	P0AG55	135	149	rplF	50S ribosomal protein L6	yes	yes	2;3	3.9787e-97	295.62	By MS/MS	By MS/MS	By MS/MS	By MS/MS	By MS/MS
GADLMQALVDSELQPSR	EQLAQDGVPMVEMEKGADLMQALVDSELQP	DLMQALVDSELQPSRGQARKTIASNAITIN	K	G	A	S	R	G	2	1	0	2	0	2	1	1	0	0	3	0	1	0	1	2	0	0	0	1	0	0	17	0	1828.9	P0AGJ9	P0AGJ9	356	372	tyrS	Tyrosine--tRNA ligase	yes	yes	2;3	1.169e-51	225.63	By MS/MS		By MS/MS	By MS/MS	By MS/MS
GADVLVLTSGQTDNK	TADAKEDLIKKADEKGADVLVLTSGQTDNK	GADVLVLTSGQTDNKIHGTANIYKKK____	K	G	A	N	K	I	1	0	1	2	0	1	0	2	0	0	2	1	0	0	0	1	2	0	0	2	0	0	15	0	1516.77	P75694	P75694	66	80	yahO	Uncharacterized protein YahO	yes	yes	2	7.7153e-06	90.434				By MS/MS
GAEAALTALEMINVLK	IEQAIERAGTKAGNKGAEAALTALEMINVL	AEAALTALEMINVLKAIKA___________	K	G	A	L	K	A	4	0	1	0	0	0	2	1	0	1	3	1	1	0	0	0	1	0	0	1	0	0	16	0	1642.9	P61714	P61714	137	152	ribE	6,7-dimethyl-8-ribityllumazine synthase	yes	yes	2;3	5.1733e-78	248.69	By MS/MS	By MS/MS	By MS/MS	By MS/MS	By MS/MS
GAELANSFKPDVIIALGGGSPMDAAK	FFEVEADPTLSIVRKGAELANSFKPDVIIA	VIIALGGGSPMDAAKIMWVMYEHPETHFEE	K	G	A	A	K	I	5	0	1	2	0	0	1	4	0	2	2	2	1	1	2	2	0	0	0	1	0	0	26	1	2528.29	P0A9Q7	P0A9Q7	528	553	adhE	Aldehyde-alcohol dehydrogenase;Alcohol dehydrogenase;Acetaldehyde dehydrogenase [acetylating];Pyruvate-formate-lyase deactivase	yes	yes	2;3	3.9039e-164	316.88	By MS/MS	By MS/MS	By MS/MS	By MS/MS	By MS/MS
GAELELLR	QRIGVTDYTILGTVKGAELELLRFTHPFMG	TILGTVKGAELELLRFTHPFMGFDVPAILG	K	G	A	L	R	F	1	1	0	0	0	0	2	1	0	0	3	0	0	0	0	0	0	0	0	0	0	0	8	0	899.508	P00956	P00956	298	305	ileS	Isoleucine--tRNA ligase	yes	yes	2	1.2797e-06	162.07	By MS/MS	By MS/MS	By MS/MS	By MS/MS	By MS/MS
GAFVSEVLPGSGSAK	MSADIAKAFNLDVQRGAFVSEVLPGSGSAK	GAFVSEVLPGSGSAKAGVKAGDIITSLNGK	R	G	A	A	K	A	2	0	0	0	0	0	1	3	0	0	1	1	0	1	1	3	0	0	0	2	0	0	15	0	1404.72	P39099	P39099	291	305	degQ	Periplasmic pH-dependent serine endoprotease DegQ	yes	yes	2	0.0308	42.862
GAFVSQVLPNSSAAK	LNSELAKAMKVDAQRGAFVSQVLPNSSAAK	GAFVSQVLPNSSAAKAGIKAGDVITSLNGK	R	G	A	A	K	A	3	0	1	0	0	1	0	1	0	0	1	1	0	1	1	3	0	0	0	2	0	0	15	0	1474.78	P0C0V0	P0C0V0	313	327	degP	Periplasmic serine endoprotease DegP	yes	yes	2	3.9965e-14	147.83	By MS/MS				By MS/MS
GAITIATR	YAFLGDGEMDEPESKGAITIATREKLDNLV	MDEPESKGAITIATREKLDNLVFVINCNLQ	K	G	A	T	R	E	2	1	0	0	0	0	0	1	0	2	0	0	0	0	0	0	2	0	0	0	0	0	8	0	801.471	P0AFG8	P0AFG8	241	248	aceE	Pyruvate dehydrogenase E1 component	yes	yes	2	8.2856e-05	152.63	By MS/MS			By MS/MS
GAIVTGKVTAVDAK	LAEDPFNNWVALNKKGAIVTGKVTAVDAKG	KGAIVTGKVTAVDAKGATVELADGVEGYLR	K	G	A	A	K	G	3	0	0	1	0	0	0	2	0	1	0	2	0	0	0	0	2	0	0	3	0	0	14	1	1328.77	P0AG67	P0AG67	451	464	rpsA	30S ribosomal protein S1	yes	yes	2	2.4722e-08	108.56
GAKPVHWCVDCR	IRALGKIIGNGHLHKGAKPVHWCVDCRSAL	LHKGAKPVHWCVDCRSALAEAEVEYYDKTS	K	G	A	C	R	S	1	1	0	1	2	0	0	1	1	0	0	1	0	0	1	0	0	1	0	2	0	0	12	1	1483.68	P00956	P00956	181	192	ileS	Isoleucine--tRNA ligase	yes	yes	2;3;4	2.5053e-10	126.71					By MS/MS
GALAQYDEQLAEYYLTR	ASILVHENSYQPLDKGALAQYDEQLAEYYL	LAQYDEQLAEYYLTRGSNNRRDTWSDHIRR	K	G	A	T	R	G	3	1	0	1	0	2	2	1	0	0	3	0	0	0	0	0	1	0	3	0	0	0	17	0	2002.96	P17117	P17117	187	203	nfsA	Oxygen-insensitive NADPH nitroreductase	yes	yes	2	6.4267e-21	166.24
GALDCSGVK	GRVKDLPGVRYHTVRGALDCSGVKDRKQAR	RYHTVRGALDCSGVKDRKQARSKYGVKRPK	R	G	A	V	K	D	1	0	0	1	1	0	0	2	0	0	1	1	0	0	0	1	0	0	0	1	0	0	9	0	905.428	P0A7S3	P0A7S3	100	108	rpsL	30S ribosomal protein S12	yes	yes	2	0.00072086	97.798	By MS/MS		By MS/MS		By MS/MS
GALDCSGVKDR	GRVKDLPGVRYHTVRGALDCSGVKDRKQAR	HTVRGALDCSGVKDRKQARSKYGVKRPKA_	R	G	A	D	R	K	1	1	0	2	1	0	0	2	0	0	1	1	0	0	0	1	0	0	0	1	0	0	11	1	1176.56	P0A7S3	P0A7S3	100	110	rpsL	30S ribosomal protein S12	yes	yes	2;3	1.8474e-13	166.33		By MS/MS	By MS/MS	By MS/MS	By MS/MS
GALLHVEK	VFKANDIVVALLQEKGALLHVEKMQHSYPC	VALLQEKGALLHVEKMQHSYPCCWRHKTPI	K	G	A	E	K	M	1	0	0	0	0	0	1	1	1	0	2	1	0	0	0	0	0	0	0	1	0	0	8	0	865.502	P00956	P00956	391	398	ileS	Isoleucine--tRNA ligase	yes	yes	1;2	0.00032497	127.12	By MS/MS	By MS/MS	By MS/MS	By MS/MS	By MS/MS
GALPNIPGMELTDNLMAFVER	VETFSEWIVDKTQFKGALPNIPGMELTDNL	PGMELTDNLMAFVERKLFTLNTGHAITAYL	K	G	A	E	R	K	2	1	2	1	0	0	2	2	0	1	3	0	2	1	2	0	1	0	0	1	0	0	21	0	2287.13	P09424	P09424	191	211	mtlD	Mannitol-1-phosphate 5-dehydrogenase	yes	yes	2	1.102e-05	81.632					By MS/MS
GALSAVVADSR	QDKQAIVAEVSEVAKGALSAVVADSRGVTV	EVAKGALSAVVADSRGVTVDKMTELRKAGR	K	G	A	S	R	G	3	1	0	1	0	0	0	1	0	0	1	0	0	0	0	2	0	0	0	2	0	0	11	0	1044.56	P0A7J3	P0A7J3	21	31	rplJ	50S ribosomal protein L10	yes	yes	1;2;3	9.6787e-33	222.42	By MS/MS	By MS/MS	By MS/MS	By MS/MS	By MS/MS
GAMALFGEK	PIETNIMDLEAAKAKGAMALFGEKYDERVR	EAAKAKGAMALFGEKYDERVRVLSMGDFST	K	G	A	E	K	Y	2	0	0	0	0	0	1	2	0	0	1	1	1	1	0	0	0	0	0	0	0	0	9	0	922.458	P00957	P00957	640	648	alaS	Alanine--tRNA ligase	yes	yes	1;2	6.334e-06	122.74	By MS/MS	By MS/MS	By MS/MS	By MS/MS	By MS/MS
GAMALFGEKYDER	PIETNIMDLEAAKAKGAMALFGEKYDERVR	AKGAMALFGEKYDERVRVLSMGDFSTELCG	K	G	A	E	R	V	2	1	0	1	0	0	2	2	0	0	1	1	1	1	0	0	0	0	1	0	0	0	13	1	1485.69	P00957	P00957	640	652	alaS	Alanine--tRNA ligase	yes	yes	2;3	4.8009e-19	164.43
GANEAIDFNDELR	______________________________	TRGANEAIDFNDELRNRREKLAALRQQGVA	R	G	A	L	R	N	2	1	2	2	0	0	2	1	0	1	1	0	0	1	0	0	0	0	0	0	0	0	13	0	1462.67	P0A8N5	P0A8N5	8	20	lysU	Lysine--tRNA ligase, heat inducible	yes	yes	2	2.9033e-74	275.13	By MS/MS	By MS/MS		By MS/MS	By MS/MS
GANFIAVHEMLDGFR	IDLSLITKQAHWNMRGANFIAVHEMLDGFR	GANFIAVHEMLDGFRTALIDHLDTMAERAV	R	G	A	F	R	T	2	1	1	1	0	0	1	2	1	1	1	0	1	2	0	0	0	0	0	1	0	0	15	0	1675.81	P0ABT2	P0ABT2	56	70	dps	DNA protection during starvation protein	yes	yes	2;3	7.5194e-07	122.33		By MS/MS		By MS/MS
GANFSFAVEDTQK	YAESGGQVGDKGELKGANFSFAVEDTQKYG	LKGANFSFAVEDTQKYGQAIGHIGKLAAGS	K	G	A	Q	K	Y	2	0	1	1	0	1	1	1	0	0	0	1	0	2	0	1	1	0	0	1	0	0	13	0	1412.66	P00957	P00957	514	526	alaS	Alanine--tRNA ligase	yes	yes	1;2	4.0616e-96	326.85	By MS/MS	By MS/MS	By MS/MS	By MS/MS	By MS/MS
GAQATDIVVLVVAADDGVMPQTIEAIQHAK	LDTPGHAAFTSMRARGAQATDIVVLVVAAD	DGVMPQTIEAIQHAKAAQVPVVVAVNKIDK	R	G	A	A	K	A	6	0	0	3	0	3	1	2	1	3	1	1	1	0	1	0	2	0	0	5	0	0	30	0	3059.6	P0A705;P0A705-3;P0A705-2	P0A705	458	487	infB	Translation initiation factor IF-2	yes	no	2;3;4	3.6272e-71	222.79	By MS/MS	By MS/MS	By MS/MS	By MS/MS
GAQNGCIIAGDNPDAALALEK	ADIDTRKLTRLLREKGAQNGCIIAGDNPDA	IIAGDNPDAALALEKARAFPGLNGMDLAKE	K	G	A	E	K	A	5	0	2	2	1	1	1	3	0	2	2	1	0	0	1	0	0	0	0	0	0	0	21	0	2097.02	P0A6F1	P0A6F1	126	146	carA	Carbamoyl-phosphate synthase small chain	yes	yes	2	4.5196e-10	125.73
GASQNIIPSSTGAAK	KTVDGPSHKDWRGGRGASQNIIPSSTGAAK	GASQNIIPSSTGAAKAVGKVLPELNGKLTG	R	G	A	A	K	A	3	0	1	0	0	1	0	2	0	2	0	1	0	0	1	3	1	0	0	0	0	0	15	0	1400.73	P0A9B2	P0A9B2	199	213	gapA	Glyceraldehyde-3-phosphate dehydrogenase A	yes	yes	1;2	5.0433e-10	141.73	By MS/MS	By MS/MS	By MS/MS	By MS/MS	By MS/MS
GATGLGLK	KAAGANKVAVIKAVRGATGLGLKEAKDLVE	AVIKAVRGATGLGLKEAKDLVESAPAALKE	R	G	A	L	K	E	1	0	0	0	0	0	0	3	0	0	2	1	0	0	0	0	1	0	0	0	0	0	8	0	715.423	P0A7K2	P0A7K2	75	82	rplL	50S ribosomal protein L7/L12	yes	yes	2	0.020743	66.799		By MS/MS	By MS/MS		By MS/MS
GATGLGLKEAK	KAAGANKVAVIKAVRGATGLGLKEAKDLVE	KAVRGATGLGLKEAKDLVESAPAALKEGVS	R	G	A	A	K	D	2	0	0	0	0	0	1	3	0	0	2	2	0	0	0	0	1	0	0	0	0	0	11	1	1043.6	P0A7K2	P0A7K2	75	85	rplL	50S ribosomal protein L7/L12	yes	yes	2;3	3.652e-09	131.45
GATGLGLKEAKDLVESAPAALK	KAAGANKVAVIKAVRGATGLGLKEAKDLVE	KEAKDLVESAPAALKEGVSKDDAEALKKAL	R	G	A	L	K	E	5	0	0	1	0	0	2	3	0	0	4	3	0	0	1	1	1	0	0	1	0	0	22	2	2138.19	P0A7K2	P0A7K2	75	96	rplL	50S ribosomal protein L7/L12	yes	yes	3	3.8734e-05	72.99
GATVELADGVEGYLR	KGAIVTGKVTAVDAKGATVELADGVEGYLR	GATVELADGVEGYLRASEASRDRVEDATLV	K	G	A	L	R	A	2	1	0	1	0	0	2	3	0	0	2	0	0	0	0	0	1	0	1	2	0	0	15	0	1548.78	P0AG67	P0AG67	465	479	rpsA	30S ribosomal protein S1	yes	yes	1;2;3	2.0524e-96	284.1	By MS/MS	By MS/MS	By MS/MS	By MS/MS	By MS/MS
GATVLPHGTGR	VNLGIDARKSDQNVRGATVLPHGTGRSVRV	QNVRGATVLPHGTGRSVRVAVFTQGANAEA	R	G	A	G	R	S	1	1	0	0	0	0	0	3	1	0	1	0	0	0	1	0	2	0	0	1	0	0	11	0	1064.57	P0A7L0	P0A7L0	61	71	rplA	50S ribosomal protein L1	yes	yes	1;2;3	8.0772e-11	146.69	By MS/MS	By MS/MS	By MS/MS	By MS/MS	By MS/MS
GAVASLTSVAK	PFGPGANPMHGRDQKGAVASLTSVAKLPFA	RDQKGAVASLTSVAKLPFAYAKDGISYTFS	K	G	A	A	K	L	3	0	0	0	0	0	0	1	0	0	1	1	0	0	0	2	1	0	0	2	0	0	11	0	1002.57	P09373	P09373	644	654	pflB	Formate acetyltransferase 1	no	no	2	0.0077966	64.841
GAVETAEKLDAPLIVVATQGGK	NNDNRKLRITEAVCRGAVETAEKLDAPLIV	KLDAPLIVVATQGGKSARAVRKYFPDATIL	R	G	A	G	K	S	4	0	0	1	0	1	2	3	0	1	2	2	0	0	1	0	2	0	0	3	0	0	22	1	2166.19	P0AD61	P0AD61	361	382	pykF	Pyruvate kinase I	yes	yes	2;3	3.1995e-34	188.47
GAVPGATGSDLIVK	DVVRVDAERNLLLVKGAVPGATGSDLIVKP	KGAVPGATGSDLIVKPAVKA__________	K	G	A	V	K	P	2	0	0	1	0	0	0	3	0	1	1	1	0	0	1	1	1	0	0	2	0	0	14	0	1283.71	P60438	P60438	191	204	rplC	50S ribosomal protein L3	yes	yes	2	8.0565e-05	90.827	By MS/MS	By MS/MS	By MS/MS	By MS/MS	By MS/MS
GAVPGATGSDLIVKPAVK	DVVRVDAERNLLLVKGAVPGATGSDLIVKP	PGATGSDLIVKPAVKA______________	K	G	A	V	K	A	3	0	0	1	0	0	0	3	0	1	1	2	0	0	2	1	1	0	0	3	0	0	18	1	1678.96	P60438	P60438	191	208	rplC	50S ribosomal protein L3	yes	yes	2;3	3.7733e-10	132.79	By MS/MS	By MS/MS	By MS/MS	By MS/MS	By MS/MS
GAVPGATGSDLIVKPAVKA	DVVRVDAERNLLLVKGAVPGATGSDLIVKP	GATGSDLIVKPAVKA_______________	K	G	A	K	A	-	4	0	0	1	0	0	0	3	0	1	1	2	0	0	2	1	1	0	0	3	0	0	19	2	1750	P60438	P60438	191	209	rplC	50S ribosomal protein L3	yes	yes	2;3;4	0.0022814	89.629	By MS/MS	By MS/MS	By MS/MS	By MS/MS	By MS/MS
GAYGTVIMDSR	GTLREAVLRAIPQLRGAYGTVIMDSRHPDT	PQLRGAYGTVIMDSRHPDTLLAARSGSPLV	R	G	A	S	R	H	1	1	0	1	0	0	0	2	0	1	0	0	1	0	0	1	1	0	1	1	0	0	11	0	1168.55	P17169	P17169	155	165	glmS	Glutamine--fructose-6-phosphate aminotransferase [isomerizing]	yes	yes	2	1.15e-13	161.79	By MS/MS				By MS/MS
GAYPGWQPDANSPVMHLVR	LDSLGKLAGAKTEAKGAYPGWQPDANSPVM	GWQPDANSPVMHLVRETYQRLFNKTPNIQI	K	G	A	V	R	E	2	1	1	1	0	1	0	2	1	0	1	0	1	0	3	1	0	1	1	2	0	0	19	0	2094.01	P15288	P15288	394	412	pepD	Cytosol non-specific dipeptidase	yes	yes	2	8.0255e-16	152.4					By MS/MS
GCGITVDQAER	DAEGKPSKAAEGWARGCGITVDQAERLTTD	GWARGCGITVDQAERLTTDKGEWLLYRAHV	R	G	C	E	R	L	1	1	0	1	1	1	1	2	0	1	0	0	0	0	0	0	1	0	0	1	0	0	11	0	1204.55	P00961	P00961	97	107	glyS	Glycine--tRNA ligase beta subunit	yes	yes	2	2.7721e-18	181.41	By MS/MS	By MS/MS	By MS/MS	By MS/MS	By MS/MS
GDEIAAVVLQVDAER	SWNVAGEEAVREYKKGDEIAAVVLQVDAER	GDEIAAVVLQVDAERERISLGVKQLAEDPF	K	G	D	E	R	E	3	1	0	2	0	1	2	1	0	1	1	0	0	0	0	0	0	0	0	3	0	0	15	0	1583.82	P0AG67	P0AG67	412	426	rpsA	30S ribosomal protein S1	yes	yes	3	0.013264	47.545					By MS/MS
GDEIAAVVLQVDAERER	SWNVAGEEAVREYKKGDEIAAVVLQVDAER	EIAAVVLQVDAERERISLGVKQLAEDPFNN	K	G	D	E	R	I	3	2	0	2	0	1	3	1	0	1	1	0	0	0	0	0	0	0	0	3	0	0	17	1	1868.96	P0AG67	P0AG67	412	428	rpsA	30S ribosomal protein S1	yes	yes	2	4.175e-79	262.07
GDFDVIESR	LLREGNPNLSFIYLKGDFDVIESRLKARKG	SFIYLKGDFDVIESRLKARKGHFFKTQMLV	K	G	D	S	R	L	0	1	0	2	0	0	1	1	0	1	0	0	0	1	0	1	0	0	0	1	0	0	9	0	1036.48	P46859	P46859	112	120	gntK	Thermoresistant gluconokinase	yes	yes	2	3.5074e-05	142.79		By MS/MS		By MS/MS
GDGFDLNDFLEQLR	VDRAQAEKLASKLKKGDGFDLNDFLEQLRQ	KGDGFDLNDFLEQLRQMKNMGGMASLMGKL	K	G	D	L	R	Q	0	1	1	3	0	1	1	2	0	0	3	0	0	2	0	0	0	0	0	0	0	0	14	0	1637.77	P0AGD7	P0AGD7	326	339	ffh	Signal recognition particle protein	yes	yes	2	1.6015e-27	165.63	By MS/MS	By MS/MS			By MS/MS
GDHELNEVK	AVEGSSFPQVALLVRGDHELNEVKAEKLPQ	VALLVRGDHELNEVKAEKLPQVASPLTFAT	R	G	D	V	K	A	0	0	1	1	0	0	2	1	1	0	1	1	0	0	0	0	0	0	0	1	0	0	9	0	1039.49	P16659	P16659	300	308	proS	Proline--tRNA ligase	yes	yes	2;3	6.0156e-08	164.96		By MS/MS	By MS/MS	By MS/MS	By MS/MS
GDHELNEVKAEK	AVEGSSFPQVALLVRGDHELNEVKAEKLPQ	LVRGDHELNEVKAEKLPQVASPLTFATEEE	R	G	D	E	K	L	1	0	1	1	0	0	3	1	1	0	1	2	0	0	0	0	0	0	0	1	0	0	12	1	1367.67	P16659	P16659	300	311	proS	Proline--tRNA ligase	yes	yes	2;3	6.1323e-33	220.5
GDISEFAPR	LHILGVMEQAINAPRGDISEFAPRIHTIKI	AINAPRGDISEFAPRIHTIKINPDKIKDVI	R	G	D	P	R	I	1	1	0	1	0	0	1	1	0	1	0	0	0	1	1	1	0	0	0	0	0	0	9	0	990.477	P05055	P05055	546	554	pnp	Polyribonucleotide nucleotidyltransferase	yes	yes	2	0.00030684	106.36	By MS/MS	By MS/MS	By MS/MS	By MS/MS	By MS/MS
GDIVLCGFEYGR	GPVATVLVREGTLHKGDIVLCGFEYGRVRA	LHKGDIVLCGFEYGRVRAMRNELGQEVLEA	K	G	D	G	R	V	0	1	0	1	1	0	1	3	0	1	1	0	0	1	0	0	0	0	1	1	0	0	12	0	1384.64	P0A705;P0A705-3;P0A705-2	P0A705	594	605	infB	Translation initiation factor IF-2	yes	no	1;2	3.1408e-14	150.61	By MS/MS	By MS/MS	By MS/MS	By MS/MS	By MS/MS
GDKDPFALR	MDTLAGIFGIGQHPKGDKDPFALRRAALGV	IGQHPKGDKDPFALRRAALGVLRIIVEKNL	K	G	D	L	R	R	1	1	0	2	0	0	0	1	0	0	1	1	0	1	1	0	0	0	0	0	0	0	9	1	1017.52	P00961	P00961	473	481	glyS	Glycine--tRNA ligase beta subunit	yes	yes	2;3	6.0425e-05	101.64	By MS/MS	By MS/MS	By MS/MS	By MS/MS	By MS/MS
GDKDPFALRR	MDTLAGIFGIGQHPKGDKDPFALRRAALGV	GQHPKGDKDPFALRRAALGVLRIIVEKNLN	K	G	D	R	R	A	1	2	0	2	0	0	0	1	0	0	1	1	0	1	1	0	0	0	0	0	0	0	10	2	1173.63	P00961	P00961	473	482	glyS	Glycine--tRNA ligase beta subunit	yes	yes	3	0.1014	34.803
GDLESVLDLTGK	HWNLAKETVDFYDLKGDLESVLDLTGKLNE	DLKGDLESVLDLTGKLNEVEFRAEANPALH	K	G	D	G	K	L	0	0	0	2	0	0	1	2	0	0	3	1	0	0	0	1	1	0	0	1	0	0	12	0	1245.65	P07395	P07395	619	630	pheT	Phenylalanine--tRNA ligase beta subunit	yes	yes	1;2	3.2284e-14	155.11		By MS/MS	By MS/MS	By MS/MS	By MS/MS
GDLESVLDLTGKLNEVEFR	HWNLAKETVDFYDLKGDLESVLDLTGKLNE	SVLDLTGKLNEVEFRAEANPALHPGQSAAI	K	G	D	F	R	A	0	1	1	2	0	0	3	2	0	0	4	1	0	1	0	1	1	0	0	2	0	0	19	1	2133.1	P07395	P07395	619	637	pheT	Phenylalanine--tRNA ligase beta subunit	yes	yes	2;3	6.5875e-75	251.21
GDLGLVIACLPYA	TKRKRHLRPKAMVSKGDLGLVIACLPYA__	SKGDLGLVIACLPYA_______________	K	G	D	Y	A	-	2	0	0	1	1	0	0	2	0	1	3	0	0	0	1	0	0	0	1	1	0	0	13	0	1360.71	P0A7Q1	P0A7Q1	53	65	rpmI	50S ribosomal protein L35	yes	yes	1;2;3	3.5366e-07	114.64	By MS/MS	By MS/MS	By MS/MS	By MS/MS	By MS/MS
GDLGVEIGDPELVGIQK	MDDIILASDVVMVARGDLGVEIGDPELVGI	LGVEIGDPELVGIQKALIRRARQLNRAVIT	R	G	D	Q	K	A	0	0	0	2	0	1	2	4	0	2	2	1	0	0	1	0	0	0	0	2	0	0	17	0	1737.91	P21599	P21599	251	267	pykA	Pyruvate kinase II	yes	yes	2	4.0013e-05	85.258	By MS/MS	By MS/MS	By MS/MS	By MS/MS	By MS/MS
GDLGVEIPVEEVIFAQK	FDEILEASDGIMVARGDLGVEIPVEEVIFA	LGVEIPVEEVIFAQKMMIEKCIRARKVVIT	R	G	D	Q	K	M	1	0	0	1	0	1	3	2	0	2	1	1	0	1	1	0	0	0	0	3	0	0	17	0	1841.98	P0AD61	P0AD61	245	261	pykF	Pyruvate kinase I	yes	yes	2	2.3224e-05	104.59	By MS/MS	By MS/MS	By MS/MS	By MS/MS	By MS/MS
GDLNYLR	YFTLALYTSAPSKLKGDLNYLRLEWGPDFQ	TSAPSKLKGDLNYLRLEWGPDFQQHEAGLI	K	G	D	L	R	L	0	1	1	1	0	0	0	1	0	0	2	0	0	0	0	0	0	0	1	0	0	0	7	0	849.434	P0A8R9	P0A8R9	178	184	hdfR	HTH-type transcriptional regulator HdfR	yes	yes	2	0.079948	33.738
GDQYPIALEGALK	AEDFSDKHHALFLGRGDQYPIALEGALKLK	GRGDQYPIALEGALKLKEISYIHAEAYAAG	R	G	D	L	K	L	2	0	0	1	0	1	1	2	0	1	2	1	0	0	1	0	0	0	1	0	0	0	13	0	1373.72	P17169	P17169	474	486	glmS	Glutamine--fructose-6-phosphate aminotransferase [isomerizing]	yes	yes	2	0.00021768	87.066		By MS/MS	By MS/MS	By MS/MS	By MS/MS
GDSNNLADKVR	HADSDRLSEVAHLLKGDSNNLADKVRSVLE	HLLKGDSNNLADKVRSVLERTRQLEKELQQ	K	G	D	V	R	S	1	1	2	2	0	0	0	1	0	0	1	1	0	0	0	1	0	0	0	1	0	0	11	1	1187.59	P00957	P00957	723	733	alaS	Alanine--tRNA ligase	yes	yes	2;3	6.736e-18	180.09	By MS/MS		By MS/MS	By MS/MS	By MS/MS
GDSVSFDEYWK	PIGYMGSFKNLCDKRGDSVSFDEYWKKDST	CDKRGDSVSFDEYWKKDSTAELYHFIGKDI	R	G	D	W	K	K	0	0	0	2	0	0	1	1	0	0	0	1	0	1	0	2	0	1	1	1	0	0	11	0	1331.57	P00959	P00959	273	283	metG	Methionine--tRNA ligase	yes	yes	1;2	2.388e-24	154.05	By MS/MS	By MS/MS	By matching		By MS/MS
GDSVSFDEYWKK	PIGYMGSFKNLCDKRGDSVSFDEYWKKDST	DKRGDSVSFDEYWKKDSTAELYHFIGKDIV	R	G	D	K	K	D	0	0	0	2	0	0	1	1	0	0	0	2	0	1	0	2	0	1	1	1	0	0	12	1	1459.66	P00959	P00959	273	284	metG	Methionine--tRNA ligase	yes	yes	2;3	2.5606e-08	103.26
GDVAALNVDALTENQK	FLKRVWKLVYEHTAKGDVAALNVDALTENQ	DVAALNVDALTENQKALRRDVHKTIAKVTD	K	G	D	Q	K	A	3	0	2	2	0	1	1	1	0	0	2	1	0	0	0	0	1	0	0	2	0	0	16	0	1656.83	P07813	P07813	684	699	leuS	Leucine--tRNA ligase	yes	yes	2;3	2.7706e-78	255.41	By MS/MS	By MS/MS	By MS/MS	By MS/MS	By MS/MS
GDVLADGPSTDLGELALGQNMR	INQMPCVSLGEPVERGDVLADGPSTDLGEL	PSTDLGELALGQNMRVAFMPWNGYNFEDSI	R	G	D	M	R	V	2	1	1	3	0	1	1	4	0	0	4	0	1	0	1	1	1	0	0	1	0	0	22	0	2228.07	P0A8V2	P0A8V2	780	801	rpoB	DNA-directed RNA polymerase subunit beta	yes	yes	2	7.7281e-45	190.24
GDYEDRVDDYIIK	GMSVEAIQGIIASMKGDYEDRVDDYIIKNA	MKGDYEDRVDDYIIKNAELSKERRDISKKL	K	G	D	I	K	N	0	1	0	4	0	0	1	1	0	2	0	1	0	0	0	0	0	0	2	1	0	0	13	1	1599.74	P0A8M6	P0A8M6	70	82	yeeX	UPF0265 protein YeeX	yes	yes	2	0.00044732	87.568
GEAASNPEVIAR	NLANTAEQYHSISPKGEAASNPEVIARTLR	SPKGEAASNPEVIARTLRKLKNQPELSEDT	K	G	E	A	R	T	3	1	1	0	0	0	2	1	0	1	0	0	0	0	1	1	0	0	0	1	0	0	12	0	1212.61	P00864	P00864	95	106	ppc	Phosphoenolpyruvate carboxylase	yes	yes	2	2.3063e-07	112.75
GEDHINNTPR	VVVDDWDMEITHVIRGEDHINNTPRQINIL	THVIRGEDHINNTPRQINILKALKAPVPVY	R	G	E	P	R	Q	0	1	2	1	0	0	1	1	1	1	0	0	0	0	1	0	1	0	0	0	0	0	10	0	1151.53	P04805	P04805	200	209	gltX	Glutamate--tRNA ligase	yes	yes	2;3	2.1417e-09	174.02			By MS/MS		By MS/MS
GEDIEPLR	ERNSRSKSIGQAKARGEDIEPLRLEVNKLG	IGQAKARGEDIEPLRLEVNKLGEELDAAKA	R	G	E	L	R	L	0	1	0	1	0	0	2	1	0	1	1	0	0	0	1	0	0	0	0	0	0	0	8	0	927.466	P0A8L1	P0A8L1	65	72	serS	Serine--tRNA ligase	yes	yes	1;2	0.0003832	132.09	By MS/MS	By MS/MS	By MS/MS	By MS/MS	By MS/MS
GEDIEPLRLEVNK	ERNSRSKSIGQAKARGEDIEPLRLEVNKLG	ARGEDIEPLRLEVNKLGEELDAAKAELDAL	R	G	E	N	K	L	0	1	1	1	0	0	3	1	0	1	2	1	0	0	1	0	0	0	0	1	0	0	13	1	1510.8	P0A8L1	P0A8L1	65	77	serS	Serine--tRNA ligase	yes	yes	2;3	3.4911e-19	168.19
GEDVEKLR	VTIHTARPGIVIGKKGEDVEKLRKVVADIA	GIVIGKKGEDVEKLRKVVADIAGVPAQINI	K	G	E	L	R	K	0	1	0	1	0	0	2	1	0	0	1	1	0	0	0	0	0	0	0	1	0	0	8	1	944.493	P0A7V3	P0A7V3	81	88	rpsC	30S ribosomal protein S3	yes	yes	2;3	0.0018547	120.65
GEELFTGVVPILVELDGDVNGHK	______________________________	VPILVELDGDVNGHKFSVSGEGEGDATYGK	K	G	E	H	K	F	0	0	1	2	0	0	3	4	1	1	3	1	0	1	1	0	1	0	0	4	0	0	23	0	2436.25	CON__Q9U6Y5	CON__Q9U6Y5	4	26			yes	yes	3	3.1365e-05	82.037	By MS/MS
GEEYDAAWNSFVVK	SASDIRDVFINAGIKGEEYDAAWNSFVVKS	KGEEYDAAWNSFVVKSLVAQQEKAAADVQL	K	G	E	V	K	S	2	0	1	1	0	0	2	1	0	0	0	1	0	1	0	1	0	1	1	2	0	0	14	0	1613.74	P0AEG4	P0AEG4	138	151	dsbA	Thiol:disulfide interchange protein DsbA	yes	yes	2	3.3765e-10	138.99	By MS/MS		By MS/MS
GEFYQQLTNDLETAR	______________________________	GEFYQQLTNDLETARAEGLFKEERIITSAQ	R	G	E	A	R	A	1	1	1	1	0	2	2	1	0	0	2	0	0	1	0	0	2	0	1	0	0	0	15	0	1783.84	P0AB77	P0AB77	3	17	kbl	2-amino-3-ketobutyrate coenzyme A ligase	yes	yes	2	2.8801e-38	199.7
GEGDIDNAPWPVADEK	PFTPHICFTLWQELKGEGDIDNAPWPVADE	EGDIDNAPWPVADEKAMVEDSTLVVVQVNG	K	G	E	E	K	A	2	0	1	3	0	0	2	2	0	1	0	1	0	0	2	0	0	1	0	1	0	0	16	0	1711.77	P07813	P07813	778	793	leuS	Leucine--tRNA ligase	yes	yes	2	1.5409e-68	266.74	By MS/MS	By MS/MS	By MS/MS	By MS/MS	By MS/MS
GEGGYLLNK	TGIAGAGVLVTEGCRGEGGYLLNKHGERFM	VTEGCRGEGGYLLNKHGERFMERYAPNAKD	R	G	E	N	K	H	0	0	1	0	0	0	1	3	0	0	2	1	0	0	0	0	0	0	1	0	0	0	9	0	949.487	P0AC41	P0AC41	259	267	sdhA	Succinate dehydrogenase flavoprotein subunit	yes	yes	2	0.0042174	77.058			By MS/MS
GEGLGNQFLTNIR	MEFVDIAGLVKGASKGEGLGNQFLTNIRET	SKGEGLGNQFLTNIRETEAIGHVVRCFEND	K	G	E	I	R	E	0	1	2	0	0	1	1	3	0	1	2	0	0	1	0	0	1	0	0	0	0	0	13	0	1417.73	P0ABU2	P0ABU2	83	95	ychF	Ribosome-binding ATPase YchF	yes	yes	2	1.4127e-30	199.11					By MS/MS
GEIIDEDDLPIK	ALIPTAEVPLTNLVRGEIIDEDDLPIKMTA	LVRGEIIDEDDLPIKMTAHTPCFRSEAGSY	R	G	E	I	K	M	0	0	0	3	0	0	2	1	0	3	1	1	0	0	1	0	0	0	0	0	0	0	12	0	1355.68	P0A8L1	P0A8L1	248	259	serS	Serine--tRNA ligase	yes	yes	1;2	1.9596e-16	193.52	By MS/MS	By MS/MS		By MS/MS	By MS/MS
GEILGGMAAVEQPEK	HTTYGVIGVKVWIFKGEILGGMAAVEQPEK	GEILGGMAAVEQPEKPAAQPKKQQRKGRK_	K	G	E	E	K	P	2	0	0	0	0	1	3	3	0	1	1	1	1	0	1	0	0	0	0	1	0	0	15	0	1527.76	P0A7V3	P0A7V3	205	219	rpsC	30S ribosomal protein S3	yes	yes	2	2.4989e-14	152.85
GEILGGMAAVEQPEKPAAQPK	HTTYGVIGVKVWIFKGEILGGMAAVEQPEK	MAAVEQPEKPAAQPKKQQRKGRK_______	K	G	E	P	K	K	4	0	0	0	0	2	3	3	0	1	1	2	1	0	3	0	0	0	0	1	0	0	21	1	2120.09	P0A7V3	P0A7V3	205	225	rpsC	30S ribosomal protein S3	yes	yes	2;3;4	2.2288e-100	277.41	By MS/MS	By MS/MS	By MS/MS	By MS/MS	By MS/MS
GEIPGLK	KFGLSRIKVREAAMRGEIPGLKKASW____	KVREAAMRGEIPGLKKASW___________	R	G	E	L	K	K	0	0	0	0	0	0	1	2	0	1	1	1	0	0	1	0	0	0	0	0	0	0	7	0	712.412	P0AG59	P0AG59	91	97	rpsN	30S ribosomal protein S14	yes	yes	2	0.058416	55.604		By MS/MS	By MS/MS	By MS/MS	By MS/MS
GEIPGLKK	KFGLSRIKVREAAMRGEIPGLKKASW____	VREAAMRGEIPGLKKASW____________	R	G	E	K	K	A	0	0	0	0	0	0	1	2	0	1	1	2	0	0	1	0	0	0	0	0	0	0	8	1	840.507	P0AG59	P0AG59	91	98	rpsN	30S ribosomal protein S14	yes	yes	2	0.08291	50.632		By MS/MS
GEMNFDVVIASPDAMR	AELVGMEDLADQIKKGEMNFDVVIASPDAM	EMNFDVVIASPDAMRVVGQLGQVLGPRGLM	K	G	E	M	R	V	2	1	1	2	0	0	1	1	0	1	0	0	2	1	1	1	0	0	0	2	0	0	16	0	1750.8	P0A7L0	P0A7L0	107	122	rplA	50S ribosomal protein L1	yes	yes	2;3	5.9552e-78	246.51	By MS/MS	By MS/MS	By MS/MS	By MS/MS	By MS/MS
GEPSEGMLCSFSELGISDDHSGIIELPADAPIGTDIR	AVLPGDFKIKAAKLRGEPSEGMLCSFSELG	IIELPADAPIGTDIREYLKLDDNTIEISVT	R	G	E	I	R	E	2	1	0	4	1	0	4	5	1	5	3	0	1	1	3	5	1	0	0	0	0	0	37	0	3884.81	P07395	P07395	112	148	pheT	Phenylalanine--tRNA ligase beta subunit	yes	yes	3	0.00011941	54.745
GERPFVLGPTHEEVITDLIR	RWEQYGPELLRFVDRGERPFVLGPTHEEVI	VLGPTHEEVITDLIRNELSSYKQLPLNFYQ	R	G	E	I	R	N	0	2	0	1	0	0	3	2	1	2	2	0	0	1	2	0	2	0	0	2	0	0	20	1	2277.21	P16659	P16659	100	119	proS	Proline--tRNA ligase	yes	yes	2;3;4	4.5283e-133	322.17	By MS/MS	By MS/MS	By MS/MS	By MS/MS
GESTEALLPNMVATSLAK	TTDKGEWLLYRAHVKGESTEALLPNMVATS	TEALLPNMVATSLAKLPIPKLMRWGASDVH	K	G	E	A	K	L	3	0	1	0	0	0	2	1	0	0	3	1	1	0	1	2	2	0	0	1	0	0	18	0	1830.94	P00961	P00961	124	141	glyS	Glycine--tRNA ligase beta subunit	yes	yes	2;3	4.2845e-11	141.37	By MS/MS	By MS/MS	By MS/MS	By MS/MS	By MS/MS
GESTEALLPNMVATSLAKLPIPK	TTDKGEWLLYRAHVKGESTEALLPNMVATS	PNMVATSLAKLPIPKLMRWGASDVHFVRPV	K	G	E	P	K	L	3	0	1	0	0	0	2	1	0	1	4	2	1	0	3	2	2	0	0	1	0	0	23	1	2379.31	P00961	P00961	124	146	glyS	Glycine--tRNA ligase beta subunit	yes	yes	3	0.098603	11.923
GETATRPQDEITVQMAER	YGDMINHRLLKAVIKGETATRPQDEITVQM	ATRPQDEITVQMAERRRLNRMAERDVGDWL	K	G	E	E	R	R	2	2	0	1	0	2	3	1	0	1	0	0	1	0	1	0	3	0	0	1	0	0	18	1	2030.97	P30850	P30850	517	534	rnb	Exoribonuclease 2	yes	yes	2	9.2117e-41	203.11
GETQALVTATLGTAR	TGVLPRTHGSALFTRGETQALVTATLGTAR	GETQALVTATLGTARDAQVLDELMGERTDT	R	G	E	A	R	D	3	1	0	0	0	1	1	2	0	0	2	0	0	0	0	0	4	0	0	1	0	0	15	0	1487.79	P05055	P05055	346	360	pnp	Polyribonucleotide nucleotidyltransferase	yes	yes	2	0.00029856	84.053
GEVADAVSGMLTELQER	ELEKQFEGKMYGHLKGEVADAVSGMLTELQ	VADAVSGMLTELQERYHRFRNDEAFLQQVM	K	G	E	E	R	Y	2	1	0	1	0	1	3	2	0	0	2	0	1	0	0	1	1	0	0	2	0	0	17	0	1803.87	P00954	P00954	275	291	trpS	Tryptophan--tRNA ligase	yes	yes	2;3	4.0037e-47	227.57	By MS/MS				By MS/MS
GEVLAVGNGR	GGIVLTGSAAAKSTRGEVLAVGNGRILENG	AKSTRGEVLAVGNGRILENGEVKPLDVKVG	R	G	E	G	R	I	1	1	1	0	0	0	1	3	0	0	1	0	0	0	0	0	0	0	0	2	0	0	10	0	970.52	P0A6F9	P0A6F9	38	47	groS	10 kDa chaperonin	yes	yes	2	0.0096914	61.962
GEVLDIVAEPR	VFKDRPDYRFILGEKGEVLDIVAEPRRIAN	LGEKGEVLDIVAEPRRIANRIVEEAMIAAN	K	G	E	P	R	R	1	1	0	1	0	0	2	1	0	1	1	0	0	0	1	0	0	0	0	2	0	0	11	0	1196.64	P30850	P30850	372	382	rnb	Exoribonuclease 2	yes	yes	2	9.7659e-08	125.48	By MS/MS	By MS/MS	By MS/MS	By MS/MS	By MS/MS
GEVNKVIEQAR	EAMNDAFWDELLKVRGEVNKVIEQARADKK	LKVRGEVNKVIEQARADKKVGGSLEAAVTL	R	G	E	A	R	A	1	1	1	0	0	1	2	1	0	1	0	1	0	0	0	0	0	0	0	2	0	0	11	1	1241.67	P00956	P00956	817	827	ileS	Isoleucine--tRNA ligase	yes	yes	2;3	5.2231e-14	174.86
GEVVASTFDEPASR	DERPEEVTEMQRLVKGEVVASTFDEPASRH	KGEVVASTFDEPASRHVQVAEMVIEKAKRL	K	G	E	S	R	H	2	1	0	1	0	0	2	1	0	0	0	0	0	1	1	2	1	0	0	2	0	0	14	0	1463.69	P0AG30	P0AG30	225	238	rho	Transcription termination factor Rho	yes	yes	2	2.9773e-13	136.48				By MS/MS
GEWLLYR	CGITVDQAERLTTDKGEWLLYRAHVKGEST	AERLTTDKGEWLLYRAHVKGESTEALLPNM	K	G	E	Y	R	A	0	1	0	0	0	0	1	1	0	0	2	0	0	0	0	0	0	1	1	0	0	0	7	0	935.486	P00961	P00961	113	119	glyS	Glycine--tRNA ligase beta subunit	yes	yes	2	0.0017295	122.15	By MS/MS	By MS/MS	By MS/MS	By MS/MS	By MS/MS
GFAGTVK	ADVKKVDVTGTSKGKGFAGTVKRWNFRTQD	VTGTSKGKGFAGTVKRWNFRTQDATHGNSL	K	G	F	V	K	R	1	0	0	0	0	0	0	2	0	0	0	1	0	1	0	0	1	0	0	1	0	0	7	0	678.37	P60438	P60438	117	123	rplC	50S ribosomal protein L3	yes	yes	2	0.0065765	92.692	By MS/MS	By MS/MS			By MS/MS
GFAVTPPELTK	TAEKYGDEQVKQWRRGFAVTPPELTKDDER	QWRRGFAVTPPELTKDDERYPGHDPRYAKL	R	G	F	T	K	D	1	0	0	0	0	0	1	1	0	0	1	1	0	1	2	0	2	0	0	1	0	0	11	0	1158.63	P62707	P62707	118	128	gpmA	2,3-bisphosphoglycerate-dependent phosphoglycerate mutase	yes	yes	2	0.00031585	90.696	By MS/MS				By MS/MS
GFEELDTSK	EPFLKQMKAIDDLVKGFEELDTSK______	IDDLVKGFEELDTSK_______________	K	G	F	S	K	-	0	0	0	1	0	0	2	1	0	0	1	1	0	1	0	1	1	0	0	0	0	0	9	0	1024.47	P0A715	P0A715	276	284	kdsA	2-dehydro-3-deoxyphosphooctonate aldolase	yes	yes	2	0.0023973	94.302
GFEGGQMPLYR	GHKGQKSRSGGGVRRGFEGGQMPLYRRLPK	GVRRGFEGGQMPLYRRLPKFGFTSRKAAIT	R	G	F	Y	R	R	0	1	0	0	0	1	1	3	0	0	1	0	1	1	1	0	0	0	1	0	0	0	11	0	1253.59	P02413	P02413	49	59	rplO	50S ribosomal protein L15	yes	yes	2;3	5.2494e-19	192.6	By MS/MS	By MS/MS	By MS/MS	By MS/MS	By MS/MS
GFEGGQMPLYRR	GHKGQKSRSGGGVRRGFEGGQMPLYRRLPK	VRRGFEGGQMPLYRRLPKFGFTSRKAAITA	R	G	F	R	R	L	0	2	0	0	0	1	1	3	0	0	1	0	1	1	1	0	0	0	1	0	0	0	12	1	1409.69	P02413	P02413	49	60	rplO	50S ribosomal protein L15	yes	yes	2;3	0.00018998	90.906
GFFAFILDALR	EHDGKLYGLGTADMKGFFAFILDALRDVDV	ADMKGFFAFILDALRDVDVTKLKKPLYILA	K	G	F	L	R	D	2	1	0	1	0	0	0	1	0	1	2	0	0	3	0	0	0	0	0	0	0	0	11	0	1268.69	P23908	P23908	115	125	argE	Acetylornithine deacetylase	yes	yes	2	0.0041293	71.614				By MS/MS
GFGFITPADGSK	MAKIKGQVKWFNESKGFGFITPADGSKDVF	ESKGFGFITPADGSKDVFVHFSAIQGNGFK	K	G	F	S	K	D	1	0	0	1	0	0	0	3	0	1	0	1	0	2	1	1	1	0	0	0	0	0	12	0	1195.59	P0A9Y6	P0A9Y6	16	27	cspC	Cold shock-like protein CspC	yes	yes	1;2	1.9415e-25	206.73	By MS/MS	By MS/MS	By MS/MS	By MS/MS	By MS/MS
GFGFITPDDGSK	SGKMTGIVKWFNADKGFGFITPDDGSKDVF	ADKGFGFITPDDGSKDVFVHFSAIQNDGYK	K	G	F	S	K	D	0	0	0	2	0	0	0	3	0	1	0	1	0	2	1	1	1	0	0	0	0	0	12	0	1239.58	P0A9X9	P0A9X9	17	28	cspA	Cold shock protein CspA	no	no	2	8.6423e-09	111.06	By MS/MS		By matching	By matching	By MS/MS
GFGFITPEDGSK	MSKIKGNVKWFNESKGFGFITPEDGSKDVF	ESKGFGFITPEDGSKDVFVHFSAIQTNGFK	K	G	F	S	K	D	0	0	0	1	0	0	1	3	0	1	0	1	0	2	1	1	1	0	0	0	0	0	12	0	1253.59	P0A972	P0A972	16	27	cspE	Cold shock-like protein CspE	yes	yes	1;2	1.3798e-11	150.08	By MS/MS	By MS/MS	By MS/MS	By MS/MS	By MS/MS
GFGFITPEDGSKDVFVHFSAIQTNGFK	MSKIKGNVKWFNESKGFGFITPEDGSKDVF	DVFVHFSAIQTNGFKTLAEGQRVEFEITNG	K	G	F	F	K	T	1	0	1	2	0	1	1	4	1	2	0	2	0	5	1	2	2	0	0	2	0	0	27	1	2944.44	P0A972	P0A972	16	42	cspE	Cold shock-like protein CspE	yes	yes	3;4	0.005178	41.475
GFGFLEVDAQK	SQTPRAEGVVKATEKGFGFLEVDAQKSYFI	ATEKGFGFLEVDAQKSYFIPPPQMKKVMHG	K	G	F	Q	K	S	1	0	0	1	0	1	1	2	0	0	1	1	0	2	0	0	0	0	0	1	0	0	11	0	1209.6	P30850	P30850	32	42	rnb	Exoribonuclease 2	yes	yes	2	6.184e-07	115.7
GFGHTLGNALR	VSSTHAKVTLEPLERGFGHTLGNALRRILL	PLERGFGHTLGNALRRILLSSMPGCAVTEV	R	G	F	L	R	R	1	1	1	0	0	0	0	3	1	0	2	0	0	1	0	0	1	0	0	0	0	0	11	0	1141.6	P0A7Z4	P0A7Z4	34	44	rpoA	DNA-directed RNA polymerase subunit alpha	yes	yes	2;3	9.4317e-19	190.52	By MS/MS		By MS/MS
GFGVPTLIAVHPENDPK	APKCPGTEVREEYKRGFGVPTLIAVHPEND	GVPTLIAVHPENDPKGEGMAIAKAWAAATG	R	G	F	P	K	G	1	0	1	1	0	0	1	2	1	1	1	1	0	1	3	0	1	0	0	2	0	0	17	0	1789.94	P05793	P05793	168	184	ilvC	Ketol-acid reductoisomerase	yes	yes	2	1.1635e-09	133.32		By MS/MS	By MS/MS
GFGVPTLIAVHPENDPKGEGMAIAK	APKCPGTEVREEYKRGFGVPTLIAVHPEND	HPENDPKGEGMAIAKAWAAATGGHRAGVLE	R	G	F	A	K	A	3	0	1	1	0	0	2	4	1	2	1	2	1	1	3	0	1	0	0	2	0	0	25	1	2547.32	P05793	P05793	168	192	ilvC	Ketol-acid reductoisomerase	yes	yes	3;4	2.0842e-05	74.876
GFKLDVDK	LRNEPDAVAEKLARRGFKLDVDKLGALEER	AEKLARRGFKLDVDKLGALEERRKVLQVKT	R	G	F	D	K	L	0	0	0	2	0	0	0	1	0	0	1	2	0	1	0	0	0	0	0	1	0	0	8	1	920.497	P0A8L1	P0A8L1	22	29	serS	Serine--tRNA ligase	yes	yes	3	0.038195	55.898
GFKLDVDKLGALEER	LRNEPDAVAEKLARRGFKLDVDKLGALEER	GFKLDVDKLGALEERRKVLQVKTENLQAER	R	G	F	E	R	R	1	1	0	2	0	0	2	2	0	0	3	2	0	1	0	0	0	0	0	1	0	0	15	2	1688.91	P0A8L1	P0A8L1	22	36	serS	Serine--tRNA ligase	yes	yes	3	0.00145	63.681
GFKTEIIEESEGEVAGIK	ASMLERMYLRWAESRGFKTEIIEESEGEVA	TEIIEESEGEVAGIKSVTIKISGDYAYGWL	R	G	F	I	K	S	1	0	0	0	0	0	5	3	0	3	0	2	0	1	0	1	1	0	0	1	0	0	18	1	1934.98	P07012	P07012	160	177	prfB	Peptide chain release factor 2	yes	yes	2;3	1.4992e-95	264.29
GFLIGGTSGR	RIGDLCWAAGDQQARGFLIGGTSGRTTLNG	DQQARGFLIGGTSGRTTLNGEGLQHEDGHS	R	G	F	G	R	T	0	1	0	0	0	0	0	4	0	1	1	0	0	1	0	1	1	0	0	0	0	0	10	0	963.514	P0AFG8	P0AFG8	622	631	aceE	Pyruvate dehydrogenase E1 component	yes	yes	2	1.6889e-10	174.27	By MS/MS		By MS/MS	By MS/MS	By MS/MS
GFLQTLAR	RGCSADAERRVNENRGFLQTLARLESITVL	RRVNENRGFLQTLARLESITVLPADDKGPV	R	G	F	A	R	L	1	1	0	0	0	1	0	1	0	0	2	0	0	1	0	0	1	0	0	0	0	0	8	0	904.513	P07118	P07118	842	849	valS	Valine--tRNA ligase	yes	yes	1;2	1.8211e-07	175.93	By MS/MS	By MS/MS	By MS/MS	By MS/MS	By MS/MS
GFMEVETPMMQVIPGGAAAR	RSQILSGIRQFMVNRGFMEVETPMMQVIPG	ETPMMQVIPGGAAARPFITHHNALDLDMYL	R	G	F	A	R	P	3	1	0	0	0	1	2	3	0	1	0	0	3	1	2	0	1	0	0	2	0	0	20	0	2091	P0A8N3	P0A8N3	202	221	lysS	Lysine--tRNA ligase	yes	yes	2;3	1.5925e-48	221.8	By MS/MS		By MS/MS	By MS/MS	By MS/MS
GFMEVETPMMQVIPGGAAARPFITHHNALDLDMYLR	RSQILSGIRQFMVNRGFMEVETPMMQVIPG	FITHHNALDLDMYLRIAPELYLKRLVVGGF	R	G	F	L	R	I	4	2	1	2	0	1	2	3	2	2	3	0	4	2	3	0	2	0	1	2	0	0	36	1	4027.96	P0A8N3	P0A8N3	202	237	lysS	Lysine--tRNA ligase	yes	yes	4;5	0.00015197	53.569
GFMEVETPMMQVIPGGASAR	RSKILAAIRQFMVARGFMEVETPMMQVIPG	ETPMMQVIPGGASARPFITHHNALDLDMYL	R	G	F	A	R	P	2	1	0	0	0	1	2	3	0	1	0	0	3	1	2	1	1	0	0	2	0	0	20	0	2106.99	P0A8N5	P0A8N5	202	221	lysU	Lysine--tRNA ligase, heat inducible	yes	yes	2;3	9.4208e-54	220.19	By MS/MS	By MS/MS	By MS/MS	By MS/MS	By MS/MS
GFPLAYVGDVVGTGSSR	GVVGPIKQIEALQQKGFPLAYVGDVVGTGS	PLAYVGDVVGTGSSRKSATNSVLWFMGDDI	K	G	F	S	R	K	1	1	0	1	0	0	0	4	0	0	1	0	0	1	1	2	1	0	1	3	0	0	17	0	1680.85	P36683	P36683	230	246	acnB	Aconitate hydratase B	yes	yes	2	8.2013e-21	162.93	By MS/MS	By MS/MS		By MS/MS	By MS/MS
GFTQDDAHIFCTEEQIR	RNEPSGSLHGLMRVRGFTQDDAHIFCTEEQ	TQDDAHIFCTEEQIRDEVNGCIRLVYDMYS	R	G	F	I	R	D	1	1	0	2	1	2	2	1	1	2	0	0	0	2	0	0	2	0	0	0	0	0	17	0	2065.92	P0A8M3	P0A8M3	378	394	thrS	Threonine--tRNA ligase	yes	yes	2;3	1.4363e-78	254.89					By MS/MS
GFTQDDAHIFCTEEQIRDEVNGCIR	RNEPSGSLHGLMRVRGFTQDDAHIFCTEEQ	CTEEQIRDEVNGCIRLVYDMYSTFGFEKIV	R	G	F	I	R	L	1	2	1	3	2	2	3	2	1	3	0	0	0	2	0	0	2	0	0	1	0	0	25	1	3009.33	P0A8M3	P0A8M3	378	402	thrS	Threonine--tRNA ligase	yes	yes	3;4	1.8424e-83	263.16
GFTSEITVTSNGK	GLHTRPAAQFVKEAKGFTSEITVTSNGKSA	AKGFTSEITVTSNGKSASAKSLFKLQTLGL	K	G	F	G	K	S	0	0	1	0	0	0	1	2	0	1	0	1	0	1	0	2	3	0	0	1	0	0	13	0	1339.66	P0AA04	P0AA04	28	40	ptsH	Phosphocarrier protein HPr	yes	yes	2	1.3527e-14	144.77					By MS/MS
GFYDAIQALVAQR	LGDKPADVRDVAQLKGFYDAIQALVAQRKL	LKGFYDAIQALVAQRKLLAYHDRSDGGLLV	K	G	F	Q	R	K	3	1	0	1	0	2	0	1	0	1	1	0	0	1	0	0	0	0	1	1	0	0	13	0	1450.76	P15254	P15254	865	877	purL	Phosphoribosylformylglycinamidine synthase	yes	yes	2	1.1713e-07	121.73
GGAPAHAALLSQPPGSLK	IELTLFHGRGGSIGRGGAPAHAALLSQPPG	PAHAALLSQPPGSLKGGLRVTEQGEMIRFK	R	G	G	L	K	G	4	0	0	0	0	1	0	3	1	0	3	1	0	0	3	2	0	0	0	0	0	0	18	0	1670.91	P00864	P00864	588	605	ppc	Phosphoenolpyruvate carboxylase	yes	yes	2;3	4.2266e-22	164.53	By MS/MS	By MS/MS	By MS/MS	By MS/MS	By MS/MS
GGDGNYGYNAATEEYGNMIDMGILDPTK	LNCGEEPSVVANTVKGGDGNYGYNAATEEY	EYGNMIDMGILDPTKVTRSALQYAASVAGL	K	G	G	T	K	V	2	0	3	3	0	0	2	6	0	2	1	1	2	0	1	0	2	0	3	0	0	0	28	0	2965.27	P0A6F5	P0A6F5	471	498	groL	60 kDa chaperonin	yes	yes	2;3	8.168e-151	304.09	By MS/MS	By MS/MS	By MS/MS	By MS/MS	By MS/MS
GGDGNYGYNAATEEYGNMIDMGILDPTKVTR	LNCGEEPSVVANTVKGGDGNYGYNAATEEY	NMIDMGILDPTKVTRSALQYAASVAGLMIT	K	G	G	T	R	S	2	1	3	3	0	0	2	6	0	2	1	1	2	0	1	0	3	0	3	1	0	0	31	1	3321.49	P0A6F5	P0A6F5	471	501	groL	60 kDa chaperonin	yes	yes	3	0.00013222	56.984
GGFIRSNWQELNQLIAAANVWTIK	NDPQKCLSYKQVRGRGGFIRSNWQELNQLI	ELNQLIAAANVWTIKTYGPDRVAGFSPIPA	R	G	G	I	K	T	3	1	3	0	0	2	1	2	0	3	2	1	0	1	0	1	1	2	0	1	0	0	24	1	2728.44	P19319	P19319	156	179	narZ	Respiratory nitrate reductase 2 alpha chain	yes	yes	2	0.00035594	61.212	By MS/MS		By MS/MS
GGFTVELNGIR	EDAETVTGVINGKVKGGFTVELNGIRAFLP	GKVKGGFTVELNGIRAFLPGSLVDVRPVRD	K	G	G	I	R	A	0	1	1	0	0	0	1	3	0	1	1	0	0	1	0	0	1	0	0	1	0	0	11	0	1161.61	P0AG67	P0AG67	118	128	rpsA	30S ribosomal protein S1	yes	yes	1;2;3	1.1069e-18	189.7	By MS/MS	By MS/MS	By MS/MS	By MS/MS	By MS/MS
GGGISGQAGAIR	LVDMVEKLDLYITVKGGGISGQAGAIRHGI	TVKGGGISGQAGAIRHGITRALMEYDESLR	K	G	G	I	R	H	2	1	0	0	0	1	0	5	0	2	0	0	0	0	0	1	0	0	0	0	0	0	12	0	1042.55	P0A7X3	P0A7X3	69	80	rpsI	30S ribosomal protein S9	yes	yes	2;3	3.6237e-25	198.65	By MS/MS	By MS/MS	By MS/MS	By MS/MS	By MS/MS
GGGRPDMAQAGGTDAAALPAALASVK	AGELIGMVAQQVGGKGGGRPDMAQAGGTDA	GTDAAALPAALASVKGWVSAKLQ_______	K	G	G	V	K	G	8	1	0	2	0	1	0	5	0	0	2	1	1	0	2	1	1	0	0	1	0	0	26	1	2352.19	P00957	P00957	843	868	alaS	Alanine--tRNA ligase	yes	yes	2;3;4	3.0816e-63	226.72	By MS/MS	By MS/MS	By MS/MS	By MS/MS	By MS/MS
GGISFESEEAK	LHNLYKVLDKAREERGGISFESEEAKFIFN	REERGGISFESEEAKFIFNAERRIERIEQT	R	G	G	A	K	F	1	0	0	0	0	0	3	2	0	1	0	1	0	1	0	2	0	0	0	0	0	0	11	0	1152.53	P21499	P21499	425	435	rnr	Ribonuclease R	yes	yes	2	1.9001e-05	106.68
GGLILAK	HVVTTTTHKTLAGPRGGLILAKGGSEELYK	HKTLAGPRGGLILAKGGSEELYKKLNSAVF	R	G	G	A	K	G	1	0	0	0	0	0	0	2	0	1	2	1	0	0	0	0	0	0	0	0	0	0	7	0	670.438	P0A825	P0A825	236	242	glyA	Serine hydroxymethyltransferase	yes	yes	2	0.013594	82.939		By MS/MS	By MS/MS		By MS/MS
GGPGMQEMLYPTSFLK	VVAGDVVVIRYEGPKGGPGMQEMLYPTSFL	GPGMQEMLYPTSFLKSMGLGKACALITDGR	K	G	G	L	K	S	0	0	0	0	0	1	1	3	0	0	2	1	2	1	2	1	1	0	1	0	0	0	16	0	1754.84	P05791	P05791	485	500	ilvD	Dihydroxy-acid dehydratase	yes	yes	2	1.8839e-06	118.76			By MS/MS
GGQLARSAGTYVQIVAR	PVGSTVHNVEMKPGKGGQLARSAGTYVQIV	QLARSAGTYVQIVARDGAYVTLRLRSGEMR	K	G	G	A	R	D	3	2	0	0	0	2	0	3	0	1	1	0	0	0	0	1	1	0	1	2	0	0	17	1	1745.95	P60422	P60422	151	167	rplB	50S ribosomal protein L2	yes	yes	3	0.01153	54.501
GGSEELYK	HKTLAGPRGGLILAKGGSEELYKKLNSAVF	GGLILAKGGSEELYKKLNSAVFPGGQGGPL	K	G	G	Y	K	K	0	0	0	0	0	0	2	2	0	0	1	1	0	0	0	1	0	0	1	0	0	0	8	0	881.413	P0A825	P0A825	243	250	glyA	Serine hydroxymethyltransferase	yes	yes	2	0.0079096	81.784	By MS/MS		By MS/MS	By MS/MS
GGSGGSYGGGGSGGGYGGGSGSR	GGRGGSGGSYGRGSRGGSGGSYGGGGSGGG	GGGSGGGYGGGSGSRGGSGGSYGGGSGSGG	R	G	G	S	R	G	0	1	0	0	0	0	0	15	0	0	0	0	0	0	0	5	0	0	2	0	0	0	23	0	1790.72	CON__P35527	CON__P35527	491	513			yes	yes	3	0.098256	2.5418				By MS/MS
GGSISGGGYGSGGGK	GGGSGGRYGSGGGSKGGSISGGGYGSGGGK	GGSISGGGYGSGGGKHSSGGGSRGGSSSGG	K	G	G	G	K	H	0	0	0	0	0	0	0	9	0	1	0	1	0	0	0	3	0	0	1	0	0	0	15	0	1196.54	CON__P35908v2;CON__P35908	CON__P35908v2	581	595			yes	no	2	0.011159	54.772
GGTTHLGLPVFNTVR	IAYGTKMVGGVTPGKGGTTHLGLPVFNTVR	GGTTHLGLPVFNTVREAVAATGATASVIYV	K	G	G	V	R	E	0	1	1	0	0	0	0	3	1	0	2	0	0	1	1	0	3	0	0	2	0	0	15	0	1567.85	P0AGE9	P0AGE9	44	58	sucD	Succinyl-CoA ligase [ADP-forming] subunit alpha	yes	yes	2;3	1.9053e-06	114.71	By MS/MS	By MS/MS			By MS/MS
GGVIPGEYIPAVDK	PGSNPKGYEFINDIKGGVIPGEYIPAVDKG	KGGVIPGEYIPAVDKGIQEQLKAGPLAGYP	K	G	G	D	K	G	1	0	0	1	0	0	1	3	0	2	0	1	0	0	2	0	0	0	1	2	0	0	14	0	1413.75	P0A6M8	P0A6M8	542	555	fusA	Elongation factor G	yes	yes	1;2	1.596e-06	115	By MS/MS	By MS/MS	By MS/MS	By MS/MS	By MS/MS
GGVIPGEYIPAVDKGIQEQLK	PGSNPKGYEFINDIKGGVIPGEYIPAVDKG	EYIPAVDKGIQEQLKAGPLAGYPVVDMGIR	K	G	G	L	K	A	1	0	0	1	0	2	2	4	0	3	1	2	0	0	2	0	0	0	1	2	0	0	21	1	2210.19	P0A6M8	P0A6M8	542	562	fusA	Elongation factor G	yes	yes	2;3	5.4483e-44	198.16
GGVIVYPTDSGYALGCK	PQQRLINQAVEIVRKGGVIVYPTDSGYALG	VIVYPTDSGYALGCKIEDKNAMERICRIRQ	K	G	G	C	K	I	1	0	0	1	1	0	0	4	0	1	1	1	0	0	1	1	1	0	2	2	0	0	17	0	1755.85	P0AFR4	P0AFR4	27	43	yciO	Uncharacterized protein YciO	yes	yes	2	3.0441e-09	107.85			By MS/MS		By MS/MS
GGVNVAAGTGISNYINTIPVEEQPEYPGNLELER	RAQYLIDQLLAEARKGGVNVAAGTGISNYI	VEEQPEYPGNLELERRIRSAIRWNAIMTVL	K	G	G	E	R	R	2	1	4	0	0	1	5	5	0	3	2	0	0	0	3	1	2	0	2	3	0	0	34	0	3599.77	P0AFG8	P0AFG8	47	80	aceE	Pyruvate dehydrogenase E1 component	yes	yes	3	5.1366e-05	57.325
GGVSPQQVAQAIAFAQAR	PILSLQSCLDKRAAKGGVSPQQVAQAIAFA	SPQQVAQAIAFAQARLG_____________	K	G	G	A	R	L	5	1	0	0	0	4	0	2	0	1	0	0	0	1	1	1	0	0	0	2	0	0	18	0	1797.95	P11447	P11447	438	455	argH	Argininosuccinate lyase	yes	yes	2	4.8909e-12	122.7
GGVVIEPMLTDQWYVR	EEIKPHDLTVPYGDRGGVVIEPMLTDQWYV	GVVIEPMLTDQWYVRADVLAKPAVEAVENG	R	G	G	V	R	A	0	1	0	1	0	1	1	2	0	1	1	0	1	0	1	0	1	1	1	3	0	0	16	0	1861.94	P07118	P07118	370	385	valS	Valine--tRNA ligase	yes	yes	2;3	1.7884e-26	196.76	By MS/MS	By MS/MS		By MS/MS	By MS/MS
GHAYVADNGDVMFDVPTDPTYGVLSR	HIAEIIELTEQLIAKGHAYVADNGDVMFDV	MFDVPTDPTYGVLSRQDLDQLQAGARVDVV	K	G	H	S	R	Q	2	1	1	4	0	0	0	3	1	0	1	0	1	1	2	1	2	0	2	4	0	0	26	0	2795.29	P21888	P21888	132	157	cysS	Cysteine--tRNA ligase	yes	yes	2;3	3.4738e-198	338.43	By MS/MS				By MS/MS
GHEVNFICADDAHGTPIMLK	EHIQADVWVRYQRMRGHEVNFICADDAHGT	FICADDAHGTPIMLKAQQLGITPEQMIGEM	R	G	H	L	K	A	2	0	1	2	1	0	1	2	2	2	1	1	1	1	1	0	1	0	0	1	0	0	20	0	2224.04	P00959	P00959	43	62	metG	Methionine--tRNA ligase	yes	yes	2;3;4	2.2921e-167	358.68	By MS/MS	By MS/MS	By MS/MS	By MS/MS	By MS/MS
GHLTLQMTTLR	VAALDNVRVEYLGKKGHLTLQMTTLRELPP	LGKKGHLTLQMTTLRELPPEERPAAGAVIN	K	G	H	L	R	E	0	1	0	0	0	1	0	1	1	0	3	0	1	0	0	0	3	0	0	0	0	0	11	0	1269.69	P08312	P08312	36	46	pheS	Phenylalanine--tRNA ligase alpha subunit	yes	yes	2;3	2.0393e-32	214.93	By MS/MS	By MS/MS	By MS/MS	By MS/MS	By MS/MS
GHQVVASSSLVPHNDPTLLFTNAGMNQFK	TAEIRQAFLDFFHSKGHQVVASSSLVPHND	DPTLLFTNAGMNQFKDVFLGLDKRNYSRAT	K	G	H	F	K	D	2	0	3	1	0	2	0	2	2	0	3	1	1	2	2	3	2	0	0	3	0	0	29	0	3108.55	P00957	P00957	20	48	alaS	Alanine--tRNA ligase	yes	yes	2;3;4;5	0	595.68	By MS/MS	By MS/MS	By MS/MS	By MS/MS	By MS/MS
GHQVVASSSLVPHNDPTLLFTNAGMNQFKDVFLGLDK	TAEIRQAFLDFFHSKGHQVVASSSLVPHND	AGMNQFKDVFLGLDKRNYSRATTSQRCVRA	K	G	H	D	K	R	2	0	3	3	0	2	0	3	2	0	5	2	1	3	2	3	2	0	0	4	0	0	37	1	3996.02	P00957	P00957	20	56	alaS	Alanine--tRNA ligase	yes	yes	3;4;5	3.0253e-20	115.19
GHQVVASSSLVPHNDPTLLFTNAGMNQFKDVFLGLDKR	TAEIRQAFLDFFHSKGHQVVASSSLVPHND	GMNQFKDVFLGLDKRNYSRATTSQRCVRAG	K	G	H	K	R	N	2	1	3	3	0	2	0	3	2	0	5	2	1	3	2	3	2	0	0	4	0	0	38	2	4152.12	P00957	P00957	20	57	alaS	Alanine--tRNA ligase	yes	yes	4;5	2.7351e-41	157.78
GHSSAQYSGEIK	TSFAAGKNVNVEFRKGHSSAQYSGEIKGYD	FRKGHSSAQYSGEIKGYDYDTYTFYAKKGQ	K	G	H	I	K	G	1	0	0	0	0	1	1	2	1	1	0	1	0	0	0	3	0	0	1	0	0	0	12	0	1262.59	P76002	P76002	34	45	pliG	Inhibitor of g-type lysozyme	yes	yes	2;3	3.1152e-10	133.89	By MS/MS		By MS/MS
GHYTFSVK	TVDWHVVSVDGHKTKGHYTFSVK_______	VDGHKTKGHYTFSVK_______________	K	G	H	V	K	-	0	0	0	0	0	0	0	1	1	0	0	1	0	1	0	1	1	0	1	1	0	0	8	0	937.466	P0AA57	P0AA57	117	124	yobA	Protein YobA	yes	yes	2	0.004004	104.37				By MS/MS
GIAETAQCGAILGIGGGK	PFGGECSQNEIDRLRGIAETAQCGAILGIG	ETAQCGAILGIGGGKTLDTAKALAHFMGVP	R	G	I	G	K	T	3	0	0	0	1	1	1	6	0	3	1	1	0	0	0	0	1	0	0	0	0	0	18	0	1671.86	P0A9S5	P0A9S5	78	95	gldA	Glycerol dehydrogenase	yes	yes	2	7.1669e-11	107.85
GIANSILIK	LFVTNTKILKEGIEKGIANSILIKFNQIGS	KEGIEKGIANSILIKFNQIGSLTETLAAIK	K	G	I	I	K	F	1	0	1	0	0	0	0	1	0	3	1	1	0	0	0	1	0	0	0	0	0	0	9	0	927.575	P0A6P9	P0A6P9	334	342	eno	Enolase	yes	yes	2	0.00053485	101.64	By MS/MS	By MS/MS	By MS/MS	By MS/MS	By MS/MS
GIATCVLLGNPAEINR	DEPRTVKAAAICAERGIATCVLLGNPAEIN	IATCVLLGNPAEINRVAASQGVELGAGIEI	R	G	I	N	R	V	2	1	2	0	1	0	1	2	0	2	2	0	0	0	1	0	1	0	0	1	0	0	16	0	1696.89	P0A9M8	P0A9M8	428	443	pta	Phosphate acetyltransferase	yes	yes	2	0.0019202	58.674
GIDGLTAQLK	ITTKQNEWGTLLRTKGIDGLTAQLKSISQQ	LLRTKGIDGLTAQLKSISQQKITLEEKK__	K	G	I	L	K	S	1	0	0	1	0	1	0	2	0	1	2	1	0	0	0	0	1	0	0	0	0	0	10	0	1014.57	P0ADV7	P0ADV7	189	198	mlaC	Probable phospholipid-binding protein MlaC	yes	yes	2	0.037009	51.662
GIDIPDVSHVFNFDMPR	EGRVNVLVATDVAARGIDIPDVSHVFNFDM	DIPDVSHVFNFDMPRSGDTYLHRIGRTARA	R	G	I	P	R	S	0	1	1	3	0	0	0	1	1	2	0	0	1	2	2	1	0	0	0	2	0	0	17	0	1957.94	P21507	P21507	311	327	srmB	ATP-dependent RNA helicase SrmB	yes	yes	2	1.425e-07	126.1	By MS/MS			By MS/MS	By MS/MS
GIDTVLAELR	TLRVSAKGMRVIDKKGIDTVLAELRARGEK	VIDKKGIDTVLAELRARGEKY_________	K	G	I	L	R	A	1	1	0	1	0	0	1	1	0	1	2	0	0	0	0	0	1	0	0	1	0	0	10	0	1085.61	P0A7M2	P0A7M2	63	72	rpmB	50S ribosomal protein L28	yes	yes	1;2;3	1.6497e-37	234.35	By MS/MS	By MS/MS	By MS/MS	By MS/MS	By MS/MS
GIEDALTADGKPLLDVWMSHGDK	GYAQVEVVNDSALVRGIEDALTADGKPLLD	DGKPLLDVWMSHGDKVTAIPSDFITVASTE	R	G	I	D	K	V	2	0	0	4	0	0	1	3	1	1	3	2	1	0	1	1	1	1	0	1	0	0	23	1	2467.21	P04079	P04079	124	146	guaA	GMP synthase [glutamine-hydrolyzing]	yes	yes	3;4	0.0014134	51.645
GIEVGHIFQLGTK	GDPSPDGQGRLLIKRGIEVGHIFQLGTKYS	KRGIEVGHIFQLGTKYSEALKASVQGEDGR	R	G	I	T	K	Y	0	0	0	0	0	1	1	3	1	2	1	1	0	1	0	0	1	0	0	1	0	0	13	0	1397.77	P16659	P16659	408	420	proS	Proline--tRNA ligase	yes	yes	1;2;3	4.8168e-27	215.04	By MS/MS	By MS/MS	By MS/MS	By MS/MS	By MS/MS
GIGALYVR	VDLMSFSGHKIYGPKGIGALYVRRKPRVRI	HKIYGPKGIGALYVRRKPRVRIEAQMHGGG	K	G	I	V	R	R	1	1	0	0	0	0	0	2	0	1	1	0	0	0	0	0	0	0	1	1	0	0	8	0	847.492	P0A6B7	P0A6B7	212	219	iscS	Cysteine desulfurase IscS	yes	yes	2	0.005344	96.666
GIGPAYEDK	REKARGAKAIGTTGRGIGPAYEDKVARRGL	IGTTGRGIGPAYEDKVARRGLRVGDLFDKE	R	G	I	D	K	V	1	0	0	1	0	0	1	2	0	1	0	1	0	0	1	0	0	0	1	0	0	0	9	0	948.455	P0A7D4	P0A7D4	133	141	purA	Adenylosuccinate synthetase	yes	yes	2	0.09009	42.075
GIGSGLGK	SPAEGSKKAGKRLGRGIGSGLGKTGGRGHK	AGKRLGRGIGSGLGKTGGRGHKGQKSRSGG	R	G	I	G	K	T	0	0	0	0	0	0	0	4	0	1	1	1	0	0	0	1	0	0	0	0	0	0	8	0	687.392	P02413	P02413	22	29	rplO	50S ribosomal protein L15	yes	yes	2	0.00081587	111.73	By MS/MS	By MS/MS	By MS/MS	By MS/MS
GIHTLEHLFAGFMR	DLRFCVPNKEVMPERGIHTLEHLFAGFMRN	RGIHTLEHLFAGFMRNHLNGNGVEIIDISP	R	G	I	M	R	N	1	1	0	0	0	0	1	2	2	1	2	0	1	2	0	0	1	0	0	0	0	0	14	0	1627.83	P45578	P45578	52	65	luxS	S-ribosylhomocysteine lyase	yes	yes	2	6.2713e-05	86.344
GIHTLSAQATEKMENVR	AEAEFYRHGYAAVHRGIHTLSAQATEKMEN	HTLSAQATEKMENVRKRASLFINARSAEEL	R	G	I	V	R	K	2	1	1	0	0	1	2	1	1	1	1	1	1	0	0	1	2	0	0	1	0	0	17	1	1883.95	P77444	P77444	57	73	sufS	Cysteine desulfurase	yes	yes	2	0.0080714	58.676
GIIELSR	PNGLVVPVFKDVNKKGIIELSRELMTISKK	VFKDVNKKGIIELSRELMTISKKARDGKLT	K	G	I	S	R	E	0	1	0	0	0	0	1	1	0	2	1	0	0	0	0	1	0	0	0	0	0	0	7	0	786.46	P06959	P06959	518	524	aceF	Dihydrolipoyllysine-residue acetyltransferase component of pyruvate dehydrogenase complex	yes	yes	2	0.0011289	137.44
GIIKVGEEVEIVGIKETQK	SISGRGTVVTGRVERGIIKVGEEVEIVGIK	VGEEVEIVGIKETQKSTCTGVEMFRKLLDE	R	G	I	Q	K	S	0	0	0	0	0	1	4	3	0	4	0	3	0	0	0	0	1	0	0	3	0	0	19	2	2068.18	P0CE48;P0CE47	P0CE48	235	253	tufB;tufA	Elongation factor Tu 2;Elongation factor Tu 1	yes	no	2;3;4	4.3809e-112	292.27
GIILHDYTNSAR				G	I	A	R		1	1	1	1	0	0	0	1	1	2	1	0	0	0	0	1	1	0	1	0	0	0	12	0	1358.69		REV__P06971					yes	yes	3	0.01404	56.404
GIIYHVDATQSVGK	VVQDIAAIGEMCRARGIIYHVDATQSVGKL	RGIIYHVDATQSVGKLPIDLSQLKVDLMSF	R	G	I	G	K	L	1	0	0	1	0	1	0	2	1	2	0	1	0	0	0	1	1	0	1	2	0	0	14	0	1486.78	P0A6B7	P0A6B7	174	187	iscS	Cysteine desulfurase IscS	yes	yes	2	1.5927e-14	152.7
GIKDVSFDR	AAAVGKAVAERALEKGIKDVSFDRSGFQYH	ERALEKGIKDVSFDRSGFQYHGRVQALADA	K	G	I	D	R	S	0	1	0	2	0	0	0	1	0	1	0	1	0	1	0	1	0	0	0	1	0	0	9	1	1035.53	P0C018	P0C018	86	94	rplR	50S ribosomal protein L18	yes	yes	2;3	8.2037e-07	161.02	By MS/MS	By MS/MS	By MS/MS	By MS/MS	By MS/MS
GIKDVVTQPQA	IDCLAPDRRVEIEVKGIKDVVTQPQA____	IEVKGIKDVVTQPQA_______________	K	G	I	Q	A	-	1	0	0	1	0	2	0	1	0	1	0	1	0	0	1	0	1	0	0	2	0	0	11	1	1154.63	P0A910	P0A910	336	346	ompA	Outer membrane protein A	yes	yes	2	0.00016073	96.034		By MS/MS	By MS/MS	By MS/MS
GIKVEVSGR	AMKRAVQNAMRLGAKGIKVEVSGRLGGAEI	MRLGAKGIKVEVSGRLGGAEIARTEWYREG	K	G	I	G	R	L	0	1	0	0	0	0	1	2	0	1	0	1	0	0	0	1	0	0	0	2	0	0	9	1	943.545	P0A7V3	P0A7V3	148	156	rpsC	30S ribosomal protein S3	yes	yes	2;3	1.4409e-07	163.9
GILNALYEAK	ICIVALYLEQDDGGKGILNALYEAKRQRPE	DDGGKGILNALYEAKRQRPELDVRVLVDWH	K	G	I	A	K	R	2	0	1	0	0	0	1	1	0	1	2	1	0	0	0	0	0	0	1	0	0	0	10	0	1090.6	P23830	P23830	66	75	pssA	CDP-diacylglycerol--serine O-phosphatidyltransferase	yes	yes	2	0.00080525	87.476
GIPTLLLFK	NIDQNPGTAPKYGIRGIPTLLLFKNGEVAA	PKYGIRGIPTLLLFKNGEVAATKVGALSKG	R	G	I	F	K	N	0	0	0	0	0	0	0	1	0	1	3	1	0	1	1	0	1	0	0	0	0	0	9	0	1000.63	P0AA25	P0AA25	75	83	trxA	Thioredoxin-1	yes	yes	2	0.0016958	89.55	By MS/MS	By MS/MS	By MS/MS	By MS/MS	By MS/MS
GIPVFNAPFSNTR	CIGTNQVDLDAAAKRGIPVFNAPFSNTRSV	KRGIPVFNAPFSNTRSVAELVIGELLLLLR	R	G	I	T	R	S	1	1	2	0	0	0	0	1	0	1	0	0	0	2	2	1	1	0	0	1	0	0	13	0	1418.73	P0A9T0	P0A9T0	98	110	serA	D-3-phosphoglycerate dehydrogenase	yes	yes	2	4.3589e-24	180.09		By MS/MS	By MS/MS	By MS/MS
GIPVGTLAIGK	LSGVDSLYSIVQMPRGIPVGTLAIGKAGAA	QMPRGIPVGTLAIGKAGAANAALLAAQILA	R	G	I	G	K	A	1	0	0	0	0	0	0	3	0	2	1	1	0	0	1	0	1	0	0	1	0	0	11	0	1024.63	P0AG18	P0AG18	113	123	purE	N5-carboxyaminoimidazole ribonucleotide mutase	yes	yes	2	0.031	53.089
GIPVYAPDNVNHPLWVER	EKAFYGSVARLAAERGIPVYAPDNVNHPLW	VYAPDNVNHPLWVERIAQLSPDVIFSFYYR	R	G	I	E	R	I	1	1	2	1	0	0	1	1	1	1	1	0	0	0	3	0	0	1	1	3	0	0	18	0	2075.06	P77398	P77398	53	70	arnA	Bifunctional polymyxin resistance protein ArnA;UDP-4-amino-4-deoxy-L-arabinose formyltransferase;UDP-glucuronic acid oxidase, UDP-4-keto-hexauronic acid decarboxylating	yes	yes	2;3	3.7125e-41	206.18	By MS/MS	By MS/MS	By MS/MS	By MS/MS	By MS/MS
GIQALFVR	HLADAYERLLLETMRGIQALFVRRDEVEEA	LLLETMRGIQALFVRRDEVEEAWKWVDSIT	R	G	I	V	R	R	1	1	0	0	0	1	0	1	0	1	1	0	0	1	0	0	0	0	0	1	0	0	8	0	902.534	P0AC53	P0AC53	431	438	zwf	Glucose-6-phosphate 1-dehydrogenase;Extracellular death factor	yes	yes	2	0.00063027	132.72			By MS/MS	By MS/MS
GIQEQLK	KGGVIPGEYIPAVDKGIQEQLKAGPLAGYP	EYIPAVDKGIQEQLKAGPLAGYPVVDMGIR	K	G	I	L	K	A	0	0	0	0	0	2	1	1	0	1	1	1	0	0	0	0	0	0	0	0	0	0	7	0	814.455	P0A6M8	P0A6M8	556	562	fusA	Elongation factor G	yes	yes	2	0.0031844	106.76		By MS/MS	By MS/MS	By matching	By MS/MS
GIQLQVSDAELAAR	LIEDGDLIAIDIPNRGIQLQVSDAELAARR	RGIQLQVSDAELAARREAQDARGDKAWTPK	R	G	I	A	R	R	3	1	0	1	0	2	1	1	0	1	2	0	0	0	0	1	0	0	0	1	0	0	14	0	1469.78	P05791	P05791	555	568	ilvD	Dihydroxy-acid dehydratase	yes	yes	2	1.3711e-19	148.28			By MS/MS
GISITTSVMQFPYHDCLVNLLDTPGHEDFSEDTYR	NQHAKSDWMEMEKQRGISITTSVMQFPYHD	LDTPGHEDFSEDTYRTLTAVDCCLMVIDAA	R	G	I	Y	R	T	0	1	1	4	1	1	2	2	2	2	3	0	1	2	2	3	4	0	2	2	0	0	35	0	4056.85	P0A7I4	P0A7I4	67	101	prfC	Peptide chain release factor 3	yes	yes	3;4	2.6958e-10	80.174
GISLLDAFGAANDVLK	LITIPNDKLLKVLGRGISLLDAFGAANDVL	ISLLDAFGAANDVLKGAVQGIAELITRPGL	R	G	I	L	K	G	3	0	1	2	0	0	0	2	0	1	3	1	0	1	0	1	0	0	0	1	0	0	16	0	1602.86	P0A9A6	P0A9A6	175	190	ftsZ	Cell division protein FtsZ	yes	yes	2	4.3717e-14	146.36					By MS/MS
GISMLNKAREEHTVPER	IQDRGMTNINDALLRGISMLNKAREEHTVP	SMLNKAREEHTVPERSTSIIIMLTDGDANV	R	G	I	E	R	S	1	2	1	0	0	0	3	1	1	1	1	1	1	0	1	1	1	0	0	1	0	0	17	2	1966.01	CON__Q0V8M9	CON__Q0V8M9	369	385			yes	yes	2	0.031181	42.556	By MS/MS
GISYETATFPWAASGR	EVAWVGLTEKEAKEKGISYETATFPWAASG	ISYETATFPWAASGRAIASDCADGMTKLIF	K	G	I	G	R	A	3	1	0	0	0	0	1	2	0	1	0	0	0	1	1	2	2	1	1	0	0	0	16	0	1712.82	P0A9P0	P0A9P0	371	386	lpdA	Dihydrolipoyl dehydrogenase	yes	yes	2	3.9157e-78	252.21	By MS/MS	By MS/MS	By MS/MS	By MS/MS	By MS/MS
GITILAK	TQERVMDSNDLEKERGITILAKNTAIKWND	SNDLEKERGITILAKNTAIKWNDYRINIVD	R	G	I	A	K	N	1	0	0	0	0	0	0	1	0	2	1	1	0	0	0	0	1	0	0	0	0	0	7	0	714.464	P32132	P32132	53	59	typA	GTP-binding protein TypA/BipA	yes	yes	2	0.02888	67.889	By MS/MS			By MS/MS	By MS/MS
GITINTSHVEYDTPTR	RAFDQIDNAPEEKARGITINTSHVEYDTPT	ITINTSHVEYDTPTRHYAHVDCPGHADYVK	R	G	I	T	R	H	0	1	1	1	0	0	1	1	1	2	0	0	0	0	1	1	4	0	1	1	0	0	16	0	1802.88	P0CE48;P0CE47	P0CE48	60	75	tufB;tufA	Elongation factor Tu 2;Elongation factor Tu 1	yes	no	2;3;4	3.2766e-139	316.05	By MS/MS	By MS/MS	By MS/MS	By MS/MS	By MS/MS
GITITSAATTAFWSGMAK	DGAATMDWMEQEQERGITITSAATTAFWSG	ITSAATTAFWSGMAKQYEPHRINIIDTPGH	R	G	I	A	K	Q	4	0	0	0	0	0	0	2	0	2	0	1	1	1	0	2	4	1	0	0	0	0	18	0	1812.91	P0A6M8	P0A6M8	60	77	fusA	Elongation factor G	yes	yes	2;3	1.8055e-36	208.27	By MS/MS	By MS/MS	By MS/MS	By MS/MS	By MS/MS
GITVNPVQSTITEETFQTLLVSR	TLISTQTFAADLPGKGITVNPVQSTITEET	STITEETFQTLLVSRALEKLGYTVNKPSEV	K	G	I	S	R	A	0	1	1	0	0	2	2	1	0	2	2	0	0	1	1	2	5	0	0	3	0	0	23	0	2532.34	P0AFM2	P0AFM2	28	50	proX	Glycine betaine-binding periplasmic protein	yes	yes	2;3	1.9152e-19	144.33	By MS/MS	By MS/MS	By MS/MS		By MS/MS
GITVNVVAPGFIETDMTR	LIGFSKSLAREVASRGITVNVVAPGFIETD	VNVVAPGFIETDMTRALSDDQRAGILAQVP	R	G	I	T	R	A	1	1	1	1	0	0	1	2	0	2	0	0	1	1	1	0	3	0	0	3	0	0	18	0	1918.98	P0AEK2	P0AEK2	173	190	fabG	3-oxoacyl-[acyl-carrier-protein] reductase FabG	yes	yes	2	0.00089324	62.89
GIVWPDAIAPFQVAILPMNMHK	TRVVAAAIEQNYDERGIVWPDAIAPFQVAI	IAPFQVAILPMNMHKSFRVQELAEKLYSEL	R	G	I	H	K	S	3	0	1	1	0	1	0	1	1	3	1	1	2	1	3	0	0	1	0	2	0	0	22	0	2447.29	P16659	P16659	464	485	proS	Proline--tRNA ligase	yes	yes	2;3;4	1.6617e-34	187.44	By MS/MS	By MS/MS	By MS/MS	By MS/MS	By MS/MS
GIYEAPGMALLHIAYER	MSDQIENRIIEAKSRGIYEAPGMALLHIAY	YEAPGMALLHIAYERLLTGIHNEDTIEQYH	R	G	I	E	R	L	3	1	0	0	0	0	2	2	1	2	2	0	1	0	1	0	0	0	2	0	0	0	17	0	1902.97	P0A6E4	P0A6E4	290	306	argG	Argininosuccinate synthase	yes	yes	3	0.045429	33.308					By MS/MS
GKDLGSMDVNEVIEK	DKEVESGKVAVRTRRGKDLGSMDVNEVIEK	GKDLGSMDVNEVIEKLQQEIRSRSLKQLEE	R	G	K	E	K	L	0	0	1	2	0	0	2	2	0	1	1	2	1	0	0	1	0	0	0	2	0	0	15	1	1632.8	P0A8M3	P0A8M3	613	627	thrS	Threonine--tRNA ligase	yes	yes	2;3	1.6252e-13	164.93
GKDLGSMDVNEVIEKLQQEIR	DKEVESGKVAVRTRRGKDLGSMDVNEVIEK	MDVNEVIEKLQQEIRSRSLKQLEE______	R	G	K	I	R	S	0	1	1	2	0	2	3	2	0	2	2	2	1	0	0	1	0	0	0	2	0	0	21	2	2400.23	P0A8M3	P0A8M3	613	633	thrS	Threonine--tRNA ligase	yes	yes	3	4.8106e-20	160.77
GKFYALPQSPQLFK	PEGARDYLVPSRVHKGKFYALPQSPQLFKQ	KGKFYALPQSPQLFKQLLMMSGFDRYYQIV	K	G	K	F	K	Q	1	0	0	0	0	2	0	1	0	0	2	2	0	2	2	1	0	0	1	0	0	0	14	1	1622.88	P21889	P21889	185	198	aspS	Aspartate--tRNA ligase	yes	yes	2	7.8157e-10	138.76
GKGNVEYWVALIQPGK	DKPITEKPLAVRMGKGKGNVEYWVALIQPG	KGNVEYWVALIQPGKVLYEMDGVPEELARE	K	G	K	G	K	V	1	0	1	0	0	1	1	3	0	1	1	2	0	0	1	0	0	1	1	2	0	0	16	1	1757.95	P0ADY7	P0ADY7	85	100	rplP	50S ribosomal protein L16	yes	yes	2;3	3.7708e-64	240.6	By MS/MS	By MS/MS	By MS/MS		By MS/MS
GKILFVGTK	FNEALAELNKIASRKGKILFVGTKRAASEA	KIASRKGKILFVGTKRAASEAVKDAALSCD	K	G	K	T	K	R	0	0	0	0	0	0	0	2	0	1	1	2	0	1	0	0	1	0	0	1	0	0	9	1	961.596	P0A7V0	P0A7V0	65	73	rpsB	30S ribosomal protein S2	yes	yes	2	0.001361	100.02
GKPFAPLLEK	GRRHVVKVVNPELHKGKPFAPLLEKNSKSG	PELHKGKPFAPLLEKNSKSGGRNNNGRITT	K	G	K	E	K	N	1	0	0	0	0	0	1	1	0	0	2	2	0	1	2	0	0	0	0	0	0	0	10	1	1098.64	P60422	P60422	27	36	rplB	50S ribosomal protein L2	yes	yes	2;3	0.0001071	105.1	By MS/MS	By MS/MS	By MS/MS	By MS/MS	By MS/MS
GKQPGEVEVPVIGGHSGVTILPLLSQVPGVSFTEQEVADLTK	TLDIIRSNTFVAELKGKQPGEVEVPVIGGH	PGVSFTEQEVADLTKRIQNAGTEVVEAKAG	K	G	K	T	K	R	1	0	0	1	0	3	4	6	1	2	4	2	0	1	4	3	3	0	0	7	0	0	42	1	4311.3	P61889	P61889	163	204	mdh	Malate dehydrogenase	yes	yes	4	0.081601	19.783
GKSVEEILGK	GLENMNSPEMVAAKRGKSVEEILGK_____	VAAKRGKSVEEILGK_______________	R	G	K	G	K	-	0	0	0	0	0	0	2	2	0	1	1	2	0	0	0	1	0	0	0	1	0	0	10	1	1058.6	P0A7W1	P0A7W1	158	167	rpsE	30S ribosomal protein S5	yes	yes	2;3	1.3582e-09	163.88
GKVIADYEER	TIDNADQYPEILRERGKVIADYEERKAKIK	ILRERGKVIADYEERKAKIKADAEEAARKI	R	G	K	E	R	K	1	1	0	1	0	0	2	1	0	1	0	1	0	0	0	0	0	0	1	1	0	0	10	1	1178.59	P00961	P00961	213	222	glyS	Glycine--tRNA ligase beta subunit	yes	yes	2	0.0077774	72.638
GKVPMNIVAQR	LVNVAKKVRIDGFRKGKVPMNIVAQRYGAS	GFRKGKVPMNIVAQRYGASVRQDVLGDLMS	K	G	K	Q	R	Y	1	1	1	0	0	1	0	1	0	1	0	1	1	0	1	0	0	0	0	2	0	0	11	1	1211.68	P0A850	P0A850	47	57	tig	Trigger factor	yes	yes	2;3	0.0012183	88.948
GLADTALK	LNVLQYFISTHGARKGLADTALKTANSGYL	STHGARKGLADTALKTANSGYLTRRLVDVA	K	G	L	L	K	T	2	0	0	1	0	0	0	1	0	0	2	1	0	0	0	0	1	0	0	0	0	0	8	0	787.444	P0A8T7	P0A8T7	782	789	rpoC	DNA-directed RNA polymerase subunit beta	yes	yes	2	0.095918	23.857			By matching
GLAFASGNPIYGLILNGMK	DHADAFAELDYNIFRGLAFASGNPIYGLIL	ASGNPIYGLILNGMKGLYTRIGRHYFANPE	R	G	L	M	K	G	2	0	2	0	0	0	0	4	0	2	3	1	1	1	1	1	0	0	1	0	0	0	19	0	1935.03	P0A8V6	P0A8V6	151	169	fadR	Fatty acid metabolism regulator protein	yes	yes	2	7.0328e-11	135.99
GLAIDTALPSGEEFPR	FRVIGAGQVYGLSARGLAIDTALPSGEEFP	LAIDTALPSGEEFPRFKEFWIERPKPTDKR	R	G	L	P	R	F	2	1	0	1	0	0	2	2	0	1	2	0	0	1	2	1	1	0	0	0	0	0	16	0	1671.85	P33136	P33136	172	187	mdoG	Glucans biosynthesis protein G	yes	yes	2	3.6525e-14	151.1
GLALLDEELAK	VLKTEEEQFARTLERGLALLDEELAKLSGD	TLERGLALLDEELAKLSGDTLDGETAFRLY	R	G	L	A	K	L	2	0	0	1	0	0	2	1	0	0	4	1	0	0	0	0	0	0	0	0	0	0	11	0	1170.65	P00957	P00957	374	384	alaS	Alanine--tRNA ligase	yes	yes	1;2	1.2803e-13	156.92	By MS/MS
GLALLDEELAKLSGDTLDGETAFR	VLKTEEEQFARTLERGLALLDEELAKLSGD	AKLSGDTLDGETAFRLYDTYGFPVDLTADV	R	G	L	F	R	L	3	1	0	3	0	0	3	3	0	0	6	1	0	1	0	1	2	0	0	0	0	0	24	1	2533.29	P00957	P00957	374	397	alaS	Alanine--tRNA ligase	yes	yes	2;3	1.4801e-75	237.06
GLAQGTDVSFGSFGLK	PKRTKFRKMHKGRNRGLAQGTDVSFGSFGL	LAQGTDVSFGSFGLKAVGRGRLTARQIEAA	R	G	L	L	K	A	1	0	0	1	0	1	0	4	0	0	2	1	0	2	0	2	1	0	0	1	0	0	16	0	1582.8	P0ADY7	P0ADY7	19	34	rplP	50S ribosomal protein L16	yes	yes	2;3	1.525e-20	164.04	By MS/MS	By MS/MS	By MS/MS	By MS/MS	By MS/MS
GLAVESEGATVVFLDEFK	YNPMLPGIVADLKAKGLAVESEGATVVFLD	VESEGATVVFLDEFKNKEGEPMGVIIQKKD	K	G	L	F	K	N	2	0	0	1	0	0	3	2	0	0	2	1	0	2	0	1	1	0	0	3	0	0	18	0	1909.97	P11875	P11875	276	293	argS	Arginine--tRNA ligase	yes	yes	2;3	7.8432e-53	220.69	By MS/MS	By MS/MS	By MS/MS	By MS/MS	By MS/MS
GLAYIKVNER	QIDEYGNFVKIYGAKGLAYIKVNERAKGLE	IYGAKGLAYIKVNERAKGLEGINSPVAKFL	K	G	L	E	R	A	1	1	1	0	0	0	1	1	0	1	1	1	0	0	0	0	0	0	1	1	0	0	10	1	1161.65	P21889	P21889	348	357	aspS	Aspartate--tRNA ligase	yes	yes	2	0.0009877	90.657
GLAYVDELTPEQIR	YFDQLHAYAIELINKGLAYVDELTPEQIRE	KGLAYVDELTPEQIREYRGTLTQPGKNSPY	K	G	L	I	R	E	1	1	0	1	0	1	2	1	0	1	2	0	0	0	1	0	1	0	1	1	0	0	14	0	1602.83	P00962	P00962	118	131	glnS	Glutamine--tRNA ligase	yes	yes	2;3	6.8271e-38	197.21	By MS/MS	By MS/MS	By MS/MS	By MS/MS	By MS/MS
GLDASIEHDIVHGLQALPSR	LTVLLMLVAKLSRLKGLDASIEHDIVHGLQ	IEHDIVHGLQALPSRIEQMLSQDKRIEALA	K	G	L	S	R	I	2	1	0	2	0	1	1	2	2	2	3	0	0	0	1	2	0	0	0	1	0	0	20	0	2127.11	P17169	P17169	425	444	glmS	Glutamine--fructose-6-phosphate aminotransferase [isomerizing]	yes	yes	2;3;4	1.2396e-97	278.4	By MS/MS	By MS/MS		By MS/MS
GLDITITTTAK	IIFPEIDYDKVDRVRGLDITITTTAKSDEE	DRVRGLDITITTTAKSDEEGRALLAAFDFP	R	G	L	A	K	S	1	0	0	1	0	0	0	1	0	2	1	1	0	0	0	0	4	0	0	0	0	0	11	0	1132.63	P62399	P62399	151	161	rplE	50S ribosomal protein L5	yes	yes	1;2	1.0639e-24	203.35	By MS/MS	By MS/MS	By MS/MS	By MS/MS	By MS/MS
GLDLSPTK	GIAYNREEFEEICARGLDLSPTKELLIDES	FEEICARGLDLSPTKELLIDESLIGWKEYE	R	G	L	T	K	E	0	0	0	1	0	0	0	1	0	0	2	1	0	0	1	1	1	0	0	0	0	0	8	0	829.455	P00968	P00968	195	202	carB	Carbamoyl-phosphate synthase large chain	yes	yes	2	0.00081424	113.7	By MS/MS
GLDYYNR	ESAGIAYTVNQRLVRGLDYYNRTVFEWVTN	TVNQRLVRGLDYYNRTVFEWVTNSLGSQGT	R	G	L	N	R	T	0	1	1	1	0	0	0	1	0	0	1	0	0	0	0	0	0	0	2	0	0	0	7	0	899.414	P60906	P60906	260	266	hisS	Histidine--tRNA ligase	yes	yes	1;2	0.0010445	138.38	By MS/MS		By MS/MS	By MS/MS	By MS/MS
GLEEDAEGLR	GWLPLFDFAYQGFARGLEEDAEGLRAFAAM	QGFARGLEEDAEGLRAFAAMHKELIVASSY	R	G	L	L	R	A	1	1	0	1	0	0	3	2	0	0	2	0	0	0	0	0	0	0	0	0	0	0	10	0	1087.51	P00509	P00509	220	229	aspC	Aspartate aminotransferase	yes	yes	2	5.0868e-06	115.49
GLEGINSPVAK	GAKGLAYIKVNERAKGLEGINSPVAKFLNA	ERAKGLEGINSPVAKFLNAEIIEDILDRTA	K	G	L	A	K	F	1	0	1	0	0	0	1	2	0	1	1	1	0	0	1	1	0	0	0	1	0	0	11	0	1083.59	P21889	P21889	360	370	aspS	Aspartate--tRNA ligase	yes	yes	2	2.7973e-13	151.44	By MS/MS	By MS/MS	By MS/MS		By MS/MS
GLEVGATGFDPK	AIGRTQQESLQKALRGLEVGATGFDPKVSL	ALRGLEVGATGFDPKVSLDDPEALTKIRRE	R	G	L	P	K	V	1	0	0	1	0	0	1	3	0	0	1	1	0	1	1	0	1	0	0	1	0	0	12	0	1189.6	P00968	P00968	401	412	carB	Carbamoyl-phosphate synthase large chain	yes	yes	2	2.413e-05	97.456		By MS/MS	By MS/MS	By MS/MS
GLGDVLISFESEVNNIRK	FDTGGRGATTTFAERGLGDVLISFESEVNN	DVLISFESEVNNIRKQYEAQGFEVVIPKTN	R	G	L	R	K	Q	0	1	2	1	0	0	2	2	0	2	2	1	0	1	0	2	0	0	0	2	0	0	18	1	1989.05	P16700	P16700	209	226	cysP	Thiosulfate-binding protein	yes	yes	3	0.00039907	64.454
GLHSAFTVR	RLQAFEGVVIAIRNRGLHSAFTVRKISNGE	IAIRNRGLHSAFTVRKISNGEGVERVFQTH	R	G	L	V	R	K	1	1	0	0	0	0	0	1	1	0	1	0	0	1	0	1	1	0	0	1	0	0	9	0	986.53	P0A7K6	P0A7K6	54	62	rplS	50S ribosomal protein L19	yes	yes	2;3	1.2369e-17	195.81	By MS/MS	By MS/MS	By MS/MS	By MS/MS	By MS/MS
GLHSAFTVRK	RLQAFEGVVIAIRNRGLHSAFTVRKISNGE	AIRNRGLHSAFTVRKISNGEGVERVFQTHS	R	G	L	R	K	I	1	1	0	0	0	0	0	1	1	0	1	1	0	1	0	1	1	0	0	1	0	0	10	1	1114.62	P0A7K6	P0A7K6	54	63	rplS	50S ribosomal protein L19	yes	yes	3	0.086931	26.012
GLIEEMASAYEDPKEVIEFYSK	VIRTNELKADEERVKGLIEEMASAYEDPKE	SAYEDPKEVIEFYSKNKELMDNMRNVALEE	K	G	L	S	K	N	2	0	0	1	0	0	5	1	0	2	1	2	1	1	1	2	0	0	2	1	0	0	22	1	2547.21	P0A850	P0A850	369	390	tig	Trigger factor	yes	yes	3;4	8.449e-05	75.646		By MS/MS
GLINDPHMDNSFQINDGLR	MRVYFEKPRTTVGWKGLINDPHMDNSFQIN	DPHMDNSFQINDGLRIARKLLLDINDSGLP	K	G	L	L	R	I	0	1	3	3	0	1	0	2	1	2	2	0	1	1	1	1	0	0	0	0	0	0	19	0	2155.01	P0AB91	P0AB91	106	124	aroG	Phospho-2-dehydro-3-deoxyheptonate aldolase, Phe-sensitive	yes	yes	3	6.095e-05	83.393		By MS/MS		By MS/MS
GLIVAPPK	ARVLDLASPIGRGQRGLIVAPPKAGKTMLL	PIGRGQRGLIVAPPKAGKTMLLQNIAQSIA	R	G	L	P	K	A	1	0	0	0	0	0	0	1	0	1	1	1	0	0	2	0	0	0	0	1	0	0	8	0	793.506	P0AG30	P0AG30	174	181	rho	Transcription termination factor Rho	yes	yes	2	0.0088833	79.454			By MS/MS		By MS/MS
GLMLNVTDPASIESVLEK	NGAQAISDYLGANGKGLMLNVTDPASIESV	LNVTDPASIESVLEKIRAEFGEVDILVNNA	K	G	L	E	K	I	1	0	1	1	0	0	2	1	0	1	3	1	1	0	1	2	1	0	0	2	0	0	18	0	1915	P0AEK2	P0AEK2	55	72	fabG	3-oxoacyl-[acyl-carrier-protein] reductase FabG	yes	yes	2	9.5694e-11	137.81		By MS/MS	By MS/MS	By MS/MS	By MS/MS
GLMNVQFAVK	MRQQVQKLAFELQVRGLMNVQFAVKNNEVY	ELQVRGLMNVQFAVKNNEVYLIEVNPRAAR	R	G	L	V	K	N	1	0	1	0	0	1	0	1	0	0	1	1	1	1	0	0	0	0	0	2	0	0	10	0	1105.6	P00968	P00968	824	833	carB	Carbamoyl-phosphate synthase large chain	yes	yes	2	0.0072823	66.073					By MS/MS
[truncated: 3,115 more rows]
[truncated: 191 more columns]
