# Supplementary material for: In vitro self-replication and multicistronic expression of large synthetic genomes
Source: Nat Commun. 2020 Feb 14;11:904. doi: 10.1038/s41467-020-14694-2 (PMC7021806; doi:10.1038/s41467-020-14694-2)
Supplement: Supplementary file 4 — Supplementary Data 2 [file 41467_2020_14694_MOESM4_ESM.xlsx]

## Sheet: comments
sample id	input plasmid / biol. rep no	data quality
A1	pLD1 #1	ok
A2	pLD2 #1	very low overall peptide count, excluded from the analysis
A3	pLD3 #1	ok
A4	pLD1,2,3 #1	very low overall peptide count, excluded from the analysis
B1	pLD1 #2	ok
B2	pLD2 #2	ok
B3	pLD3 #2	ok
B4	pLD1,2,3 #2	ok
C1	pLD1 #3	ok
C2	pLD2 #3	ok
C3	pLD3 #3	ok
C4	pLD1,2,3 #3	ok
D1	pLD1 #4	ok
D2	pLD2 #4	ok
D3	pLD3 #4	ok
D4	pLD1,2,3 #4	ok
General remark for sheet "curated":
H/L ratios based spurious H/L counts <= 3 were excluded from the analyses (red cells in H/L counts). Some non-cognate H/L ratios with low H/L counts > 4 (typically <= 10% of the counts found in congnate samples) were also excluded. Examples include ileS and alaS (both encoded on pLD2) and fusA (encoded on pLD3) for which H/L counts were detected in pLD1-only samples or counts for argS (encoded on…

## Sheet: annotated
gene	h/l mean	protein	plasmid	Mol. weight [kDa]	Ratio H/L normalized	Ratio H/L variability [%]	Ratio H/L count	Ratio H/L A01	Ratio H/L A02	Ratio H/L A03	Ratio H/L A04	Ratio H/L B01	Ratio H/L B02	Ratio H/L B03	Ratio H/L B04	Ratio H/L C01	Ratio H/L C02	Ratio H/L C03	Ratio H/L C04	Ratio H/L D01	Ratio H/L D02	Ratio H/L D03	Ratio H/L D04	Ratio H/L normalized A01	Ratio H/L normalized A02	Ratio H/L normalized A03	Ratio H/L normalized A04	Ratio H/L normalized B01	Ratio H/L normalized B02	Ratio H/L normalized B03	Ratio H/L normalized B04	Ratio H/L normalized C01	Ratio H/L normalized C02	Ratio H/L normalized C03	Ratio H/L normalized C04	Ratio H/L normalized D01	Ratio H/L normalized D02	Ratio H/L normalized D03	Ratio H/L normalized D04	Ratio H/L variability [%] A01	Ratio H/L variability [%] A02	Ratio H/L variability [%] A03	Ratio H/L variability [%] A04	Ratio H/L variability [%] B01	Ratio H/L variability [%] B02	Ratio H/L variability [%] B03	Ratio H/L variability [%] B04	Ratio H/L variability [%] C01	Ratio H/L variability [%] C02
alaS	0.36004	Alanine--tRNA ligase	pld2	96.031	0.6124	90.387	682	0.83445	0.42289	0.028469	0.056102	0.43178	0.6071	0.41732	0.053602	0.86554	0.45985	0.19399	0.026391	0.74194	0.38199	0.28743	0.027626	0.73915	0.60393	0.030808	0.078249	0.20706	1.0602	0.33552	0.12802	0.20543	0.76561	0.10488	0.054883	0.13405	0.72036	0.24126	0.019195	41.374	291.43	309.34	246.73	98.772	88.896	253.25	85.35	272.89	78.178
prlC	52.35	Oligopeptidase A	na	77.166	51.992	153.36	3	NaN	36.677	NaN	NaN	NaN	NaN	NaN	NaN	NaN	NaN	NaN	NaN	NaN	NaN	NaN	NaN	NaN	50.948	NaN	NaN	NaN	NaN	NaN	NaN	NaN	NaN	NaN	NaN	NaN	NaN	NaN	NaN	NaN	2.8668	NaN	NaN	NaN	NaN	NaN	NaN	NaN	NaN
yhjA	12.635	Probable cytochrome c peroxidase	na	51.57	3.8352	24.53	5	NaN	NaN	NaN	NaN	NaN	NaN	NaN	NaN	NaN	NaN	NaN	NaN	NaN	NaN	NaN	NaN	NaN	NaN	NaN	NaN	NaN	NaN	NaN	NaN	NaN	NaN	NaN	NaN	NaN	NaN	NaN	NaN	NaN	NaN	NaN	NaN	NaN	NaN	NaN	NaN	NaN	NaN
luxS	10.184	S-ribosylhomocysteine lyase	na	19.416	1.621	30.09	2	NaN	NaN	NaN	NaN	NaN	NaN	NaN	NaN	NaN	NaN	NaN	NaN	NaN	NaN	NaN	NaN	NaN	NaN	NaN	NaN	NaN	NaN	NaN	NaN	NaN	NaN	NaN	NaN	NaN	NaN	NaN	NaN	NaN	NaN	NaN	NaN	NaN	NaN	NaN	NaN	NaN	NaN
rpsM	6.7244	30S ribosomal protein S13	na	13.099	2.5926	454.42	4	NaN	NaN	NaN	NaN	NaN	NaN	NaN	NaN	NaN	NaN	NaN	NaN	NaN	NaN	NaN	NaN	NaN	NaN	NaN	NaN	NaN	NaN	NaN	NaN	NaN	NaN	NaN	NaN	NaN	NaN	NaN	NaN	NaN	NaN	NaN	NaN	NaN	NaN	NaN	NaN	NaN	NaN
rplA	3.9995	50S ribosomal protein L1	na	24.729	0.89087	131.53	4	NaN	NaN	NaN	NaN	NaN	NaN	NaN	NaN	NaN	NaN	NaN	NaN	NaN	NaN	NaN	NaN	NaN	NaN	NaN	NaN	NaN	NaN	NaN	NaN	NaN	NaN	NaN	NaN	NaN	NaN	NaN	NaN	NaN	NaN	NaN	NaN	NaN	NaN	NaN	NaN	NaN	NaN
iscU	2.7944	Iron-sulfur cluster assembly scaffold protein IscU	na	13.848	1.0478	40.962	4	NaN	NaN	NaN	NaN	NaN	NaN	NaN	NaN	NaN	NaN	NaN	NaN	NaN	NaN	NaN	NaN	NaN	NaN	NaN	NaN	NaN	NaN	NaN	NaN	NaN	NaN	NaN	NaN	NaN	NaN	NaN	NaN	NaN	NaN	NaN	NaN	NaN	NaN	NaN	NaN	NaN	NaN
rnr	2.5733	Ribonuclease R	na	92.108	3.0785	7.0659	3	NaN	NaN	NaN	NaN	NaN	NaN	NaN	2.4491	NaN	NaN	NaN	NaN	NaN	NaN	NaN	NaN	NaN	NaN	NaN	NaN	NaN	NaN	NaN	3.0574	NaN	NaN	NaN	NaN	NaN	NaN	NaN	NaN	NaN	NaN	NaN	NaN	NaN	NaN	NaN	9.9769	NaN	NaN
pdxJ	1.9699	Pyridoxine 5-phosphate synthase	na	26.384	1.8024	28.372	5	NaN	NaN	NaN	NaN	NaN	NaN	NaN	NaN	NaN	NaN	NaN	NaN	NaN	NaN	NaN	NaN	NaN	NaN	NaN	NaN	NaN	NaN	NaN	NaN	NaN	NaN	NaN	NaN	NaN	NaN	NaN	NaN	NaN	NaN	NaN	NaN	NaN	NaN	NaN	NaN	NaN	NaN
hsdR	1.8535	Type I restriction enzyme EcoKI R protein	na	134.09	0.47708	48.653	5	NaN	NaN	NaN	NaN	NaN	NaN	NaN	NaN	NaN	NaN	NaN	NaN	NaN	NaN	NaN	NaN	NaN	NaN	NaN	NaN	NaN	NaN	NaN	NaN	NaN	NaN	NaN	NaN	NaN	NaN	NaN	NaN	NaN	NaN	NaN	NaN	NaN	NaN	NaN	NaN	NaN	NaN
pinQ;pinR	1.7189	Putative DNA-invertase from lambdoid prophage Qin;Putative DNA-invertase from lambdoid prophage Rac	na	21.852	2.1607	132.81	2	NaN	NaN	NaN	NaN	NaN	NaN	NaN	NaN	NaN	NaN	NaN	NaN	NaN	NaN	NaN	NaN	NaN	NaN	NaN	NaN	NaN	NaN	NaN	NaN	NaN	NaN	NaN	NaN	NaN	NaN	NaN	NaN	NaN	NaN	NaN	NaN	NaN	NaN	NaN	NaN	NaN	NaN
tktA	1.6181	Transketolase 1	na	72.211	2.0477	181.65	2	NaN	NaN	NaN	NaN	NaN	NaN	NaN	NaN	NaN	NaN	NaN	NaN	NaN	NaN	NaN	NaN	NaN	NaN	NaN	NaN	NaN	NaN	NaN	NaN	NaN	NaN	NaN	NaN	NaN	NaN	NaN	NaN	NaN	NaN	NaN	NaN	NaN	NaN	NaN	NaN	NaN	NaN
ykgM	1.5269	50S ribosomal protein L31 type B	na	9.9201	49.639	164.79	18	NaN	NaN	NaN	3.2319	NaN	NaN	NaN	NaN	NaN	7.8188	NaN	2.9057	NaN	6.5179	6.9631	2.2517	NaN	NaN	NaN	4.8387	NaN	NaN	NaN	NaN	NaN	13.046	NaN	3.1943	NaN	13.326	3.7125	2.0934	NaN	NaN	NaN	169.74	NaN	NaN	NaN	NaN	NaN	229.98
rng	1.3218	Ribonuclease G	na	55.364	0.63272	9.5523	2	NaN	NaN	NaN	NaN	NaN	NaN	NaN	NaN	NaN	NaN	NaN	NaN	NaN	NaN	NaN	NaN	NaN	NaN	NaN	NaN	NaN	NaN	NaN	NaN	NaN	NaN	NaN	NaN	NaN	NaN	NaN	NaN	NaN	NaN	NaN	NaN	NaN	NaN	NaN	NaN	NaN	NaN
pepA	1.1329	Cytosol aminopeptidase	na	54.879	1.8761	178.82	2	NaN	NaN	NaN	NaN	NaN	NaN	NaN	NaN	NaN	NaN	NaN	NaN	NaN	NaN	NaN	NaN	NaN	NaN	NaN	NaN	NaN	NaN	NaN	NaN	NaN	NaN	NaN	NaN	NaN	NaN	NaN	NaN	NaN	NaN	NaN	NaN	NaN	NaN	NaN	NaN	NaN	NaN
fadR	0.89931	Fatty acid metabolism regulator protein	na	26.968	1.0521	143.48	2	NaN	NaN	NaN	NaN	NaN	NaN	NaN	NaN	NaN	NaN	NaN	NaN	NaN	NaN	NaN	NaN	NaN	NaN	NaN	NaN	NaN	NaN	NaN	NaN	NaN	NaN	NaN	NaN	NaN	NaN	NaN	NaN	NaN	NaN	NaN	NaN	NaN	NaN	NaN	NaN	NaN	NaN
pykA	0.89715	Pyruvate kinase II	na	51.357	2.1145	13.82	2	NaN	NaN	NaN	NaN	NaN	NaN	NaN	NaN	NaN	NaN	NaN	NaN	NaN	NaN	NaN	NaN	NaN	NaN	NaN	NaN	NaN	NaN	NaN	NaN	NaN	NaN	NaN	NaN	NaN	NaN	NaN	NaN	NaN	NaN	NaN	NaN	NaN	NaN	NaN	NaN	NaN	NaN
pepD	0.73326	Cytosol non-specific dipeptidase	na	52.915	0.44198	133.13	5	NaN	NaN	NaN	NaN	NaN	NaN	NaN	NaN	NaN	NaN	NaN	0.7795	NaN	NaN	NaN	NaN	NaN	NaN	NaN	NaN	NaN	NaN	NaN	NaN	NaN	NaN	NaN	0.41918	NaN	NaN	NaN	NaN	NaN	NaN	NaN	NaN	NaN	NaN	NaN	NaN	NaN	NaN
cspA	0.72933	Cold shock protein CspA	na	7.4032	0.81959	33.035	12	NaN	NaN	NaN	NaN	NaN	NaN	0.66105	NaN	NaN	0.56272	NaN	NaN	NaN	NaN	NaN	NaN	NaN	NaN	NaN	NaN	NaN	NaN	0.52233	NaN	NaN	0.91714	NaN	NaN	NaN	NaN	NaN	NaN	NaN	NaN	NaN	NaN	NaN	NaN	23.368	NaN	NaN	36.912
fur	0.72376	Ferric uptake regulation protein	na	16.795	0.4821	117.02	4	NaN	NaN	NaN	NaN	NaN	NaN	NaN	NaN	NaN	NaN	NaN	NaN	NaN	NaN	NaN	NaN	NaN	NaN	NaN	NaN	NaN	NaN	NaN	NaN	NaN	NaN	NaN	NaN	NaN	NaN	NaN	NaN	NaN	NaN	NaN	NaN	NaN	NaN	NaN	NaN	NaN	NaN
aceE	0.71525	Pyruvate dehydrogenase E1 component	na	99.667	0.36932	61.478	4	NaN	NaN	NaN	NaN	NaN	NaN	NaN	NaN	NaN	NaN	NaN	NaN	NaN	NaN	NaN	NaN	NaN	NaN	NaN	NaN	NaN	NaN	NaN	NaN	NaN	NaN	NaN	NaN	NaN	NaN	NaN	NaN	NaN	NaN	NaN	NaN	NaN	NaN	NaN	NaN	NaN	NaN
gpmA	0.56164	2,3-bisphosphoglycerate-dependent phosphoglycerate mutase	na	28.556	0.26689	145.19	4	NaN	NaN	NaN	NaN	NaN	NaN	NaN	NaN	NaN	NaN	NaN	NaN	NaN	NaN	NaN	NaN	NaN	NaN	NaN	NaN	NaN	NaN	NaN	NaN	NaN	NaN	NaN	NaN	NaN	NaN	NaN	NaN	NaN	NaN	NaN	NaN	NaN	NaN	NaN	NaN	NaN	NaN
rho	0.50532	Transcription termination factor Rho	na	47.004	0.49645	74.568	3	NaN	NaN	NaN	NaN	NaN	NaN	NaN	NaN	NaN	NaN	NaN	NaN	NaN	NaN	NaN	NaN	NaN	NaN	NaN	NaN	NaN	NaN	NaN	NaN	NaN	NaN	NaN	NaN	NaN	NaN	NaN	NaN	NaN	NaN	NaN	NaN	NaN	NaN	NaN	NaN	NaN	NaN
acnA	0.46297	Aconitate hydratase A	na	97.676	0.56002	42.688	3	NaN	NaN	NaN	NaN	NaN	NaN	NaN	NaN	NaN	NaN	NaN	NaN	NaN	NaN	NaN	NaN	NaN	NaN	NaN	NaN	NaN	NaN	NaN	NaN	NaN	NaN	NaN	NaN	NaN	NaN	NaN	NaN	NaN	NaN	NaN	NaN	NaN	NaN	NaN	NaN	NaN	NaN
glmS	0.45148	Glutamine--fructose-6-phosphate aminotransferase [isomerizing]	na	66.894	0.43896	175.64	3	NaN	NaN	NaN	NaN	NaN	NaN	NaN	NaN	NaN	NaN	NaN	0.34114	NaN	NaN	NaN	NaN	NaN	NaN	NaN	NaN	NaN	NaN	NaN	NaN	NaN	NaN	NaN	0.33168	NaN	NaN	NaN	NaN	NaN	NaN	NaN	NaN	NaN	NaN	NaN	NaN	NaN	NaN
ompA	0.40786	Outer membrane protein A	na	37.2	0.30263	229.54	6	NaN	NaN	NaN	NaN	NaN	NaN	NaN	NaN	NaN	NaN	NaN	NaN	0.28897	NaN	NaN	0.29224	NaN	NaN	NaN	NaN	NaN	NaN	NaN	NaN	NaN	NaN	NaN	NaN	0.044291	NaN	NaN	0.078342	NaN	NaN	NaN	NaN	NaN	NaN	NaN	NaN	NaN	NaN
rpsI	0.37712	30S ribosomal protein S9	na	14.856	0.35899	156.81	3	NaN	NaN	NaN	NaN	NaN	NaN	NaN	NaN	0.11804	NaN	NaN	NaN	NaN	NaN	NaN	NaN	NaN	NaN	NaN	NaN	NaN	NaN	NaN	NaN	0.11236	NaN	NaN	NaN	NaN	NaN	NaN	NaN	NaN	NaN	NaN	NaN	NaN	NaN	NaN	NaN	164.27	NaN
ribE	0.35516	6,7-dimethyl-8-ribityllumazine synthase	na	16.156	0.16992	190.31	2	NaN	NaN	NaN	NaN	NaN	NaN	NaN	NaN	NaN	NaN	NaN	NaN	NaN	NaN	NaN	NaN	NaN	NaN	NaN	NaN	NaN	NaN	NaN	NaN	NaN	NaN	NaN	NaN	NaN	NaN	NaN	NaN	NaN	NaN	NaN	NaN	NaN	NaN	NaN	NaN	NaN	NaN
rpsA	0.35095	30S ribosomal protein S1	na	61.157	0.53681	91.688	5	NaN	NaN	NaN	NaN	NaN	NaN	NaN	NaN	NaN	NaN	NaN	NaN	NaN	NaN	NaN	NaN	NaN	NaN	NaN	NaN	NaN	NaN	NaN	NaN	NaN	NaN	NaN	NaN	NaN	NaN	NaN	NaN	NaN	NaN	NaN	NaN	NaN	NaN	NaN	NaN	NaN	NaN
rplE	0.24859	50S ribosomal protein L5	na	20.301	0.25723	96.035	8	NaN	NaN	NaN	NaN	NaN	NaN	0.27675	NaN	NaN	NaN	NaN	NaN	NaN	NaN	NaN	NaN	NaN	NaN	NaN	NaN	NaN	NaN	0.20398	NaN	NaN	NaN	NaN	NaN	NaN	NaN	NaN	NaN	NaN	NaN	NaN	NaN	NaN	NaN	30.02	NaN	NaN	NaN
fbaA	0.20724	Fructose-bisphosphate aldolase class 2	na	39.147	0.21137	123.32	5	NaN	NaN	NaN	NaN	NaN	NaN	NaN	NaN	NaN	NaN	NaN	NaN	NaN	NaN	NaN	NaN	NaN	NaN	NaN	NaN	NaN	NaN	NaN	NaN	NaN	NaN	NaN	NaN	NaN	NaN	NaN	NaN	NaN	NaN	NaN	NaN	NaN	NaN	NaN	NaN	NaN	NaN
aceF	0.19865	Dihydrolipoyllysine-residue acetyltransferase component of pyruvate dehydrogenase complex	na	66.095	0.3388	201.81	4	NaN	NaN	NaN	NaN	NaN	NaN	NaN	NaN	NaN	NaN	NaN	NaN	NaN	NaN	NaN	NaN	NaN	NaN	NaN	NaN	NaN	NaN	NaN	NaN	NaN	NaN	NaN	NaN	NaN	NaN	NaN	NaN	NaN	NaN	NaN	NaN	NaN	NaN	NaN	NaN	NaN	NaN
hns	0.18396	DNA-binding protein H-NS	na	15.539	0.15776	81.412	10	NaN	NaN	NaN	NaN	0.3773	NaN	NaN	NaN	NaN	NaN	NaN	NaN	NaN	NaN	NaN	NaN	NaN	NaN	NaN	NaN	0.13587	NaN	NaN	NaN	NaN	NaN	NaN	NaN	NaN	NaN	NaN	NaN	NaN	NaN	NaN	NaN	2.644	NaN	NaN	NaN	NaN	NaN
rpoC	0.16808	DNA-directed RNA polymerase subunit beta	na	155.16	0.14127	39.65	2	NaN	NaN	NaN	NaN	NaN	NaN	NaN	NaN	NaN	NaN	NaN	NaN	NaN	NaN	NaN	NaN	NaN	NaN	NaN	NaN	NaN	NaN	NaN	NaN	NaN	NaN	NaN	NaN	NaN	NaN	NaN	NaN	NaN	NaN	NaN	NaN	NaN	NaN	NaN	NaN	NaN	NaN
rpmG	0.13409	50S ribosomal protein L33	na	6.3715	0.20322	182.16	2	NaN	NaN	NaN	NaN	NaN	NaN	NaN	NaN	NaN	NaN	NaN	NaN	NaN	NaN	NaN	NaN	NaN	NaN	NaN	NaN	NaN	NaN	NaN	NaN	NaN	NaN	NaN	NaN	NaN	NaN	NaN	NaN	NaN	NaN	NaN	NaN	NaN	NaN	NaN	NaN	NaN	NaN
sra	0.11554	Stationary-phase-induced ribosome-associated protein	na	5.0958	0.095564	359.42	3	NaN	NaN	NaN	NaN	NaN	NaN	NaN	NaN	NaN	NaN	NaN	NaN	NaN	NaN	NaN	NaN	NaN	NaN	NaN	NaN	NaN	NaN	NaN	NaN	NaN	NaN	NaN	NaN	NaN	NaN	NaN	NaN	NaN	NaN	NaN	NaN	NaN	NaN	NaN	NaN	NaN	NaN
dsbA	0.10911	Thiol:disulfide interchange protein DsbA	na	23.104	0.049986	150.06	4	NaN	NaN	NaN	NaN	NaN	NaN	NaN	NaN	NaN	NaN	NaN	NaN	NaN	NaN	NaN	NaN	NaN	NaN	NaN	NaN	NaN	NaN	NaN	NaN	NaN	NaN	NaN	NaN	NaN	NaN	NaN	NaN	NaN	NaN	NaN	NaN	NaN	NaN	NaN	NaN	NaN	NaN
rpsB	0.10849	30S ribosomal protein S2	na	26.743	0.14491	140.37	17	NaN	0.152	NaN	0.13123	NaN	0.22851	NaN	NaN	0.028368	0.026279	NaN	NaN	NaN	NaN	NaN	NaN	NaN	0.21766	NaN	0.19647	NaN	0.42747	NaN	NaN	0.0091214	0.044857	NaN	NaN	NaN	NaN	NaN	NaN	NaN	47.688	NaN	43.053	NaN	30.174	NaN	NaN	32.904	32.959
rplD	0.071054	50S ribosomal protein L4	na	22.086	0.066805	217.62	12	NaN	0.43551	NaN	NaN	NaN	NaN	NaN	NaN	NaN	NaN	NaN	NaN	0.05466	0.022525	NaN	NaN	NaN	0.63207	NaN	NaN	NaN	NaN	NaN	NaN	NaN	NaN	NaN	NaN	0.0046131	0.030781	NaN	NaN	NaN	24.266	NaN	NaN	NaN	NaN	NaN	NaN	NaN	NaN
hdfR	0.069192	HTH-type transcriptional regulator HdfR	na	31.746	0.036683	87.438	2	NaN	NaN	NaN	NaN	NaN	NaN	NaN	NaN	NaN	NaN	NaN	NaN	NaN	NaN	NaN	NaN	NaN	NaN	NaN	NaN	NaN	NaN	NaN	NaN	NaN	NaN	NaN	NaN	NaN	NaN	NaN	NaN	NaN	NaN	NaN	NaN	NaN	NaN	NaN	NaN	NaN	NaN
hupB	0.057078	DNA-binding protein HU-beta	na	9.2255	0.027029	127.86	2	NaN	NaN	NaN	NaN	NaN	NaN	NaN	NaN	NaN	NaN	NaN	NaN	NaN	NaN	NaN	NaN	NaN	NaN	NaN	NaN	NaN	NaN	NaN	NaN	NaN	NaN	NaN	NaN	NaN	NaN	NaN	NaN	NaN	NaN	NaN	NaN	NaN	NaN	NaN	NaN	NaN	NaN
cspE	0.052672	Cold shock-like protein CspE	na	7.4634	0.07173	227.43	4	NaN	NaN	NaN	NaN	NaN	NaN	NaN	NaN	NaN	NaN	NaN	NaN	NaN	NaN	NaN	NaN	NaN	NaN	NaN	NaN	NaN	NaN	NaN	NaN	NaN	NaN	NaN	NaN	NaN	NaN	NaN	NaN	NaN	NaN	NaN	NaN	NaN	NaN	NaN	NaN	NaN	NaN
ahpC	0.040292	Alkyl hydroperoxide reductase subunit C	na	20.761	0.031086	77.243	3	NaN	NaN	NaN	NaN	NaN	NaN	NaN	NaN	NaN	NaN	NaN	NaN	NaN	NaN	NaN	NaN	NaN	NaN	NaN	NaN	NaN	NaN	NaN	NaN	NaN	NaN	NaN	NaN	NaN	NaN	NaN	NaN	NaN	NaN	NaN	NaN	NaN	NaN	NaN	NaN	NaN	NaN
icd	0.026758	Isocitrate dehydrogenase [NADP]	na	45.756	0.031815	53.414	6	NaN	NaN	NaN	NaN	NaN	NaN	NaN	NaN	NaN	NaN	NaN	NaN	NaN	NaN	NaN	NaN	NaN	NaN	NaN	NaN	NaN	NaN	NaN	NaN	NaN	NaN	NaN	NaN	NaN	NaN	NaN	NaN	NaN	NaN	NaN	NaN	NaN	NaN	NaN	NaN	NaN	NaN
rplP	0.017463	50S ribosomal protein L16	na	15.281	0.037106	31.04	2	NaN	NaN	NaN	NaN	NaN	NaN	NaN	NaN	NaN	NaN	NaN	NaN	NaN	NaN	NaN	NaN	NaN	NaN	NaN	NaN	NaN	NaN	NaN	NaN	NaN	NaN	NaN	NaN	NaN	NaN	NaN	NaN	NaN	NaN	NaN	NaN	NaN	NaN	NaN	NaN	NaN	NaN
rpoA	0.0048264	DNA-directed RNA polymerase subunit alpha	na	36.511	0.0056551	3.3368	2	NaN	NaN	NaN	NaN	NaN	NaN	NaN	NaN	NaN	NaN	NaN	NaN	NaN	NaN	NaN	NaN	NaN	NaN	NaN	NaN	NaN	NaN	NaN	NaN	NaN	NaN	NaN	NaN	NaN	NaN	NaN	NaN	NaN	NaN	NaN	NaN	NaN	NaN	NaN	NaN	NaN	NaN
argS	5.0046	Arginine--tRNA ligase	pld1	64.682	1.7047	74.454	489	6.5485	0.29865	NaN	0.054911	7.397	0.79896	0.42682	2.7767	8.1827	1.2573	0.66031	3.4056	6.8857	0.71078	0.63301	3.7747	0.99166	0.58026	NaN	0.084363	1.7047	1.2596	0.34154	1.9363	1.1104	2.0244	0.57109	4.8435	1.0919	0.44259	0.66586	2.6745	96.909	168.84	NaN	101.15	68.845	77.623	10.072	77.989	83.465	45.093
asnS	0.47903	Asparagine--tRNA ligase	pld2	52.57	0.79337	56.481	197	0.013748	0.17391	NaN	0.030224	NaN	0.7334	NaN	0.11845	1.4295	0.56445	0.14563	0.075715	0.55543	0.47517	0.51563	0.046464	0.015821	0.3379	NaN	0.039085	NaN	1.1749	NaN	0.09058	0.54604	0.94722	0.064204	0.12363	0.68177	0.97326	0.6254	0.043116	151.03	169.92	NaN	220.15	NaN	32.552	NaN	106.36	52.834	30.365
aspS	3.1555	Aspartate--tRNA ligase	pld3	65.913	1.9305	103.38	585	0.51386	NaN	4.5058	0.098897	0.1943	0.18032	5.0973	2.4971	0.069718	NaN	4.1387	1.7147	0.74056	NaN	4.4312	2.21	0.37046	NaN	2.1609	0.14196	0.21699	0.20565	1.8553	2.9932	0.074635	NaN	1.2869	2.7338	0.80148	NaN	2.2507	1.6191	88.691	NaN	93.568	165.12	130.05	97.188	92.223	88.344	43.068	NaN
cysS	15.77	Cysteine--tRNA ligase	pld1	52.202	4.0466	120.75	114	14.336	NaN	NaN	0.2962	9.4776	NaN	NaN	9.3646	21.239	NaN	NaN	16.104	12.259	NaN	NaN	13.452	2.0653	NaN	NaN	0.61284	1.9251	NaN	NaN	5.7064	2.8291	NaN	NaN	25.962	1.97	NaN	NaN	6.7448	91.203	NaN	NaN	261.2	84.909	NaN	NaN	194.38	124.64	NaN
fmt	1.535	Methionyl-tRNA formyltransferase	pld2	34.168	2.1098	140.01	139	NaN	0.18567	NaN	0.025443	NaN	2.3385	NaN	0.48361	NaN	2.5825	NaN	0.28931	NaN	2.7486	NaN	0.3247	NaN	0.36075	NaN	0.038093	NaN	3.8801	NaN	0.45003	NaN	4.5903	NaN	0.46898	NaN	5.4015	NaN	0.20505	NaN	60.055	NaN	61.944	NaN	35.684	NaN	101.7	NaN	46.382
frr	1.0645	Ribosome-recycling factor	pld3	20.638	0.75847	98.531	378	0.035781	0.064101	2.1424	0.031829	0.032616	0.030272	1.5252	0.75453	NaN	0.020347	2.3619	0.52288	NaN	NaN	1.1415	0.64239	0.032669	0.078362	1.7877	0.091006	0.0022416	0.034387	1.3261	1.0901	NaN	0.034345	1.4442	0.7782	NaN	NaN	0.57192	0.47877	94.269	176.55	145.02	140.3	304.44	0.14952	106.36	76.433	NaN	48.87
fusA	0.54678	Elongation factor G	pld3	77.58	0.33866	81.63	716	0.28654	0.85307	0.60927	0.4055	0.22116	0.3881	0.72645	0.34142	0.049863	0.83854	0.70744	0.28478	0.37167	0.18304	0.68683	0.32866	0.3082	0.93372	0.44657	0.33476	0.3393	0.42208	0.41729	0.80622	0.058006	1.0503	0.36632	0.50018	0.35088	0.22019	0.33023	0.27348	136.15	203.31	93.421	174.22	359.26	218.88	68.021	86.976	203.32	262.04
glnS	0.59937	Glutamine--tRNA ligase	pld1	63.477	0.29053	85.094	233	0.7337	NaN	NaN	0.069451	0.57437	NaN	NaN	0.3852	0.99791	0.01809	0.023913	0.22422	1.3573	NaN	0.071948	0.57205	0.15104	NaN	NaN	0.10398	0.16308	NaN	NaN	0.52858	0.23046	0.030495	0.0084602	0.31439	0.23563	NaN	0.050705	0.40214	87.1	NaN	NaN	189.03	92.397	NaN	NaN	99.864	91.189	237.96
gltX	2.8371	Glutamate--tRNA ligase	pld3	53.815	1.6104	87.556	249	NaN	NaN	4.3668	0.082129	NaN	NaN	4.1329	1.5842	NaN	NaN	5.1949	1.0783	NaN	NaN	2.8039	2.5346	NaN	NaN	1.2356	0.23483	NaN	NaN	1.7857	1.5201	NaN	NaN	1.1022	2.8437	NaN	NaN	1.8065	1.6038	NaN	NaN	99.988	87.411	NaN	NaN	95.138	73.234	NaN	NaN
glyQ	12.906	Glycine--tRNA ligase alpha subunit	pld3	34.774	4.4562	93.012	57	NaN	NaN	23.519	NaN	NaN	NaN	17.929	12.906	NaN	NaN	24.293	9.0107	NaN	NaN	8.9378	6.4368	NaN	NaN	6.1675	NaN	NaN	NaN	3.0976	7.3941	NaN	NaN	3.7228	26.707	NaN	NaN	5.3903	3.4707	NaN	NaN	124.97	NaN	NaN	NaN	105.62	118.6	NaN	NaN
glyS	1.0017	Glycine--tRNA ligase beta subunit	pld3	76.812	0.61876	80.988	433	2.1137	NaN	1.3968	NaN	0.58088	NaN	1.5107	0.94281	0.34875	0.3373	0.90033	0.36526	0.39163	NaN	1.3992	0.88398	0.90568	NaN	0.76329	NaN	0.56408	NaN	0.57411	1.0978	0.029294	0.44829	0.32423	0.5086	0.39297	NaN	0.87086	0.49064	200.5	NaN	90.494	NaN	207.13	NaN	75.983	65.857	281.46	128.72
hisS	4.3771	Histidine--tRNA ligase	pld1	47.029	1.6371	71.561	251	7.2321	NaN	NaN	NaN	4.1356	0.25205	0.26337	2.5953	7.3017	0.095936	NaN	3.8235	5.7913	NaN	NaN	3.9204	1.4177	NaN	NaN	NaN	1.1754	0.36611	0.34439	2.1014	1.1123	0.2312	NaN	6.3759	1.0928	NaN	NaN	2.517	110.58	NaN	NaN	NaN	57.269	126.56	60.878	81.703	126.68	91.511
ileS	0.34936	Isoleucine--tRNA ligase	pld2	104.3	0.54106	62.832	844	0.30026	0.12726	0.63844	0.14259	0.28215	0.40792	0.20572	0.070909	0.21289	0.37607	0.39137	0.033407	0.53689	0.39495	0.33712	0.036946	0.13763	0.23491	0.74222	0.14699	0.24972	0.69654	0.17091	0.071998	0.12629	0.66356	0.37611	0.051695	0.2043	0.81758	0.33686	0.028292	43.125	166.18	52.975	237.09	140.86	43.734	93.818	95.048	124.13	54.797
infA	1.8316	Translation initiation factor IF-1	pld2	8.2495	2.782	141.77	216	NaN	0.018375	NaN	0.0065989	NaN	1.3312	NaN	0.27347	NaN	2.508	NaN	0.2376	NaN	2.6213	NaN	0.1968	NaN	0.022894	NaN	0.0098797	NaN	1.9523	NaN	0.33355	NaN	4.333	NaN	0.37023	NaN	4.7052	NaN	0.014425	NaN	23.258	NaN	12.301	NaN	47.071	NaN	42.903	NaN	156.55
infB	1.6845	Translation initiation factor IF-2	pld3	97.349	1.0668	72.963	733	0.52586	0.035331	1.769	0.16018	1.3983	0.22708	1.813	1.2835	0.064516	0.055496	2.2395	0.79135	0.42308	0.67316	2.1251	0.89405	0.26235	0.034724	1.2537	0.20714	1.3578	0.23221	1.1242	1.7473	0.020744	0.077127	1.0686	0.89504	0.28038	0.95001	1.0837	0.68298	139.54	128.23	82.669	176.74	162.57	77.469	72.321	73.626	218.6	78.896
infC	1.6198	Translation initiation factor IF-3;Translation initiation factor IF-3, N-terminally processed;Translation initiation factor IF-3S	pld2	20.564	2.5591	25.148	303	NaN	0.039378	0.28047	0.20004	NaN	1.6647	NaN	0.18424	NaN	1.5853	0.0092395	0.076829	NaN	1.7912	0.033001	0.09668	NaN	0.07651	0.424	0.22344	NaN	2.9925	NaN	0.20166	NaN	2.5995	0.001168	0.097357	NaN	2.7053	0.02544	0.0071874	NaN	73.878	98.88	171	NaN	28.71	NaN	4.0576	NaN	23.733
leuS	3.886	Leucine--tRNA ligase	pld1	97.233	1.3766	96.089	400	4.8369	NaN	0.1401	0.32002	3.9056	0.078499	NaN	1.973	5.8443	0.38725	NaN	2.9158	6.468	NaN	NaN	3.0423	0.97813	NaN	0.20013	0.47912	1.0301	0.12794	NaN	3.1705	1.1877	0.58078	NaN	2.8603	1.1144	NaN	NaN	1.742	92.396	NaN	122.76	3.6078	66.645	195.81	NaN	91.913	95.638	66.703
lysS	2.4997	Lysine--tRNA ligase	pld1	57.603	2.2473	209.22	135	3.2752	NaN	29.098	0.11513	1.7869	6.8191	NaN	0.95171	2.9969	5.2675	10.825	0.98307	3.6581	NaN	0.81132	1.4525	0.57604	NaN	47.891	0.23821	2.5291	6.9942	NaN	1.4826	1.1262	5.9578	16.82	1.2252	2.4421	NaN	1.1169	1.0718	195.53	NaN	551.71	343.16	225.82	283.14	NaN	278.86	162.11	65.267
lysU	0.073562	Lysine--tRNA ligase, heat inducible	pld1	57.826	0.09466	180.3	7	NaN	NaN	NaN	NaN	NaN	NaN	NaN	NaN	0.064509	0.12327	NaN	NaN	NaN	NaN	NaN	NaN	NaN	NaN	NaN	NaN	NaN	NaN	NaN	NaN	0.061406	0.15205	NaN	NaN	NaN	NaN	NaN	NaN	NaN	NaN	NaN	NaN	NaN	NaN	NaN	NaN	173.5	67.02
metG	1.4488	Methionine--tRNA ligase	pld1	76.254	0.5145	89.198	385	2.114	NaN	0.21559	NaN	1.3538	0.12811	0.071272	0.57286	2.636	0.21416	0.16003	0.81915	2.0919	NaN	NaN	1.0046	0.46795	NaN	0.35482	NaN	0.41396	0.1403	0.052012	0.69004	0.50009	0.25321	0.03941	1.1172	0.42911	NaN	NaN	0.68928	80.605	NaN	300.66	NaN	97.254	184.63	110.93	79.219	95.254	83.273
pheS	0.74445	Phenylalanine--tRNA ligase alpha subunit	pld2	36.831	1.2247	67.606	182	NaN	0.041124	NaN	0.072438	NaN	5.7285	0.094011	0.73284	0.41829	3.6085	NaN	0.48216	NaN	2.934	NaN	0.33363	NaN	0.068595	NaN	0.14987	NaN	9.4087	0.033697	0.48759	0.4817	5.908	NaN	0.75833	NaN	5.7564	NaN	0.29632	NaN	204.48	NaN	78.049	NaN	30.137	265.27	54.1	14.403	120.46
pheT	0.5877	Phenylalanine--tRNA ligase beta subunit	pld2	87.377	0.91017	83.86	335	1.4239	NaN	NaN	NaN	NaN	0.64663	NaN	0.087054	NaN	0.57666	0.090318	0.034162	1.4114	0.70632	0.48052	0.03816	0.75268	NaN	NaN	NaN	NaN	1.1339	NaN	0.20672	NaN	0.931	0.023482	0.051515	1.9794	1.2735	0.59223	0.025464	145.76	NaN	NaN	NaN	NaN	88.159	NaN	139.83	NaN	81.414
prfA	0.48506	Peptide chain release factor 1	pld1	40.517	0.14033	91.732	154	0.43062	NaN	NaN	NaN	0.36055	NaN	NaN	0.17366	0.51011	NaN	NaN	0.18029	0.57426	NaN	NaN	0.24127	0.069061	NaN	NaN	NaN	0.054956	NaN	NaN	0.13954	0.076203	NaN	NaN	0.26975	0.094659	NaN	NaN	0.080002	113.79	NaN	NaN	NaN	56.251	NaN	NaN	81.475	99.962	NaN
prfB	7.6031	Peptide chain release factor 2	pld3	41.25	3.2571	106.34	111	NaN	NaN	6.9922	0.43126	NaN	NaN	7.4125	4.3814	NaN	NaN	11.814	2.8362	NaN	NaN	5.9732	4.0611	NaN	NaN	5.4649	0.55921	NaN	NaN	3.018	4.5904	NaN	NaN	2.6415	4.0335	NaN	NaN	2.5737	2.2538	NaN	NaN	136.67	19.937	NaN	NaN	127.25	133.19	NaN	NaN
prfC	0.075235	Peptide chain release factor 3	pld3	59.573	0.048584	111.05	97	NaN	NaN	0.075235	0.015429	0.1818	NaN	0.1169	0.047477	NaN	NaN	0.07432	0.04025	NaN	NaN	0.090236	0.048158	NaN	NaN	0.064948	0.0231	0.1703	NaN	0.08374	0.14285	NaN	NaN	0.033823	0.060439	NaN	NaN	0.046574	0.040298	NaN	NaN	70.839	219.57	50.924	NaN	61.166	121.42	NaN	NaN
proS	0.49407	Proline--tRNA ligase	pld3	63.692	0.31172	68.656	240	NaN	NaN	0.54638	NaN	NaN	0.15537	0.49614	0.24464	0.012411	NaN	0.54249	0.16056	NaN	NaN	0.63009	0.30454	NaN	NaN	0.44055	NaN	NaN	0.16025	0.35839	0.37498	0.013323	NaN	0.24188	0.18485	NaN	NaN	0.44833	0.25439	NaN	NaN	68.914	NaN	NaN	127.06	62.016	77.773	73.052	NaN
serS	0.86084	Serine--tRNA ligase	pld1	48.413	0.47253	110.37	265	1.0698	1.183	NaN	0.43496	0.86353	NaN	NaN	0.42214	1.5269	NaN	0.19068	0.5425	1.4353	1.067	NaN	0.67301	0.33315	1.3328	NaN	1.2437	0.28827	NaN	NaN	0.4792	0.4361	NaN	0.13463	0.82258	0.40226	1.2438	NaN	0.57032	96.354	159.41	NaN	120.06	99.455	NaN	NaN	102.69	110.24	NaN
thrS	3.3124	Threonine--tRNA ligase	pld1	74.013	1.4424	74.044	353	4.1389	0.33894	NaN	0.47404	4.7883	0.2501	0.42323	1.824	5.0597	0.59247	0.22166	2.4457	4.011	NaN	NaN	2.048	0.96525	0.48534	NaN	0.70972	1.0793	0.42623	0.39861	1.8924	1.0144	0.97655	0.30904	3.0162	0.68665	NaN	NaN	1.1978	68.349	64.669	NaN	90.18	60.444	129.11	202.83	62.388	93.231	295.49
trpS	17.894	Tryptophan--tRNA ligase	pld1	37.437	4.9427	77.642	118	31.398	NaN	NaN	NaN	14.817	0.35031	NaN	10.291	32.425	1.1862	NaN	17.476	30.054	1.0271	NaN	13.458	7.5359	NaN	NaN	NaN	3.327	0.62883	NaN	14.366	4.7074	1.9321	NaN	12.149	3.2355	1.7664	NaN	3.2693	96.365	NaN	NaN	NaN	81.905	13.501	NaN	109.23	96.727	1.9943
tsf	0.65618	Elongation factor Ts	pld2	30.423	1.0514	70.167	413	NaN	0.035318	NaN	0.010864	NaN	0.54905	NaN	0.11394	NaN	0.7761	0.17268	0.06806	NaN	0.7376	0.16599	0.077805	NaN	0.050574	NaN	0.016265	NaN	0.93067	NaN	0.34796	NaN	1.4722	0.015712	0.074154	NaN	1.418	0.015341	0.063309	NaN	188.37	NaN	153.36	NaN	60.373	NaN	68.503	NaN	59.553
tufB;tufA	0.30273	Elongation factor Tu 2;Elongation factor Tu 1	ex	43.313	0.30332	158.76	107	0.23756	NaN	0.34729	0.1186	NaN	NaN	0.3357	0.16211	NaN	0.1835	0.23044	0.15439	0.55603	1.0286	0.26747	0.15775	0.056349	NaN	0.43061	0.14723	NaN	NaN	0.27265	0.15729	NaN	0.30298	0.16193	0.19169	0.28242	1.6064	0.25854	0.17417	365.16	NaN	41.489	250.4	NaN	NaN	55.319	105.34	NaN	260.18
tyrS	5.0046	Tyrosine--tRNA ligase	pld1	47.526	2.6381	65.976	92	7.9596	NaN	NaN	NaN	4.8734	NaN	NaN	2.7478	9.8423	NaN	NaN	3.7147	10.136	NaN	NaN	4.818	1.8881	NaN	NaN	NaN	1.5774	NaN	NaN	7.9929	2.2836	NaN	NaN	4.7217	1.839	NaN	NaN	3.3535	56.776	NaN	NaN	NaN	100.79	NaN	NaN	86.876	86.083	NaN
valS	5.0047	Valine--tRNA ligase	pld1	108.19	1.8179	103.12	293	8.517	0.03192	NaN	NaN	3.4257	NaN	0.35641	6.1553	7.4005	0.59151	NaN	8.1341	8.8745	0.37333	0.72539	5.7565	1.6429	0.062018	NaN	NaN	0.90779	NaN	0.37263	4.2707	1.0132	1.0021	NaN	9.7525	1.5755	0.37079	0.13251	4.1221	115.75	72.93	NaN	NaN	99.845	NaN	88.562	119.09	139.05	73.851
[truncated: 57 more columns]

## Sheet: proteinGroups
Protein IDs	Majority protein IDs	Peptide counts (all)	Peptide counts (razor+unique)	Peptide counts (unique)	Protein names	Gene names	plasmid	Fasta headers	Number of proteins	Peptides	Razor + unique peptides	Unique peptides	Peptides A01	Peptides A02	Peptides A03	Peptides A04	Peptides B01	Peptides B02	Peptides B03	Peptides B04	Peptides C01	Peptides C02	Peptides C03	Peptides C04	Peptides D01	Peptides D02	Peptides D03	Peptides D04	Razor + unique peptides A01	Razor + unique peptides A02	Razor + unique peptides A03	Razor + unique peptides A04	Razor + unique peptides B01	Razor + unique peptides B02	Razor + unique peptides B03	Razor + unique peptides B04	Razor + unique peptides C01	Razor + unique peptides C02	Razor + unique peptides C03	Razor + unique peptides C04	Razor + unique peptides D01	Razor + unique peptides D02	Razor + unique peptides D03	Razor + unique peptides D04	Unique peptides A01	Unique peptides A02	Unique peptides A03	Unique peptides A04	Unique peptides B01
P27298	P27298	7	7	7	Oligopeptidase A	prlC		sp|P27298|OPDA_ECOLI Oligopeptidase A OS=Escherichia coli (strain K12) OX=83333 GN=prlC PE=3 SV=3	1	7	7	7	1	2	2	3	2	3	1	2	2	2	1	1	2	2	1	1	1	2	2	3	2	3	1	2	2	2	1	1	2	2	1	1	1	2	2	3	2
P00957	P00957	86	86	86	Alanine--tRNA ligase	alaS	pLD2	sp|P00957|SYA_ECOLI Alanine--tRNA ligase OS=Escherichia coli (strain K12) OX=83333 GN=alaS PE=1 SV=2	1	86	86	86	56	48	51	51	55	57	53	57	71	74	71	73	69	69	68	69	56	48	51	51	55	57	53	57	71	74	71	73	69	69	68	69	56	48	51	51	55
P11875	P11875	46	46	46	Arginine--tRNA ligase	argS	pLD1	sp|P11875|SYR_ECOLI Arginine--tRNA ligase OS=Escherichia coli (strain K12) OX=83333 GN=argS PE=1 SV=1	1	46	46	46	30	19	22	21	31	23	21	31	43	30	31	39	40	29	28	37	30	19	22	21	31	23	21	31	43	30	31	39	40	29	28	37	30	19	22	21	31
P0A8M0	P0A8M0	33	33	33	Asparagine--tRNA ligase	asnS	pLD3	sp|P0A8M0|SYN_ECOLI Asparagine--tRNA ligase OS=Escherichia coli (strain K12) OX=83333 GN=asnS PE=1 SV=2	1	33	33	33	23	29	20	27	26	27	25	26	28	30	28	29	28	29	28	27	23	29	20	27	26	27	25	26	28	30	28	29	28	29	28	27	23	29	20	27	26
P0A7J3	P0A7J3	18	18	18	50S ribosomal protein L10	rplJ		sp|P0A7J3|RL10_ECOLI 50S ribosomal protein L10 OS=Escherichia coli (strain K12) OX=83333 GN=rplJ PE=1 SV=2	1	18	18	18	8	9	9	9	9	10	10	10	12	14	17	14	13	15	12	14	8	9	9	9	9	10	10	10	12	14	17	14	13	15	12	14	8	9	9	9	9
P37197	P37197	1	1	1	Probable cytochrome c peroxidase	yhjA		sp|P37197|YHJA_ECOLI Probable cytochrome c peroxidase OS=Escherichia coli (strain K12) OX=83333 GN=yhjA PE=4 SV=1	1	1	1	1	0	0	1	1	0	0	1	1	1	0	1	1	1	1	1	1	0	0	1	1	0	0	1	1	1	0	1	1	1	1	1	1	0	0	1	1	0
P45578	P45578	8	8	8	S-ribosylhomocysteine lyase	luxS		sp|P45578|LUXS_ECOLI S-ribosylhomocysteine lyase OS=Escherichia coli (strain K12) OX=83333 GN=luxS PE=1 SV=3	1	8	8	8	2	3	2	5	3	2	2	2	2	1	1	1	2	1	1	4	2	3	2	5	3	2	2	2	2	1	1	1	2	1	1	4	2	3	2	5	3
P21889	P21889	55	55	55	Aspartate--tRNA ligase	aspS	pLD3	sp|P21889|SYD_ECOLI Aspartate--tRNA ligase OS=Escherichia coli (strain K12) OX=83333 GN=aspS PE=1 SV=1	1	55	55	55	35	38	39	33	38	35	40	38	42	42	51	49	40	40	50	46	35	38	39	33	38	35	40	38	42	42	51	49	40	40	50	46	35	38	39	33	38
P0A7S9	P0A7S9	15	15	15	30S ribosomal protein S13	rpsM		sp|P0A7S9|RS13_ECOLI 30S ribosomal protein S13 OS=Escherichia coli (strain K12) OX=83333 GN=rpsM PE=1 SV=2	1	15	15	15	10	10	10	10	10	10	10	10	14	14	15	14	14	15	14	14	10	10	10	10	10	10	10	10	14	14	15	14	14	15	14	14	10	10	10	10	10
P21888	P21888	37	37	37	Cysteine--tRNA ligase	cysS	pLD1	sp|P21888|SYC_ECOLI Cysteine--tRNA ligase OS=Escherichia coli (strain K12) OX=83333 GN=cysS PE=1 SV=2	1	37	37	37	24	18	16	19	27	19	16	27	36	20	16	32	33	14	18	31	24	18	16	19	27	19	16	27	36	20	16	32	33	14	18	31	24	18	16	19	27
P23882	P23882	27	27	27	Methionyl-tRNA formyltransferase	fmt	pLD2	sp|P23882|FMT_ECOLI Methionyl-tRNA formyltransferase OS=Escherichia coli (strain K12) OX=83333 GN=fmt PE=1 SV=4	1	27	27	27	17	18	17	18	18	21	19	19	21	26	23	22	22	25	22	23	17	18	17	18	18	21	19	19	21	26	23	22	22	25	22	23	17	18	17	18	18
P0A7J7	P0A7J7	9	9	9	50S ribosomal protein L11	rplK		sp|P0A7J7|RL11_ECOLI 50S ribosomal protein L11 OS=Escherichia coli (strain K12) OX=83333 GN=rplK PE=1 SV=2	1	9	9	9	7	7	6	7	7	5	6	6	7	7	8	8	8	8	8	8	7	7	6	7	7	5	6	6	7	7	8	8	8	8	8	8	7	7	6	7	7
P0A7K2	P0A7K2	17	17	17	50S ribosomal protein L7/L12	rplL		sp|P0A7K2|RL7_ECOLI 50S ribosomal protein L7/L12 OS=Escherichia coli (strain K12) OX=83333 GN=rplL PE=1 SV=2	1	17	17	17	8	9	9	9	9	9	10	9	13	14	14	14	14	13	12	14	8	9	9	9	9	9	10	9	13	14	14	14	14	13	12	14	8	9	9	9	9
P0A805	P0A805	17	17	17	Ribosome-recycling factor	frr	pLD3	sp|P0A805|RRF_ECOLI Ribosome-recycling factor OS=Escherichia coli (strain K12) OX=83333 GN=frr PE=1 SV=1	1	17	17	17	8	10	10	9	8	9	10	9	12	12	15	12	12	12	13	12	8	10	10	9	8	9	10	9	12	12	15	12	12	12	13	12	8	10	10	9	8
P0A6M8	P0A6M8	47	47	47	Elongation factor G	fusA	pLD3	sp|P0A6M8|EFG_ECOLI Elongation factor G OS=Escherichia coli (strain K12) OX=83333 GN=fusA PE=1 SV=2	1	47	47	47	33	33	33	33	34	34	34	35	42	42	43	41	39	42	41	40	33	33	33	33	34	34	34	35	42	42	43	41	39	42	41	40	33	33	33	33	34
P60438	P60438	26	26	26	50S ribosomal protein L3	rplC		sp|P60438|RL3_ECOLI 50S ribosomal protein L3 OS=Escherichia coli (strain K12) OX=83333 GN=rplC PE=1 SV=1	1	26	26	26	14	15	13	13	17	14	14	16	20	21	20	16	17	17	20	17	14	15	13	13	17	14	14	16	20	21	20	16	17	17	20	17	14	15	13	13	17
P0A7L0	P0A7L0	29	29	29	50S ribosomal protein L1	rplA		sp|P0A7L0|RL1_ECOLI 50S ribosomal protein L1 OS=Escherichia coli (strain K12) OX=83333 GN=rplA PE=1 SV=2	1	29	29	29	19	21	19	21	21	21	20	20	23	25	24	25	26	24	23	22	19	21	19	21	21	21	20	20	23	25	24	25	26	24	23	22	19	21	19	21	21
P00962	P00962	41	41	41	Glutamine--tRNA ligase	glnS	pLD1	sp|P00962|SYQ_ECOLI Glutamine--tRNA ligase OS=Escherichia coli (strain K12) OX=83333 GN=glnS PE=1 SV=3	1	41	41	41	24	17	23	19	27	23	20	26	31	28	28	28	32	23	28	28	24	17	23	19	27	23	20	26	31	28	28	28	32	23	28	28	24	17	23	19	27
P0A7R5	P0A7R5	12	12	12	30S ribosomal protein S10	rpsJ		sp|P0A7R5|RS10_ECOLI 30S ribosomal protein S10 OS=Escherichia coli (strain K12) OX=83333 GN=rpsJ PE=1 SV=1	1	12	12	12	8	8	7	8	9	9	8	8	12	11	12	11	9	10	11	10	8	8	7	8	9	9	8	8	12	11	12	11	9	10	11	10	8	8	7	8	9
P0A7V3	P0A7V3	23	23	23	30S ribosomal protein S3	rpsC		sp|P0A7V3|RS3_ECOLI 30S ribosomal protein S3 OS=Escherichia coli (strain K12) OX=83333 GN=rpsC PE=1 SV=2	1	23	23	23	14	14	15	14	14	14	15	14	19	18	18	20	20	18	18	19	14	14	15	14	14	14	15	14	19	18	18	20	20	18	18	19	14	14	15	14	14
P0A7R1	P0A7R1	20	20	20	50S ribosomal protein L9	rplI		sp|P0A7R1|RL9_ECOLI 50S ribosomal protein L9 OS=Escherichia coli (strain K12) OX=83333 GN=rplI PE=1 SV=1	1	20	20	20	12	11	12	12	12	12	13	13	14	17	18	16	17	16	18	17	12	11	12	12	12	12	13	13	14	17	18	16	17	16	18	17	12	11	12	12	12
P02413	P02413	13	13	13	50S ribosomal protein L15	rplO		sp|P02413|RL15_ECOLI 50S ribosomal protein L15 OS=Escherichia coli (strain K12) OX=83333 GN=rplO PE=1 SV=1	1	13	13	13	6	9	7	8	6	7	6	5	9	11	10	8	10	10	10	11	6	9	7	8	6	7	6	5	9	11	10	8	10	10	10	11	6	9	7	8	6
P04805	P04805	37	37	37	Glutamate--tRNA ligase	gltX	pLD3	sp|P04805|SYE_ECOLI Glutamate--tRNA ligase OS=Escherichia coli (strain K12) OX=83333 GN=gltX PE=1 SV=1	1	37	37	37	21	23	26	22	23	21	26	26	29	28	36	30	30	28	33	32	21	23	26	22	23	21	26	26	29	28	36	30	30	28	33	32	21	23	26	22	23
P02359	P02359	17	17	17	30S ribosomal protein S7	rpsG		sp|P02359|RS7_ECOLI 30S ribosomal protein S7 OS=Escherichia coli (strain K12) OX=83333 GN=rpsG PE=1 SV=3	1	17	17	17	12	10	10	10	12	10	13	11	16	16	14	14	13	14	14	15	12	10	10	10	12	10	13	11	16	16	14	14	13	14	14	15	12	10	10	10	12
P00960	P00960	16	16	16	Glycine--tRNA ligase alpha subunit	glyQ	pLD3	sp|P00960|SYGA_ECOLI Glycine--tRNA ligase alpha subunit OS=Escherichia coli (strain K12) OX=83333 GN=glyQ PE=1 SV=2	1	16	16	16	6	6	13	8	9	6	12	12	8	7	15	11	8	7	13	15	6	6	13	8	9	6	12	12	8	7	15	11	8	7	13	15	6	6	13	8	9
P00961	P00961	62	62	62	Glycine--tRNA ligase beta subunit	glyS	pLD3	sp|P00961|SYGB_ECOLI Glycine--tRNA ligase beta subunit OS=Escherichia coli (strain K12) OX=83333 GN=glyS PE=1 SV=4	1	62	62	62	41	43	45	42	43	42	47	46	47	45	52	47	45	47	55	50	41	43	45	42	43	42	47	46	47	45	52	47	45	47	55	50	41	43	45	42	43
P0ACD4	P0ACD4	3	3	3	Iron-sulfur cluster assembly scaffold protein IscU	iscU		sp|P0ACD4|ISCU_ECOLI Iron-sulfur cluster assembly scaffold protein IscU OS=Escherichia coli (strain K12) OX=83333 GN=iscU PE=1 SV=1	1	3	3	3	1	1	1	0	1	1	2	0	1	1	1	0	0	0	2	1	1	1	1	0	1	1	2	0	1	1	1	0	0	0	2	1	1	1	1	0	1
P68919	P68919	12	12	12	50S ribosomal protein L25	rplY		sp|P68919|RL25_ECOLI 50S ribosomal protein L25 OS=Escherichia coli (strain K12) OX=83333 GN=rplY PE=1 SV=1	1	12	12	12	11	12	11	11	12	12	11	11	10	10	10	10	9	9	10	9	11	12	11	11	12	12	11	11	10	10	10	10	9	9	10	9	11	12	11	11	12
P0A7L3	P0A7L3	11	11	11	50S ribosomal protein L20	rplT		sp|P0A7L3|RL20_ECOLI 50S ribosomal protein L20 OS=Escherichia coli (strain K12) OX=83333 GN=rplT PE=1 SV=2	1	11	11	11	7	10	10	9	9	9	9	8	8	7	9	9	9	7	9	7	7	10	10	9	9	9	9	8	8	7	9	9	9	7	9	7	7	10	10	9	9
P0AA10	P0AA10	19	19	19	50S ribosomal protein L13	rplM		sp|P0AA10|RL13_ECOLI 50S ribosomal protein L13 OS=Escherichia coli (strain K12) OX=83333 GN=rplM PE=1 SV=1	1	19	19	19	12	11	11	11	11	13	11	13	14	16	14	14	17	16	15	14	12	11	11	11	11	13	11	13	14	16	14	14	17	16	15	14	12	11	11	11	11
P21499	P21499	32	32	32	Ribonuclease R	rnr		sp|P21499|RNR_ECOLI Ribonuclease R OS=Escherichia coli (strain K12) OX=83333 GN=rnr PE=1 SV=2	1	32	32	32	7	11	12	10	17	11	10	8	10	11	13	10	12	15	12	11	7	11	12	10	17	11	10	8	10	11	13	10	12	15	12	11	7	11	12	10	17
P60906	P60906	39	39	39	Histidine--tRNA ligase	hisS	pLD1	sp|P60906|SYH_ECOLI Histidine--tRNA ligase OS=Escherichia coli (strain K12) OX=83333 GN=hisS PE=1 SV=2	1	39	39	39	30	20	24	21	29	25	23	27	36	29	28	34	33	29	29	30	30	20	24	21	29	25	23	27	36	29	28	34	33	29	29	30	30	20	24	21	29
P0A7K6	P0A7K6	17	17	17	50S ribosomal protein L19	rplS		sp|P0A7K6|RL19_ECOLI 50S ribosomal protein L19 OS=Escherichia coli (strain K12) OX=83333 GN=rplS PE=1 SV=2	1	17	17	17	11	11	11	11	12	10	10	11	15	14	14	14	13	9	13	10	11	11	11	11	12	10	10	11	15	14	14	14	13	9	13	10	11	11	11	11	12
P0A794	P0A794	2	2	2	Pyridoxine 5-phosphate synthase	pdxJ		sp|P0A794|PDXJ_ECOLI Pyridoxine 5-phosphate synthase OS=Escherichia coli (strain K12) OX=83333 GN=pdxJ PE=1 SV=2	1	2	2	2	0	1	1	0	0	0	1	1	0	0	1	1	0	0	0	0	0	1	1	0	0	0	1	1	0	0	1	1	0	0	0	0	0	1	1	0	0
P02358	P02358	11	11	11	30S ribosomal protein S6;30S ribosomal protein S6, fully modified isoform;30S ribosomal protein S6, non-modified isoform	rpsF		sp|P02358|RS6_ECOLI 30S ribosomal protein S6 OS=Escherichia coli (strain K12) OX=83333 GN=rpsF PE=1 SV=1	1	11	11	11	5	8	6	6	8	8	6	9	8	11	9	8	10	9	8	9	5	8	6	6	8	8	6	9	8	11	9	8	10	9	8	9	5	8	6	6	8
P08956	P08956	3	3	3	Type I restriction enzyme EcoKI R protein	hsdR		sp|P08956|T1RK_ECOLI Type I restriction enzyme EcoKI R protein OS=Escherichia coli (strain K12) OX=83333 GN=hsdR PE=3 SV=3	1	3	3	3	1	0	0	0	1	0	0	1	2	1	0	1	1	0	1	1	1	0	0	0	1	0	0	1	2	1	0	1	1	0	1	1	1	0	0	0	1
P00956	P00956	76	76	76	Isoleucine--tRNA ligase	ileS	pLD2	sp|P00956|SYI_ECOLI Isoleucine--tRNA ligase OS=Escherichia coli (strain K12) OX=83333 GN=ileS PE=1 SV=5	1	76	76	76	49	55	51	54	56	59	51	55	63	70	63	63	58	61	59	56	49	55	51	54	56	59	51	55	63	70	63	63	58	61	59	56	49	55	51	54	56
P77170;P0ADI0	P77170;P0ADI0	1;1	1;1	1;1	Putative DNA-invertase from lambdoid prophage Qin;Putative DNA-invertase from lambdoid prophage Rac	pinQ;pinR		sp|P77170|PINQ_ECOLI Serine recombinase PinQ OS=Escherichia coli (strain K12) OX=83333 GN=pinQ PE=3 SV=1;sp|P0ADI0|PINR_ECOLI Serine recombinase PinR OS=Escherichia coli (strain K12) OX=83333 GN=pinR PE=1 SV=1	2	1	1	1	0	0	0	0	0	0	0	0	1	1	0	0	1	1	1	1	0	0	0	0	0	0	0	0	1	1	0	0	1	1	1	1	0	0	0	0	0
P0A7W1	P0A7W1	15	15	15	30S ribosomal protein S5	rpsE		sp|P0A7W1|RS5_ECOLI 30S ribosomal protein S5 OS=Escherichia coli (strain K12) OX=83333 GN=rpsE PE=1 SV=2	1	15	15	15	7	8	8	9	8	9	8	8	12	11	10	12	12	13	11	11	7	8	8	9	8	9	8	8	12	11	10	12	12	13	11	11	7	8	8	9	8
P0A7V8	P0A7V8	22	22	22	30S ribosomal protein S4	rpsD		sp|P0A7V8|RS4_ECOLI 30S ribosomal protein S4 OS=Escherichia coli (strain K12) OX=83333 GN=rpsD PE=1 SV=2	1	22	22	22	13	15	13	13	12	14	13	14	19	18	20	19	18	15	17	17	13	15	13	13	12	14	13	14	19	18	20	19	18	15	17	17	13	15	13	13	12
P69222	P69222	6	6	6	Translation initiation factor IF-1	infA	pLD2	sp|P69222|IF1_ECOLI Translation initiation factor IF-1 OS=Escherichia coli (strain K12) OX=83333 GN=infA PE=1 SV=2	1	6	6	6	4	4	4	4	4	4	4	4	6	6	6	6	5	6	5	5	4	4	4	4	4	4	4	4	6	6	6	6	5	6	5	5	4	4	4	4	4
P0A705;P0A705-3;P0A705-2	P0A705;P0A705-3;P0A705-2	67;54;54	67;54;54	67;54;54	Translation initiation factor IF-2	infB	pLD3	sp|P0A705|IF2_ECOLI Translation initiation factor IF-2 OS=Escherichia coli (strain K12) OX=83333 GN=infB PE=1 SV=1;sp|P0A705-3|IF2_ECOLI Isoform Beta of Translation initiation factor IF-2 OS=Escherichia coli (strain K12) OX=83333 GN=infB;sp|P0A705-2|IF2_E	3	67	67	67	36	37	42	34	37	41	43	41	52	50	60	52	49	45	52	49	36	37	42	34	37	41	43	41	52	50	60	52	49	45	52	49	36	37	42	34	37
P60422	P60422	26	26	26	50S ribosomal protein L2	rplB		sp|P60422|RL2_ECOLI 50S ribosomal protein L2 OS=Escherichia coli (strain K12) OX=83333 GN=rplB PE=1 SV=2	1	26	26	26	17	15	18	16	16	16	17	18	19	20	19	17	20	18	19	19	17	15	18	16	16	16	17	18	19	20	19	17	20	18	19	19	17	15	18	16	16
P0AG44	P0AG44	10	10	10	50S ribosomal protein L17	rplQ		sp|P0AG44|RL17_ECOLI 50S ribosomal protein L17 OS=Escherichia coli (strain K12) OX=83333 GN=rplQ PE=1 SV=1	1	10	10	10	5	5	6	6	6	6	6	6	8	9	9	8	8	8	9	7	5	5	6	6	6	6	6	6	8	9	9	8	8	8	9	7	5	5	6	6	6
P27302;P33570	P27302	19;2	19;2	19;2	Transketolase 1	tktA		sp|P27302|TKT1_ECOLI Transketolase 1 OS=Escherichia coli (strain K12) OX=83333 GN=tktA PE=1 SV=5	2	19	19	19	3	7	5	4	7	3	4	4	10	9	5	6	10	9	8	7	3	7	5	4	7	3	4	4	10	9	5	6	10	9	8	7	3	7	5	4	7
P0ADY3	P0ADY3	12	12	12	50S ribosomal protein L14	rplN		sp|P0ADY3|RL14_ECOLI 50S ribosomal protein L14 OS=Escherichia coli (strain K12) OX=83333 GN=rplN PE=1 SV=1	1	12	12	12	8	8	8	6	9	8	5	8	9	10	10	7	8	9	8	7	8	8	8	6	9	8	5	8	9	10	10	7	8	9	8	7	8	8	8	6	9
P61175	P61175	14	14	14	50S ribosomal protein L22	rplV		sp|P61175|RL22_ECOLI 50S ribosomal protein L22 OS=Escherichia coli (strain K12) OX=83333 GN=rplV PE=1 SV=1	1	14	14	14	8	10	10	10	10	10	10	9	13	14	12	11	12	13	10	9	8	10	10	10	10	10	10	9	13	14	12	11	12	13	10	9	8	10	10	10	10
P0A707	P0A707	14	14	14	Translation initiation factor IF-3;Translation initiation factor IF-3, N-terminally processed;Translation initiation factor IF-3S	infC	pLD2	sp|P0A707|IF3_ECOLI Translation initiation factor IF-3 OS=Escherichia coli (strain K12) OX=83333 GN=infC PE=1 SV=1	1	14	14	14	8	7	8	9	9	9	9	8	12	13	11	10	9	11	9	9	8	7	8	9	9	9	9	8	12	13	11	10	9	11	9	9	8	7	8	9	9
P0A7N1	P0A7N1	3	3	3	50S ribosomal protein L31 type B	ykgM		sp|P0A7N1|RL31B_ECOLI 50S ribosomal protein L31 type B OS=Escherichia coli (strain K12) OX=83333 GN=ykgM PE=1 SV=1	1	3	3	3	1	1	2	3	2	2	1	2	1	2	1	1	1	2	1	2	1	1	2	3	2	2	1	2	1	2	1	1	1	2	1	2	1	1	2	3	2
P07813	P07813	63	63	63	Leucine--tRNA ligase	leuS	pLD1	sp|P07813|SYL_ECOLI Leucine--tRNA ligase OS=Escherichia coli (strain K12) OX=83333 GN=leuS PE=1 SV=2	1	63	63	63	44	34	38	38	51	36	36	43	59	40	41	48	58	35	42	52	44	34	38	38	51	36	36	43	59	40	41	48	58	35	42	52	44	34	38	38	51
P0A7L8	P0A7L8	7	7	7	50S ribosomal protein L27	rpmA		sp|P0A7L8|RL27_ECOLI 50S ribosomal protein L27 OS=Escherichia coli (strain K12) OX=83333 GN=rpmA PE=1 SV=2	1	7	7	7	3	4	3	4	4	4	3	4	4	5	5	4	5	5	4	4	3	4	3	4	4	4	3	4	4	5	5	4	5	5	4	4	3	4	3	4	4
P0A7U3	P0A7U3	7	7	7	30S ribosomal protein S19	rpsS		sp|P0A7U3|RS19_ECOLI 30S ribosomal protein S19 OS=Escherichia coli (strain K12) OX=83333 GN=rpsS PE=1 SV=2	1	7	7	7	6	5	5	4	6	6	5	6	6	5	7	5	6	6	7	6	6	5	5	4	6	6	5	6	6	5	7	5	6	6	7	6	6	5	5	4	6
P0A9J0	P0A9J0	2	2	2	Ribonuclease G	rng		sp|P0A9J0|RNG_ECOLI Ribonuclease G OS=Escherichia coli (strain K12) OX=83333 GN=rng PE=1 SV=2	1	2	2	2	0	0	0	0	0	0	1	0	0	0	0	0	0	1	0	1	0	0	0	0	0	0	1	0	0	0	0	0	0	1	0	1	0	0	0	0	0
P0A7N4	P0A7N4	6	6	6	50S ribosomal protein L32	rpmF		sp|P0A7N4|RL32_ECOLI 50S ribosomal protein L32 OS=Escherichia coli (strain K12) OX=83333 GN=rpmF PE=1 SV=2	1	6	6	6	4	4	4	3	4	4	4	3	6	5	4	4	4	3	4	3	4	4	4	3	4	4	4	3	6	5	4	4	4	3	4	3	4	4	4	3	4
P0ADZ4	P0ADZ4	7	7	7	30S ribosomal protein S15	rpsO		sp|P0ADZ4|RS15_ECOLI 30S ribosomal protein S15 OS=Escherichia coli (strain K12) OX=83333 GN=rpsO PE=1 SV=2	1	7	7	7	6	6	5	6	5	7	5	5	6	5	5	6	5	6	6	6	6	6	5	6	5	7	5	5	6	5	5	6	5	6	6	6	6	6	5	6	5
P0AG55	P0AG55	16	16	16	50S ribosomal protein L6	rplF		sp|P0AG55|RL6_ECOLI 50S ribosomal protein L6 OS=Escherichia coli (strain K12) OX=83333 GN=rplF PE=1 SV=2	1	16	16	16	12	13	13	13	14	13	12	13	12	13	14	14	13	14	13	14	12	13	13	13	14	13	12	13	12	13	14	14	13	14	13	14	12	13	13	13	14
P0A7M2	P0A7M2	7	7	7	50S ribosomal protein L28	rpmB		sp|P0A7M2|RL28_ECOLI 50S ribosomal protein L28 OS=Escherichia coli (strain K12) OX=83333 GN=rpmB PE=1 SV=2	1	7	7	7	4	5	5	6	5	4	6	4	4	5	5	4	5	6	5	6	4	5	5	6	5	4	6	4	4	5	5	4	5	6	5	6	4	5	5	6	5
P68767	P68767	14	14	14	Cytosol aminopeptidase	pepA		sp|P68767|AMPA_ECOLI Cytosol aminopeptidase OS=Escherichia coli (strain K12) OX=83333 GN=pepA PE=1 SV=1	1	14	14	14	4	4	9	5	7	6	7	6	3	6	4	2	3	9	4	4	4	4	9	5	7	6	7	6	3	6	4	2	3	9	4	4	4	4	9	5	7
P0A8N3	P0A8N3	45	45	32	Lysine--tRNA ligase	lysS	pLD1	sp|P0A8N3|SYK1_ECOLI Lysine--tRNA ligase OS=Escherichia coli (strain K12) OX=83333 GN=lysS PE=1 SV=2	1	45	45	32	33	11	10	13	31	14	12	30	42	14	13	37	41	13	12	37	33	11	10	13	31	14	12	30	42	14	13	37	41	13	12	37	22	2	2	4	20
P00959	P00959	49	49	49	Methionine--tRNA ligase	metG	pLD1	sp|P00959|SYM_ECOLI Methionine--tRNA ligase OS=Escherichia coli (strain K12) OX=83333 GN=metG PE=1 SV=2	1	49	49	49	37	30	33	28	40	31	30	35	40	38	33	39	43	33	33	41	37	30	33	28	40	31	30	35	40	38	33	39	43	33	33	41	37	30	33	28	40
P0A7R9	P0A7R9	10	10	10	30S ribosomal protein S11	rpsK		sp|P0A7R9|RS11_ECOLI 30S ribosomal protein S11 OS=Escherichia coli (strain K12) OX=83333 GN=rpsK PE=1 SV=2	1	10	10	10	6	7	8	7	9	8	8	8	9	9	9	9	10	9	9	9	6	7	8	7	9	8	8	8	9	9	9	9	10	9	9	9	6	7	8	7	9
P0A8V6	P0A8V6	3	3	3	Fatty acid metabolism regulator protein	fadR		sp|P0A8V6|FADR_ECOLI Fatty acid metabolism regulator protein OS=Escherichia coli (strain K12) OX=83333 GN=fadR PE=1 SV=2	1	3	3	3	1	1	1	0	0	0	1	1	1	2	0	0	2	1	3	2	1	1	1	0	0	0	1	1	1	2	0	0	2	1	3	2	1	1	1	0	0
P21599	P21599	19	19	19	Pyruvate kinase II	pykA		sp|P21599|KPYK2_ECOLI Pyruvate kinase II OS=Escherichia coli (strain K12) OX=83333 GN=pykA PE=1 SV=3	1	19	19	19	7	6	8	5	7	6	5	6	5	5	6	7	5	5	9	6	7	6	8	5	7	6	5	6	5	5	6	7	5	5	9	6	7	6	8	5	7
P68679	P68679	6	6	6	30S ribosomal protein S21	rpsU		sp|P68679|RS21_ECOLI 30S ribosomal protein S21 OS=Escherichia coli (strain K12) OX=83333 GN=rpsU PE=1 SV=2	1	6	6	6	4	5	4	5	5	5	5	5	5	5	5	6	5	5	5	5	4	5	4	5	5	5	5	5	5	5	5	6	5	5	5	5	4	5	4	5	5
P08312	P08312	27	27	27	Phenylalanine--tRNA ligase alpha subunit	pheS	pLD2	sp|P08312|SYFA_ECOLI Phenylalanine--tRNA ligase alpha subunit OS=Escherichia coli (strain K12) OX=83333 GN=pheS PE=1 SV=2	1	27	27	27	18	17	16	18	16	25	17	19	21	24	18	23	22	24	20	24	18	17	16	18	16	25	17	19	21	24	18	23	22	24	20	24	18	17	16	18	16
CON__P04264	CON__P04264	14	14	9					1	14	14	9	4	1	1	2	0	0	2	1	10	4	5	3	8	1	1	3	4	1	1	2	0	0	2	1	10	4	5	3	8	1	1	3	3	0	0	1	0
P07395	P07395	56	56	56	Phenylalanine--tRNA ligase beta subunit	pheT	pLD2	sp|P07395|SYFB_ECOLI Phenylalanine--tRNA ligase beta subunit OS=Escherichia coli (strain K12) OX=83333 GN=pheT PE=1 SV=2	1	56	56	56	33	34	31	35	36	42	38	38	47	51	43	46	40	46	40	42	33	34	31	35	36	42	38	38	47	51	43	46	40	46	40	42	33	34	31	35	36
P0A7W7	P0A7W7	14	14	14	30S ribosomal protein S8	rpsH		sp|P0A7W7|RS8_ECOLI 30S ribosomal protein S8 OS=Escherichia coli (strain K12) OX=83333 GN=rpsH PE=1 SV=2	1	14	14	14	9	11	10	11	10	11	11	10	11	12	12	12	12	12	11	11	9	11	10	11	10	11	11	10	11	12	12	12	12	12	11	11	9	11	10	11	10
P0A7T7	P0A7T7	6	6	6	30S ribosomal protein S18	rpsR		sp|P0A7T7|RS18_ECOLI 30S ribosomal protein S18 OS=Escherichia coli (strain K12) OX=83333 GN=rpsR PE=1 SV=2	1	6	6	6	3	4	4	4	5	4	4	4	5	5	6	4	5	5	5	5	3	4	4	4	5	4	4	4	5	5	6	4	5	5	5	5	3	4	4	4	5
P0AG51	P0AG51	7	7	7	50S ribosomal protein L30	rpmD		sp|P0AG51|RL30_ECOLI 50S ribosomal protein L30 OS=Escherichia coli (strain K12) OX=83333 GN=rpmD PE=1 SV=2	1	7	7	7	3	3	4	4	4	4	4	4	6	6	6	4	5	5	6	6	3	3	4	4	4	4	4	4	6	6	6	4	5	5	6	6	3	3	4	4	4
P15288	P15288	9	9	9	Cytosol non-specific dipeptidase	pepD		sp|P15288|PEPD_ECOLI Cytosol non-specific dipeptidase OS=Escherichia coli (strain K12) OX=83333 GN=pepD PE=1 SV=3	1	9	9	9	2	2	3	3	3	3	4	3	3	3	1	2	4	4	3	3	2	2	3	3	3	3	4	3	3	3	1	2	4	4	3	3	2	2	3	3	3
P0A9X9	P0A9X9	4	4	3	Cold shock protein CspA	cspA		sp|P0A9X9|CSPA_ECOLI Cold shock protein CspA OS=Escherichia coli (strain K12) OX=83333 GN=cspA PE=1 SV=2	1	4	4	3	1	0	2	1	1	3	2	2	0	2	0	1	1	1	0	0	1	0	2	1	1	3	2	2	0	2	0	1	1	1	0	0	0	0	1	0	0
P0A9A9	P0A9A9	5	5	5	Ferric uptake regulation protein	fur		sp|P0A9A9|FUR_ECOLI Ferric uptake regulation protein OS=Escherichia coli (strain K12) OX=83333 GN=fur PE=1 SV=1	1	5	5	5	3	3	4	3	4	4	4	4	4	5	4	4	5	5	5	4	3	3	4	3	4	4	4	4	4	5	4	4	5	5	5	4	3	3	4	3	4
P0AG48	P0AG48	10	10	10	50S ribosomal protein L21	rplU		sp|P0AG48|RL21_ECOLI 50S ribosomal protein L21 OS=Escherichia coli (strain K12) OX=83333 GN=rplU PE=1 SV=1	1	10	10	10	5	5	5	4	5	4	4	5	6	7	8	7	7	7	8	7	5	5	5	4	5	4	4	5	6	7	8	7	7	7	8	7	5	5	5	4	5
P0A850	P0A850	36	36	36	Trigger factor	tig		sp|P0A850|TIG_ECOLI Trigger factor OS=Escherichia coli (strain K12) OX=83333 GN=tig PE=1 SV=1	1	36	36	36	19	20	17	17	19	19	16	20	28	25	28	25	22	26	25	26	19	20	17	17	19	19	16	20	28	25	28	25	22	26	25	26	19	20	17	17	19
P0A7S3	P0A7S3	8	8	8	30S ribosomal protein S12	rpsL		sp|P0A7S3|RS12_ECOLI 30S ribosomal protein S12 OS=Escherichia coli (strain K12) OX=83333 GN=rpsL PE=1 SV=2	1	8	8	8	6	6	7	6	7	7	7	7	7	5	7	7	5	6	7	7	6	6	7	6	7	7	7	7	7	5	7	7	5	6	7	7	6	6	7	6	7
P0C018	P0C018	10	10	10	50S ribosomal protein L18	rplR		sp|P0C018|RL18_ECOLI 50S ribosomal protein L18 OS=Escherichia coli (strain K12) OX=83333 GN=rplR PE=1 SV=1	1	10	10	10	5	8	7	9	8	8	7	8	8	8	8	8	6	7	8	8	5	8	7	9	8	8	7	8	8	8	8	8	6	7	8	8	5	8	7	9	8
P0AFG8	P0AFG8	53	53	53	Pyruvate dehydrogenase E1 component	aceE		sp|P0AFG8|ODP1_ECOLI Pyruvate dehydrogenase E1 component OS=Escherichia coli (strain K12) OX=83333 GN=aceE PE=1 SV=2	1	53	53	53	27	29	27	29	26	31	29	26	39	33	31	31	34	32	36	40	27	29	27	29	26	31	29	26	39	33	31	31	34	32	36	40	27	29	27	29	26
P0ADZ0	P0ADZ0	8	8	8	50S ribosomal protein L23	rplW		sp|P0ADZ0|RL23_ECOLI 50S ribosomal protein L23 OS=Escherichia coli (strain K12) OX=83333 GN=rplW PE=1 SV=1	1	8	8	8	4	4	5	5	4	5	4	4	6	6	5	5	6	5	7	5	4	4	5	5	4	5	4	4	6	6	5	5	6	5	7	5	4	4	5	5	4
P0A7I0	P0A7I0	27	27	27	Peptide chain release factor 1	prfA	pLD1	sp|P0A7I0|RF1_ECOLI Peptide chain release factor RF1 OS=Escherichia coli (strain K12) OX=83333 GN=prfA PE=1 SV=1	1	27	27	27	19	15	16	18	20	16	18	17	24	21	19	25	23	19	17	22	19	15	16	18	20	16	18	17	24	21	19	25	23	19	17	22	19	15	16	18	20
P0A6F5	P0A6F5	41	41	41	60 kDa chaperonin	groL		sp|P0A6F5|CH60_ECOLI 60 kDa chaperonin OS=Escherichia coli (strain K12) OX=83333 GN=groL PE=1 SV=2	1	41	41	41	19	25	21	20	23	24	22	19	34	27	28	29	31	23	27	26	19	25	21	20	23	24	22	19	34	27	28	29	31	23	27	26	19	25	21	20	23
P0AG59	P0AG59	7	7	7	30S ribosomal protein S14	rpsN		sp|P0AG59|RS14_ECOLI 30S ribosomal protein S14 OS=Escherichia coli (strain K12) OX=83333 GN=rpsN PE=1 SV=2	1	7	7	7	3	5	4	4	4	5	4	4	5	3	4	4	6	5	3	5	3	5	4	4	4	5	4	4	5	3	4	4	6	5	3	5	3	5	4	4	4
P0A7M9	P0A7M9	7	7	7	50S ribosomal protein L31	rpmE		sp|P0A7M9|RL31_ECOLI 50S ribosomal protein L31 OS=Escherichia coli (strain K12) OX=83333 GN=rpmE PE=1 SV=1	1	7	7	7	4	3	3	3	3	4	3	4	6	4	6	5	5	3	3	4	4	3	3	3	3	4	3	4	6	4	6	5	5	3	3	4	4	3	3	3	3
P0AD49	P0AD49	10	10	10	Ribosome-associated inhibitor A	raiA		sp|P0AD49|YFIA_ECOLI Ribosome-associated inhibitor A OS=Escherichia coli (strain K12) OX=83333 GN=raiA PE=1 SV=2	1	10	10	10	5	5	4	4	5	4	4	4	9	5	9	7	5	7	5	6	5	5	4	4	5	4	4	4	9	5	9	7	5	7	5	6	5	5	4	4	5
P07012	P07012	28	28	28	Peptide chain release factor 2	prfB	pLD3	sp|P07012|RF2_ECOLI Peptide chain release factor RF2 OS=Escherichia coli (strain K12) OX=83333 GN=prfB PE=1 SV=3	1	28	28	28	15	13	19	13	15	13	18	18	18	16	27	25	18	15	25	23	15	13	19	13	15	13	18	18	18	16	27	25	18	15	25	23	15	13	19	13	15
P0A9Q7	P0A9Q7	44	44	44	Aldehyde-alcohol dehydrogenase;Alcohol dehydrogenase;Acetaldehyde dehydrogenase [acetylating];Pyruvate-formate-lyase deactivase	adhE		sp|P0A9Q7|ADHE_ECOLI Aldehyde-alcohol dehydrogenase OS=Escherichia coli (strain K12) OX=83333 GN=adhE PE=1 SV=2	1	44	44	44	26	33	31	31	31	30	28	29	29	30	34	28	30	26	31	27	26	33	31	31	31	30	28	29	29	30	34	28	30	26	31	27	26	33	31	31	31
P0A7U7	P0A7U7	10	10	10	30S ribosomal protein S20	rpsT		sp|P0A7U7|RS20_ECOLI 30S ribosomal protein S20 OS=Escherichia coli (strain K12) OX=83333 GN=rpsT PE=1 SV=2	1	10	10	10	4	4	5	6	5	5	5	4	7	8	8	7	6	5	6	5	4	4	5	6	5	5	5	4	7	8	8	7	6	5	6	5	4	4	5	6	5
P60624	P60624	15	15	15	50S ribosomal protein L24	rplX		sp|P60624|RL24_ECOLI 50S ribosomal protein L24 OS=Escherichia coli (strain K12) OX=83333 GN=rplX PE=1 SV=2	1	15	15	15	7	8	8	7	8	8	8	6	12	14	13	9	14	10	11	10	7	8	8	7	8	8	8	6	12	14	13	9	14	10	11	10	7	8	8	7	8
P0A7I4	P0A7I4	37	37	37	Peptide chain release factor 3	prfC	pLD3	sp|P0A7I4|RF3_ECOLI Peptide chain release factor RF3 OS=Escherichia coli (strain K12) OX=83333 GN=prfC PE=1 SV=2	1	37	37	37	23	20	23	20	25	23	23	26	31	30	31	27	29	31	31	32	23	20	23	20	25	23	23	26	31	30	31	27	29	31	31	32	23	20	23	20	25
P0A9B2	P0A9B2	18	18	18	Glyceraldehyde-3-phosphate dehydrogenase A	gapA		sp|P0A9B2|G3P1_ECOLI Glyceraldehyde-3-phosphate dehydrogenase A OS=Escherichia coli (strain K12) OX=83333 GN=gapA PE=1 SV=2	1	18	18	18	14	17	14	13	11	13	14	15	11	14	11	12	10	11	12	13	14	17	14	13	11	13	14	15	11	14	11	12	10	11	12	13	14	17	14	13	11
P30850	P30850	27	27	27	Exoribonuclease 2	rnb		sp|P30850|RNB_ECOLI Exoribonuclease 2 OS=Escherichia coli (strain K12) OX=83333 GN=rnb PE=1 SV=3	1	27	27	27	14	12	14	12	15	16	14	13	15	15	12	11	15	18	19	17	14	12	14	12	15	16	14	13	15	15	12	11	15	18	19	17	14	12	14	12	15
P0A763	P0A763	8	8	8	Nucleoside diphosphate kinase	ndk		sp|P0A763|NDK_ECOLI Nucleoside diphosphate kinase OS=Escherichia coli (strain K12) OX=83333 GN=ndk PE=1 SV=2	1	8	8	8	6	5	4	5	4	4	5	4	6	8	7	6	6	6	6	7	6	5	4	5	4	4	5	4	6	8	7	6	6	6	6	7	6	5	4	5	4
P77398	P77398	39	39	39	Bifunctional polymyxin resistance protein ArnA;UDP-4-amino-4-deoxy-L-arabinose formyltransferase;UDP-glucuronic acid oxidase, UDP-4-keto-hexauronic acid decarboxylating	arnA		sp|P77398|ARNA_ECOLI Bifunctional polymyxin resistance protein ArnA OS=Escherichia coli (strain K12) OX=83333 GN=arnA PE=1 SV=1	1	39	39	39	17	19	23	18	24	23	23	18	28	20	26	23	22	19	22	20	17	19	23	18	24	23	23	18	28	20	26	23	22	19	22	20	17	19	23	18	24
P62707	P62707	8	8	8	2,3-bisphosphoglycerate-dependent phosphoglycerate mutase	gpmA		sp|P62707|GPMA_ECOLI 2,3-bisphosphoglycerate-dependent phosphoglycerate mutase OS=Escherichia coli (strain K12) OX=83333 GN=gpmA PE=1 SV=2	1	8	8	8	3	5	3	5	4	5	4	6	5	4	4	5	4	4	6	5	3	5	3	5	4	5	4	6	5	4	4	5	4	4	6	5	3	5	3	5	4
P0AG63	P0AG63	3	3	3	30S ribosomal protein S17	rpsQ		sp|P0AG63|RS17_ECOLI 30S ribosomal protein S17 OS=Escherichia coli (strain K12) OX=83333 GN=rpsQ PE=1 SV=2	1	3	3	3	2	2	2	2	2	2	2	2	2	2	3	2	3	2	3	3	2	2	2	2	2	2	2	2	2	2	3	2	3	2	3	3	2	2	2	2	2
P0ACJ8	P0ACJ8	16	16	16	cAMP-activated global transcriptional regulator CRP	crp		sp|P0ACJ8|CRP_ECOLI cAMP-activated global transcriptional regulator CRP OS=Escherichia coli (strain K12) OX=83333 GN=crp PE=1 SV=1	1	16	16	16	8	8	9	10	9	6	9	9	11	9	9	9	7	11	8	10	8	8	9	10	9	6	9	9	11	9	9	9	7	11	8	10	8	8	9	10	9
P16659	P16659	39	39	39	Proline--tRNA ligase	proS	pLD3	sp|P16659|SYP_ECOLI Proline--tRNA ligase OS=Escherichia coli (strain K12) OX=83333 GN=proS PE=1 SV=4	1	39	39	39	25	27	28	27	26	28	30	28	33	33	37	32	34	33	33	32	25	27	28	27	26	28	30	28	33	33	37	32	34	33	33	32	25	27	28	27	26
P0AG30	P0AG30	21	21	21	Transcription termination factor Rho	rho		sp|P0AG30|RHO_ECOLI Transcription termination factor Rho OS=Escherichia coli (strain K12) OX=83333 GN=rho PE=1 SV=1	1	21	21	21	10	10	15	11	13	12	14	10	13	8	11	11	11	13	12	9	10	10	15	11	13	12	14	10	13	8	11	11	11	13	12	9	10	10	15	11	13
P38521	P38521	6	6	6	Uncharacterized protein YggL	yggL		sp|P38521|YGGL_ECOLI Uncharacterized protein YggL OS=Escherichia coli (strain K12) OX=83333 GN=yggL PE=4 SV=2	1	6	6	6	4	4	5	5	4	5	5	5	4	4	4	4	4	3	4	4	4	4	5	5	4	5	5	5	4	4	4	4	4	3	4	4	4	4	5	5	4
P0A8L1	P0A8L1	39	39	39	Serine--tRNA ligase	serS	pLD1	sp|P0A8L1|SYS_ECOLI Serine--tRNA ligase OS=Escherichia coli (strain K12) OX=83333 GN=serS PE=1 SV=1	1	39	39	39	24	16	16	19	24	18	17	22	34	26	29	29	29	26	26	28	24	16	16	19	24	18	17	22	34	26	29	29	29	26	26	28	24	16	16	19	24
P0A6P9	P0A6P9	17	17	17	Enolase	eno		sp|P0A6P9|ENO_ECOLI Enolase OS=Escherichia coli (strain K12) OX=83333 GN=eno PE=1 SV=2	1	17	17	17	11	14	10	14	12	12	13	14	12	13	10	11	10	10	10	11	11	14	10	14	12	12	13	14	12	13	10	11	10	10	10	11	11	14	10	14	12
P0A7G2	P0A7G2	8	8	8	Ribosome-binding factor A	rbfA		sp|P0A7G2|RBFA_ECOLI 30S ribosome-binding factor OS=Escherichia coli (strain K12) OX=83333 GN=rbfA PE=1 SV=2	1	8	8	8	5	4	5	5	4	5	5	5	6	6	5	6	7	5	6	6	5	4	5	5	4	5	5	5	6	6	5	6	7	5	6	6	5	4	5	5	4
P0A8M3	P0A8M3	53	53	53	Threonine--tRNA ligase	thrS	pLD1	sp|P0A8M3|SYT_ECOLI Threonine--tRNA ligase OS=Escherichia coli (strain K12) OX=83333 GN=thrS PE=1 SV=1	1	53	53	53	35	26	26	27	34	28	27	32	46	29	32	41	40	27	29	33	35	26	26	27	34	28	27	32	46	29	32	41	40	27	29	33	35	26	26	27	34
P0A9P0	P0A9P0	21	21	21	Dihydrolipoyl dehydrogenase	lpdA		sp|P0A9P0|DLDH_ECOLI Dihydrolipoyl dehydrogenase OS=Escherichia coli (strain K12) OX=83333 GN=lpdA PE=1 SV=2	1	21	21	21	11	14	12	11	14	14	12	15	14	9	12	11	10	10	12	12	11	14	12	11	14	14	12	15	14	9	12	11	10	10	12	12	11	14	12	11	14
P0A7T3	P0A7T3	8	8	8	30S ribosomal protein S16	rpsP		sp|P0A7T3|RS16_ECOLI 30S ribosomal protein S16 OS=Escherichia coli (strain K12) OX=83333 GN=rpsP PE=1 SV=1	1	8	8	8	4	4	3	4	5	4	4	6	7	6	6	7	7	6	6	6	4	4	3	4	5	4	4	6	7	6	6	7	7	6	6	6	4	4	3	4	5
P0AFX0	P0AFX0	6	6	6	Ribosome hibernation promoting factor	hpf		sp|P0AFX0|HPF_ECOLI Ribosome hibernation promoting factor OS=Escherichia coli (strain K12) OX=83333 GN=hpf PE=1 SV=1	1	6	6	6	3	3	3	3	3	3	3	3	4	3	4	3	5	5	6	4	3	3	3	3	3	3	3	3	4	3	4	3	5	5	6	4	3	3	3	3	3
P0A7M6	P0A7M6	6	6	6	50S ribosomal protein L29	rpmC		sp|P0A7M6|RL29_ECOLI 50S ribosomal protein L29 OS=Escherichia coli (strain K12) OX=83333 GN=rpmC PE=1 SV=1	1	6	6	6	3	4	3	4	4	3	3	4	5	5	4	4	5	5	5	5	3	4	3	4	4	3	3	4	5	5	4	4	5	5	5	5	3	4	3	4	4
P0A825	P0A825	19	19	19	Serine hydroxymethyltransferase	glyA		sp|P0A825|GLYA_ECOLI Serine hydroxymethyltransferase OS=Escherichia coli (strain K12) OX=83333 GN=glyA PE=1 SV=1	1	19	19	19	9	10	10	6	10	11	9	9	12	13	8	12	11	10	10	12	9	10	10	6	10	11	9	9	12	13	8	12	11	10	10	12	9	10	10	6	10
P0ABH7	P0ABH7	18	18	18	Citrate synthase	gltA		sp|P0ABH7|CISY_ECOLI Citrate synthase OS=Escherichia coli (strain K12) OX=83333 GN=gltA PE=1 SV=1	1	18	18	18	10	10	8	11	10	10	8	7	10	10	11	8	12	8	14	10	10	10	8	11	10	10	8	7	10	10	11	8	12	8	14	10	10	10	8	11	10
P00954	P00954	29	29	29	Tryptophan--tRNA ligase	trpS	pLD1	sp|P00954|SYW_ECOLI Tryptophan--tRNA ligase OS=Escherichia coli (strain K12) OX=83333 GN=trpS PE=1 SV=3	1	29	29	29	19	10	6	8	21	9	8	19	26	11	11	20	22	11	14	21	19	10	6	8	21	9	8	19	26	11	11	20	22	11	14	21	19	10	6	8	21
P0A6Y8	P0A6Y8	31	31	31	Chaperone protein DnaK	dnaK		sp|P0A6Y8|DNAK_ECOLI Chaperone protein DnaK OS=Escherichia coli (strain K12) OX=83333 GN=dnaK PE=1 SV=2	1	31	31	31	14	11	13	14	8	13	12	9	11	15	17	19	16	19	17	13	14	11	13	14	8	13	12	9	11	15	17	19	16	19	17	13	14	11	13	14	8
P0AEK4	P0AEK4	11	11	11	Enoyl-[acyl-carrier-protein] reductase [NADH] FabI	fabI		sp|P0AEK4|FABI_ECOLI Enoyl-[acyl-carrier-protein] reductase [NADH] FabI OS=Escherichia coli (strain K12) OX=83333 GN=fabI PE=1 SV=2	1	11	11	11	5	8	6	7	7	4	6	6	5	5	6	6	5	7	7	6	5	8	6	7	7	4	6	6	5	5	6	6	5	7	7	6	5	8	6	7	7
P25665	P25665	28	28	28	5-methyltetrahydropteroyltriglutamate--homocysteine methyltransferase	metE		sp|P25665|METE_ECOLI 5-methyltetrahydropteroyltriglutamate--homocysteine methyltransferase OS=Escherichia coli (strain K12) OX=83333 GN=metE PE=1 SV=6	1	28	28	28	7	14	11	14	15	9	9	11	14	14	14	11	13	13	17	14	7	14	11	14	15	9	9	11	14	14	14	11	13	13	17	14	7	14	11	14	15
P0A6D7	P0A6D7	8	8	8	Shikimate kinase 1	aroK		sp|P0A6D7|AROK_ECOLI Shikimate kinase 1 OS=Escherichia coli (strain K12) OX=83333 GN=aroK PE=1 SV=2	1	8	8	8	5	6	6	6	6	6	6	4	5	6	6	5	7	7	4	4	5	6	6	6	6	6	6	4	5	6	6	5	7	7	4	4	5	6	6	6	6
REV__CON__P02672	REV__CON__P02672	5	5	5					1	5	5	5	2	1	1	1	1	1	1	1	0	0	0	0	0	2	0	2	2	1	1	1	1	1	1	1	0	0	0	0	0	2	0	2	2	1	1	1	1
P0A836	P0A836	17	17	17	Succinyl-CoA ligase [ADP-forming] subunit beta	sucC		sp|P0A836|SUCC_ECOLI Succinate--CoA ligase [ADP-forming] subunit beta OS=Escherichia coli (strain K12) OX=83333 GN=sucC PE=1 SV=1	1	17	17	17	12	10	11	11	14	16	14	14	8	12	12	9	11	12	11	12	12	10	11	11	14	16	14	14	8	12	12	9	11	12	11	12	12	10	11	11	14
P0A799	P0A799	18	18	18	Phosphoglycerate kinase	pgk		sp|P0A799|PGK_ECOLI Phosphoglycerate kinase OS=Escherichia coli (strain K12) OX=83333 GN=pgk PE=1 SV=2	1	18	18	18	6	8	9	6	6	6	8	8	6	9	7	8	9	9	6	7	6	8	9	6	6	6	8	8	6	9	7	8	9	9	6	7	6	8	9	6	6
P0A9K9	P0A9K9	6	6	6	FKBP-type peptidyl-prolyl cis-trans isomerase SlyD	slyD		sp|P0A9K9|SLYD_ECOLI FKBP-type peptidyl-prolyl cis-trans isomerase SlyD OS=Escherichia coli (strain K12) OX=83333 GN=slyD PE=1 SV=1	1	6	6	6	3	3	3	3	3	3	3	2	5	5	6	5	4	4	3	3	3	3	3	3	3	3	3	2	5	5	6	5	4	4	3	3	3	3	3	3	3
P05793	P05793	24	24	24	Ketol-acid reductoisomerase	ilvC		sp|P05793|ILVC_ECOLI Ketol-acid reductoisomerase (NADP(+)) OS=Escherichia coli (strain K12) OX=83333 GN=ilvC PE=1 SV=4	1	24	24	24	9	12	13	11	13	13	13	12	10	7	9	13	10	10	10	7	9	12	13	11	13	13	13	12	10	7	9	13	10	10	10	7	9	12	13	11	13
P25516	P25516	6	6	6	Aconitate hydratase A	acnA		sp|P25516|ACNA_ECOLI Aconitate hydratase A OS=Escherichia coli (strain K12) OX=83333 GN=acnA PE=1 SV=3	1	6	6	6	1	2	2	2	1	2	1	2	0	3	0	0	0	0	0	0	1	2	2	2	1	2	1	2	0	3	0	0	0	0	0	0	1	2	2	2	1
P45577	P45577	11	11	11	RNA chaperone ProQ	proQ		sp|P45577|PROQ_ECOLI RNA chaperone ProQ OS=Escherichia coli (strain K12) OX=83333 GN=proQ PE=1 SV=2	1	11	11	11	5	7	6	6	7	6	4	6	9	8	9	8	9	8	9	8	5	7	6	6	7	6	4	6	9	8	9	8	9	8	9	8	5	7	6	6	7
P0A832	P0A832	6	6	6	SsrA-binding protein	smpB		sp|P0A832|SSRP_ECOLI SsrA-binding protein OS=Escherichia coli (strain K12) OX=83333 GN=smpB PE=1 SV=2	1	6	6	6	3	3	3	4	3	3	3	3	4	5	5	5	5	3	3	4	3	3	3	4	3	3	3	3	4	5	5	5	5	3	3	4	3	3	3	4	3
P17169	P17169	30	30	30	Glutamine--fructose-6-phosphate aminotransferase [isomerizing]	glmS		sp|P17169|GLMS_ECOLI Glutamine--fructose-6-phosphate aminotransferase [isomerizing] OS=Escherichia coli (strain K12) OX=83333 GN=glmS PE=1 SV=4	1	30	30	30	11	12	9	11	11	12	9	13	16	15	15	16	16	17	20	14	11	12	9	11	11	12	9	13	16	15	15	16	16	17	20	14	11	12	9	11	11
P61889	P61889	15	15	15	Malate dehydrogenase	mdh		sp|P61889|MDH_ECOLI Malate dehydrogenase OS=Escherichia coli (strain K12) OX=83333 GN=mdh PE=1 SV=1	1	15	15	15	9	11	9	9	8	9	8	11	10	10	9	9	10	7	10	9	9	11	9	9	8	9	8	11	10	10	9	9	10	7	10	9	9	11	9	9	8
P00864	P00864	22	22	22	Phosphoenolpyruvate carboxylase	ppc		sp|P00864|CAPP_ECOLI Phosphoenolpyruvate carboxylase OS=Escherichia coli (strain K12) OX=83333 GN=ppc PE=1 SV=1	1	22	22	22	12	9	8	9	14	11	8	11	9	7	8	8	8	8	10	8	12	9	8	9	14	11	8	11	9	7	8	8	8	8	10	8	12	9	8	9	14
P0A910	P0A910	10	10	10	Outer membrane protein A	ompA		sp|P0A910|OMPA_ECOLI Outer membrane protein A OS=Escherichia coli (strain K12) OX=83333 GN=ompA PE=1 SV=1	1	10	10	10	2	2	1	3	2	2	1	2	4	3	0	4	4	2	2	5	2	2	1	3	2	2	1	2	4	3	0	4	4	2	2	5	2	2	1	3	2
P0A7X3	P0A7X3	12	12	12	30S ribosomal protein S9	rpsI		sp|P0A7X3|RS9_ECOLI 30S ribosomal protein S9 OS=Escherichia coli (strain K12) OX=83333 GN=rpsI PE=1 SV=2	1	12	12	12	8	8	9	8	10	10	8	8	10	12	12	10	10	10	10	10	8	8	9	8	10	10	8	8	10	12	12	10	10	10	10	10	8	8	9	8	10
P0A6P1	P0A6P1	41	41	41	Elongation factor Ts	tsf	pLD2	sp|P0A6P1|EFTS_ECOLI Elongation factor Ts OS=Escherichia coli (strain K12) OX=83333 GN=tsf PE=1 SV=2	1	41	41	41	24	23	23	25	26	25	22	25	33	35	32	34	33	34	31	31	24	23	23	25	26	25	22	25	33	35	32	34	33	34	31	31	24	23	23	25	26
P0A9Y6	P0A9Y6	4	4	4	Cold shock-like protein CspC	cspC		sp|P0A9Y6|CSPC_ECOLI Cold shock-like protein CspC OS=Escherichia coli (strain K12) OX=83333 GN=cspC PE=1 SV=2	1	4	4	4	3	4	3	3	3	4	3	3	4	4	4	3	3	3	4	3	3	4	3	3	3	4	3	3	4	4	4	3	3	3	4	3	3	4	3	3	3
P00968	P00968	34	34	34	Carbamoyl-phosphate synthase large chain	carB		sp|P00968|CARB_ECOLI Carbamoyl-phosphate synthase large chain OS=Escherichia coli (strain K12) OX=83333 GN=carB PE=1 SV=2	1	34	34	34	12	13	12	17	13	14	11	16	13	14	11	10	10	13	13	13	12	13	12	17	13	14	11	16	13	14	11	10	10	13	13	13	12	13	12	17	13
P61714	P61714	9	9	9	6,7-dimethyl-8-ribityllumazine synthase	ribE		sp|P61714|RISB_ECOLI 6,7-dimethyl-8-ribityllumazine synthase OS=Escherichia coli (strain K12) OX=83333 GN=ribE PE=1 SV=1	1	9	9	9	7	5	6	6	7	7	6	7	3	3	5	3	6	6	2	8	7	5	6	6	7	7	6	7	3	3	5	3	6	6	2	8	7	5	6	6	7
P0A6X3	P0A6X3	8	8	8	RNA-binding protein Hfq	hfq		sp|P0A6X3|HFQ_ECOLI RNA-binding protein Hfq OS=Escherichia coli (strain K12) OX=83333 GN=hfq PE=1 SV=2	1	8	8	8	6	4	4	2	4	6	6	5	0	0	0	0	0	1	0	0	6	4	4	2	4	6	6	5	0	0	0	0	0	1	0	0	6	4	4	2	4
P0AG67	P0AG67	64	64	64	30S ribosomal protein S1	rpsA		sp|P0AG67|RS1_ECOLI 30S ribosomal protein S1 OS=Escherichia coli (strain K12) OX=83333 GN=rpsA PE=1 SV=1	1	64	64	64	33	33	34	30	37	35	35	34	51	52	50	48	48	45	45	47	33	33	34	30	37	35	35	34	51	52	50	48	48	45	45	47	33	33	34	30	37
P0CE48;P0CE47	P0CE48;P0CE47	43;43	43;43	43;43	Elongation factor Tu 2;Elongation factor Tu 1	tufB;tufA	ext	sp|P0CE48|EFTU2_ECOLI Elongation factor Tu 2 OS=Escherichia coli (strain K12) OX=83333 GN=tufB PE=1 SV=1;sp|P0CE47|EFTU1_ECOLI Elongation factor Tu 1 OS=Escherichia coli (strain K12) OX=83333 GN=tufA PE=1 SV=1	2	43	43	43	26	29	27	27	28	30	28	29	37	36	37	34	35	33	32	33	26	29	27	27	28	30	28	29	37	36	37	34	35	33	32	33	26	29	27	27	28
P0A6H5	P0A6H5	18	18	18	ATP-dependent protease ATPase subunit HslU	hslU		sp|P0A6H5|HSLU_ECOLI ATP-dependent protease ATPase subunit HslU OS=Escherichia coli (strain K12) OX=83333 GN=hslU PE=1 SV=1	1	18	18	18	8	8	5	9	10	9	8	8	7	9	9	7	10	11	9	9	8	8	5	9	10	9	8	8	7	9	9	7	10	11	9	9	8	8	5	9	10
P0AGK4	P0AGK4	2	2	2	RNA-binding protein YhbY	yhbY		sp|P0AGK4|YHBY_ECOLI RNA-binding protein YhbY OS=Escherichia coli (strain K12) OX=83333 GN=yhbY PE=1 SV=1	1	2	2	2	2	2	1	2	1	2	1	2	2	2	2	2	2	2	2	2	2	2	1	2	1	2	1	2	2	2	2	2	2	2	2	2	2	2	1	2	1
P0AAT6	P0AAT6	7	7	7	Ribosomal silencing factor RsfS	rsfS		sp|P0AAT6|IOJAP_ECOLI Ribosomal silencing factor RsfS OS=Escherichia coli (strain K12) OX=83333 GN=rsfS PE=1 SV=1	1	7	7	7	2	4	4	3	3	6	4	2	4	6	6	6	6	6	4	4	2	4	4	3	3	6	4	2	4	6	6	6	6	6	4	4	2	4	4	3	3
P61517	P61517	7	7	7	Carbonic anhydrase 2	can		sp|P61517|CAN_ECOLI Carbonic anhydrase 2 OS=Escherichia coli (strain K12) OX=83333 GN=can PE=1 SV=1	1	7	7	7	4	5	3	4	4	2	5	4	1	2	1	2	3	3	2	2	4	5	3	4	4	2	5	4	1	2	1	2	3	3	2	2	4	5	3	4	4
P33195	P33195	19	19	19	Glycine dehydrogenase (decarboxylating)	gcvP		sp|P33195|GCSP_ECOLI Glycine dehydrogenase (decarboxylating) OS=Escherichia coli (strain K12) OX=83333 GN=gcvP PE=1 SV=3	1	19	19	19	8	6	7	7	9	9	7	7	7	7	5	6	9	8	10	4	8	6	7	7	9	9	7	7	7	7	5	6	9	8	10	4	8	6	7	7	9
P0AGJ9	P0AGJ9	32	32	32	Tyrosine--tRNA ligase	tyrS	pLD1	sp|P0AGJ9|SYY_ECOLI Tyrosine--tRNA ligase OS=Escherichia coli (strain K12) OX=83333 GN=tyrS PE=1 SV=2	1	32	32	32	17	11	9	11	19	10	9	15	25	18	17	22	26	18	17	21	17	11	9	11	19	10	9	15	25	18	17	22	26	18	17	21	17	11	9	11	19
P0A6T5	P0A6T5	7	7	7	GTP cyclohydrolase 1	folE		sp|P0A6T5|GCH1_ECOLI GTP cyclohydrolase 1 OS=Escherichia coli (strain K12) OX=83333 GN=folE PE=1 SV=2	1	7	7	7	4	6	5	6	4	4	3	4	2	2	4	3	2	2	1	3	4	6	5	6	4	4	3	4	2	2	4	3	2	2	1	3	4	6	5	6	4
P0A9D8	P0A9D8	13	13	13	2,3,4,5-tetrahydropyridine-2,6-dicarboxylate N-succinyltransferase	dapD		sp|P0A9D8|DAPD_ECOLI 2,3,4,5-tetrahydropyridine-2,6-dicarboxylate N-succinyltransferase OS=Escherichia coli (strain K12) OX=83333 GN=dapD PE=1 SV=1	1	13	13	13	4	3	3	4	5	4	6	4	6	7	5	5	5	6	4	7	4	3	3	4	5	4	6	4	6	7	5	5	5	6	4	7	4	3	3	4	5
P62399	P62399	21	21	21	50S ribosomal protein L5	rplE		sp|P62399|RL5_ECOLI 50S ribosomal protein L5 OS=Escherichia coli (strain K12) OX=83333 GN=rplE PE=1 SV=2	1	21	21	21	17	18	18	17	17	17	18	18	21	20	20	19	19	19	20	19	17	18	18	17	17	17	18	18	21	20	20	19	19	19	20	19	17	18	18	17	17
P0A6F1	P0A6F1	11	11	11	Carbamoyl-phosphate synthase small chain	carA		sp|P0A6F1|CARA_ECOLI Carbamoyl-phosphate synthase small chain OS=Escherichia coli (strain K12) OX=83333 GN=carA PE=1 SV=1	1	11	11	11	5	6	4	5	7	5	5	8	5	2	3	3	7	6	6	6	5	6	4	5	7	5	5	8	5	2	3	3	7	6	6	6	5	6	4	5	7
P0ACR4	P0ACR4	8	8	8	Uncharacterized HTH-type transcriptional regulator YeiE	yeiE		sp|P0ACR4|YEIE_ECOLI Uncharacterized HTH-type transcriptional regulator YeiE OS=Escherichia coli (strain K12) OX=83333 GN=yeiE PE=3 SV=1	1	8	8	8	5	6	4	4	4	5	5	5	2	2	3	3	3	4	5	4	5	6	4	4	4	5	5	5	2	2	3	3	3	4	5	4	5	6	4	4	4
P0AEU7	P0AEU7	5	5	5	Chaperone protein Skp	skp		sp|P0AEU7|SKP_ECOLI Chaperone protein Skp OS=Escherichia coli (strain K12) OX=83333 GN=skp PE=1 SV=1	1	5	5	5	4	3	4	3	4	5	3	3	4	4	3	3	2	2	4	3	4	3	4	3	4	5	3	3	4	4	3	3	2	2	4	3	4	3	4	3	4
P23830	P23830	14	14	14	CDP-diacylglycerol--serine O-phosphatidyltransferase	pssA		sp|P23830|PSS_ECOLI CDP-diacylglycerol--serine O-phosphatidyltransferase OS=Escherichia coli (strain K12) OX=83333 GN=pssA PE=1 SV=2	1	14	14	14	4	4	6	4	7	9	8	5	4	2	4	5	4	4	5	3	4	4	6	4	7	9	8	5	4	2	4	5	4	4	5	3	4	4	6	4	7
P67087	P67087	13	13	13	Ribosomal RNA small subunit methyltransferase I	rsmI		sp|P67087|RSMI_ECOLI Ribosomal RNA small subunit methyltransferase I OS=Escherichia coli (strain K12) OX=83333 GN=rsmI PE=1 SV=1	1	13	13	13	3	6	6	5	6	5	4	7	3	5	3	3	3	4	6	8	3	6	6	5	6	5	4	7	3	5	3	3	3	4	6	8	3	6	6	5	6
P0A8E1	P0A8E1	8	8	8	UPF0227 protein YcfP	ycfP		sp|P0A8E1|YCFP_ECOLI UPF0227 protein YcfP OS=Escherichia coli (strain K12) OX=83333 GN=ycfP PE=1 SV=1	1	8	8	8	4	6	3	5	4	4	4	4	5	4	4	3	3	4	6	6	4	6	3	5	4	4	4	4	5	4	4	3	3	4	6	6	4	6	3	5	4
P0ACF0	P0ACF0	5	5	5	DNA-binding protein HU-alpha	hupA		sp|P0ACF0|DBHA_ECOLI DNA-binding protein HU-alpha OS=Escherichia coli (strain K12) OX=83333 GN=hupA PE=1 SV=1	1	5	5	5	3	1	2	2	2	2	2	2	2	3	2	2	2	3	1	2	3	1	2	2	2	2	2	2	2	3	2	2	2	3	1	2	3	1	2	2	2
P0AA43	P0AA43	9	9	9	Ribosomal small subunit pseudouridine synthase A	rsuA		sp|P0AA43|RSUA_ECOLI Ribosomal small subunit pseudouridine synthase A OS=Escherichia coli (strain K12) OX=83333 GN=rsuA PE=1 SV=1	1	9	9	9	3	5	3	4	5	3	6	6	3	4	3	3	4	5	3	5	3	5	3	4	5	3	6	6	3	4	3	3	4	5	3	5	3	5	3	4	5
P09373	P09373	15	15	13	Formate acetyltransferase 1	pflB		sp|P09373|PFLB_ECOLI Formate acetyltransferase 1 OS=Escherichia coli (strain K12) OX=83333 GN=pflB PE=1 SV=2	1	15	15	13	5	5	5	7	7	3	4	8	6	5	7	6	7	7	7	8	5	5	5	7	7	3	4	8	6	5	7	6	7	7	7	8	5	4	5	6	7
P32132	P32132	4	4	4	GTP-binding protein TypA/BipA	typA		sp|P32132|TYPA_ECOLI GTP-binding protein TypA/BipA OS=Escherichia coli (strain K12) OX=83333 GN=typA PE=1 SV=2	1	4	4	4	1	0	0	2	1	2	1	2	0	0	0	1	2	1	0	0	1	0	0	2	1	2	1	2	0	0	0	1	2	1	0	0	1	0	0	2	1
P0AB71	P0AB71	13	13	13	Fructose-bisphosphate aldolase class 2	fbaA		sp|P0AB71|ALF_ECOLI Fructose-bisphosphate aldolase class 2 OS=Escherichia coli (strain K12) OX=83333 GN=fbaA PE=1 SV=2	1	13	13	13	7	7	8	6	10	8	6	5	5	6	7	6	8	8	9	5	7	7	8	6	10	8	6	5	5	6	7	6	8	8	9	5	7	7	8	6	10
P0AGE9	P0AGE9	12	12	12	Succinyl-CoA ligase [ADP-forming] subunit alpha	sucD		sp|P0AGE9|SUCD_ECOLI Succinate--CoA ligase [ADP-forming] subunit alpha OS=Escherichia coli (strain K12) OX=83333 GN=sucD PE=1 SV=2	1	12	12	12	7	6	4	4	7	4	6	5	6	6	8	8	4	3	3	4	7	6	4	4	7	4	6	5	6	6	8	8	4	3	3	4	7	6	4	4	7
P0AC41	P0AC41	15	15	15	Succinate dehydrogenase flavoprotein subunit	sdhA		sp|P0AC41|SDHA_ECOLI Succinate dehydrogenase flavoprotein subunit OS=Escherichia coli (strain K12) OX=83333 GN=sdhA PE=1 SV=1	1	15	15	15	9	7	5	7	5	7	5	6	6	10	5	7	3	6	10	9	9	7	5	7	5	7	5	6	6	10	5	7	3	6	10	9	9	7	5	7	5
P00509	P00509	16	16	16	Aspartate aminotransferase	aspC		sp|P00509|AAT_ECOLI Aspartate aminotransferase OS=Escherichia coli (strain K12) OX=83333 GN=aspC PE=1 SV=1	1	16	16	16	5	8	5	8	6	7	5	6	5	8	5	5	5	4	7	7	5	8	5	8	6	7	5	6	5	8	5	5	5	4	7	7	5	8	5	8	6
P0A8V2	P0A8V2	29	29	29	DNA-directed RNA polymerase subunit beta	rpoB		sp|P0A8V2|RPOB_ECOLI DNA-directed RNA polymerase subunit beta OS=Escherichia coli (strain K12) OX=83333 GN=rpoB PE=1 SV=1	1	29	29	29	8	6	7	10	10	7	8	8	4	7	8	7	4	12	12	5	8	6	7	10	10	7	8	8	4	7	8	7	4	12	12	5	8	6	7	10	10
P0AD61	P0AD61	18	18	18	Pyruvate kinase I	pykF		sp|P0AD61|KPYK1_ECOLI Pyruvate kinase I OS=Escherichia coli (strain K12) OX=83333 GN=pykF PE=1 SV=1	1	18	18	18	5	6	6	6	6	6	4	4	4	7	5	4	4	4	9	5	5	6	6	6	6	6	4	4	4	7	5	4	4	4	9	5	5	6	6	6	6
P23721	P23721	9	9	9	Phosphoserine aminotransferase	serC		sp|P23721|SERC_ECOLI Phosphoserine aminotransferase OS=Escherichia coli (strain K12) OX=83333 GN=serC PE=1 SV=4	1	9	9	9	4	7	5	7	6	4	5	5	3	5	2	2	5	5	3	3	4	7	5	7	6	4	5	5	3	5	2	2	5	5	3	3	4	7	5	7	6
P77581	P77581	11	11	11	Succinylornithine transaminase	astC		sp|P77581|ASTC_ECOLI Succinylornithine transaminase OS=Escherichia coli (strain K12) OX=83333 GN=astC PE=1 SV=1	1	11	11	11	4	6	8	6	6	9	7	6	5	1	0	4	4	6	3	7	4	6	8	6	6	9	7	6	5	1	0	4	4	6	3	7	4	6	8	6	6
P35340	P35340	11	11	11	Alkyl hydroperoxide reductase subunit F	ahpF		sp|P35340|AHPF_ECOLI Alkyl hydroperoxide reductase subunit F OS=Escherichia coli (strain K12) OX=83333 GN=ahpF PE=1 SV=2	1	11	11	11	4	7	3	4	6	5	4	5	4	2	3	3	2	1	4	6	4	7	3	4	6	5	4	5	4	2	3	3	2	1	4	6	4	7	3	4	6
CON__P13645	CON__P13645	19	19	10					1	19	19	10	2	0	0	0	0	0	1	0	15	6	8	9	7	1	3	1	2	0	0	0	0	0	1	0	15	6	8	9	7	1	3	1	0	0	0	0	0
P06959	P06959	32	32	32	Dihydrolipoyllysine-residue acetyltransferase component of pyruvate dehydrogenase complex	aceF		sp|P06959|ODP2_ECOLI Dihydrolipoyllysine-residue acetyltransferase component of pyruvate dehydrogenase complex OS=Escherichia coli (strain K12) OX=83333 GN=aceF PE=1 SV=3	1	32	32	32	17	18	16	15	19	16	17	17	20	24	19	24	22	21	21	20	17	18	16	15	19	16	17	17	20	24	19	24	22	21	21	20	17	18	16	15	19
P00350	P00350	13	13	13	6-phosphogluconate dehydrogenase, decarboxylating	gnd		sp|P00350|6PGD_ECOLI 6-phosphogluconate dehydrogenase, decarboxylating OS=Escherichia coli (strain K12) OX=83333 GN=gnd PE=1 SV=2	1	13	13	13	7	6	4	6	6	5	3	3	4	4	4	4	7	5	4	4	7	6	4	6	6	5	3	3	4	4	4	4	7	5	4	4	7	6	4	6	6
P00490	P00490	23	23	23	Maltodextrin phosphorylase	malP		sp|P00490|PHSM_ECOLI Maltodextrin phosphorylase OS=Escherichia coli (strain K12) OX=83333 GN=malP PE=1 SV=7	1	23	23	23	8	4	5	12	10	13	6	10	6	5	5	3	2	7	4	6	8	4	5	12	10	13	6	10	6	5	5	3	2	7	4	6	8	4	5	12	10
P23869	P23869	7	7	7	Peptidyl-prolyl cis-trans isomerase B	ppiB		sp|P23869|PPIB_ECOLI Peptidyl-prolyl cis-trans isomerase B OS=Escherichia coli (strain K12) OX=83333 GN=ppiB PE=1 SV=2	1	7	7	7	4	2	3	3	4	4	4	4	4	3	4	6	3	4	3	4	4	2	3	3	4	4	4	4	4	3	4	6	3	4	3	4	4	2	3	3	4
P77357	P77357	6	6	6	p-aminobenzoyl-glutamate hydrolase subunit A	abgA		sp|P77357|ABGA_ECOLI p-aminobenzoyl-glutamate hydrolase subunit A OS=Escherichia coli (strain K12) OX=83333 GN=abgA PE=1 SV=2	1	6	6	6	3	3	3	4	4	3	4	5	2	1	2	3	2	3	3	3	3	3	3	4	4	3	4	5	2	1	2	3	2	3	3	3	3	3	3	4	4
P0AGD3	P0AGD3	6	6	6	Superoxide dismutase [Fe]	sodB		sp|P0AGD3|SODF_ECOLI Superoxide dismutase [Fe] OS=Escherichia coli (strain K12) OX=83333 GN=sodB PE=1 SV=2	1	6	6	6	3	6	4	3	4	5	4	4	2	4	0	2	3	3	2	3	3	6	4	3	4	5	4	4	2	4	0	2	3	3	2	3	3	6	4	3	4
P0AAI5	P0AAI5	5	5	5	3-oxoacyl-[acyl-carrier-protein] synthase 2	fabF		sp|P0AAI5|FABF_ECOLI 3-oxoacyl-[acyl-carrier-protein] synthase 2 OS=Escherichia coli (strain K12) OX=83333 GN=fabF PE=1 SV=2	1	5	5	5	2	1	1	2	2	4	3	4	4	2	2	4	2	3	3	3	2	1	1	2	2	4	3	4	4	2	2	4	2	3	3	3	2	1	1	2	2
P0C0V0	P0C0V0	10	10	10	Periplasmic serine endoprotease DegP	degP		sp|P0C0V0|DEGP_ECOLI Periplasmic serine endoprotease DegP OS=Escherichia coli (strain K12) OX=83333 GN=degP PE=1 SV=1	1	10	10	10	5	5	5	5	6	5	4	6	6	4	4	3	5	2	3	4	5	5	5	5	6	5	4	6	6	4	4	3	5	2	3	4	5	5	5	5	6
P0ABT2	P0ABT2	9	9	9	DNA protection during starvation protein	dps		sp|P0ABT2|DPS_ECOLI DNA protection during starvation protein OS=Escherichia coli (strain K12) OX=83333 GN=dps PE=1 SV=2	1	9	9	9	6	4	5	5	4	6	6	5	3	1	4	4	5	2	2	0	6	4	5	5	4	6	6	5	3	1	4	4	5	2	2	0	6	4	5	5	4
P05791	P05791	17	17	17	Dihydroxy-acid dehydratase	ilvD		sp|P05791|ILVD_ECOLI Dihydroxy-acid dehydratase OS=Escherichia coli (strain K12) OX=83333 GN=ilvD PE=1 SV=5	1	17	17	17	4	7	8	5	7	6	6	4	5	3	5	6	3	5	4	3	4	7	8	5	7	6	6	4	5	3	5	6	3	5	4	3	4	7	8	5	7
P39177	P39177	5	5	5	Universal stress protein G	uspG		sp|P39177|USPG_ECOLI Universal stress protein UP12 OS=Escherichia coli (strain K12) OX=83333 GN=uspG PE=1 SV=2	1	5	5	5	4	3	2	2	1	2	0	1	1	0	0	1	4	4	4	4	4	3	2	2	1	2	0	1	1	0	0	1	4	4	4	4	4	3	2	2	1
P0ADV5	P0ADV5	8	8	8	Uncharacterized protein YhbW	yhbW		sp|P0ADV5|YHBW_ECOLI Luciferase-like monooxygenase OS=Escherichia coli (strain K12) OX=83333 GN=yhbW PE=4 SV=1	1	8	8	8	5	4	5	2	6	3	4	4	3	1	1	1	4	1	2	5	5	4	5	2	6	3	4	4	3	1	1	1	4	1	2	5	5	4	5	2	6
P0ACF8	P0ACF8	2	2	2	DNA-binding protein H-NS	hns		sp|P0ACF8|HNS_ECOLI DNA-binding protein H-NS OS=Escherichia coli (strain K12) OX=83333 GN=hns PE=1 SV=2	1	2	2	2	1	1	1	1	1	1	1	1	0	0	0	0	1	1	2	2	1	1	1	1	1	1	1	1	0	0	0	0	1	1	2	2	1	1	1	1	1
P36683	P36683	16	16	16	Aconitate hydratase B	acnB		sp|P36683|ACNB_ECOLI Aconitate hydratase B OS=Escherichia coli (strain K12) OX=83333 GN=acnB PE=1 SV=3	1	16	16	16	5	3	4	5	7	2	3	3	4	5	3	3	7	5	5	5	5	3	4	5	7	2	3	3	4	5	3	3	7	5	5	5	5	3	4	5	7
P0AAS7	P0AAS7	5	5	5	Uncharacterized protein YbcJ	ybcJ		sp|P0AAS7|YBCJ_ECOLI Uncharacterized protein YbcJ OS=Escherichia coli (strain K12) OX=83333 GN=ybcJ PE=1 SV=1	1	5	5	5	3	1	3	1	3	3	2	3	1	1	1	1	3	2	2	2	3	1	3	1	3	3	2	3	1	1	1	1	3	2	2	2	3	1	3	1	3
P0A8T7	P0A8T7	25	25	25	DNA-directed RNA polymerase subunit beta	rpoC		sp|P0A8T7|RPOC_ECOLI DNA-directed RNA polymerase subunit beta OS=Escherichia coli (strain K12) OX=83333 GN=rpoC PE=1 SV=1	1	25	25	25	10	9	11	11	12	8	10	7	4	5	3	6	8	6	11	11	10	9	11	11	12	8	10	7	4	5	3	6	8	6	11	11	10	9	11	11	12
P0A8W8	P0A8W8	10	10	10	UPF0304 protein YfbU	yfbU		sp|P0A8W8|YFBU_ECOLI UPF0304 protein YfbU OS=Escherichia coli (strain K12) OX=83333 GN=yfbU PE=1 SV=1	1	10	10	10	6	6	4	6	7	5	6	6	3	3	4	4	2	4	2	3	6	6	4	6	7	5	6	6	3	3	4	4	2	4	2	3	6	6	4	6	7
P0A6A8	P0A6A8	3	3	3	Acyl carrier protein	acpP		sp|P0A6A8|ACP_ECOLI Acyl carrier protein OS=Escherichia coli (strain K12) OX=83333 GN=acpP PE=1 SV=2	1	3	3	3	1	2	2	1	2	2	2	2	3	1	3	0	3	2	3	2	1	2	2	1	2	2	2	2	3	1	3	0	3	2	3	2	1	2	2	1	2
P0A7N9	P0A7N9	5	5	5	50S ribosomal protein L33	rpmG		sp|P0A7N9|RL33_ECOLI 50S ribosomal protein L33 OS=Escherichia coli (strain K12) OX=83333 GN=rpmG PE=1 SV=2	1	5	5	5	2	3	3	3	2	3	3	3	5	4	4	5	2	3	4	3	2	3	3	3	2	3	3	3	5	4	4	5	2	3	4	3	2	3	3	3	2
P15254	P15254	17	17	17	Phosphoribosylformylglycinamidine synthase	purL		sp|P15254|PUR4_ECOLI Phosphoribosylformylglycinamidine synthase OS=Escherichia coli (strain K12) OX=83333 GN=purL PE=1 SV=3	1	17	17	17	5	5	3	5	5	7	4	3	2	3	2	4	5	4	3	4	5	5	3	5	5	7	4	3	2	3	2	4	5	4	3	4	5	5	3	5	5
P37051	P37051	9	9	9	Formyltetrahydrofolate deformylase	purU		sp|P37051|PURU_ECOLI Formyltetrahydrofolate deformylase OS=Escherichia coli (strain K12) OX=83333 GN=purU PE=1 SV=1	1	9	9	9	3	5	2	6	6	4	6	5	3	3	2	3	1	4	3	6	3	5	2	6	6	4	6	5	3	3	2	3	1	4	3	6	3	5	2	6	6
P68191	P68191	4	4	4	Stationary-phase-induced ribosome-associated protein	sra		sp|P68191|SRA_ECOLI Stationary-phase-induced ribosome-associated protein OS=Escherichia coli (strain K12) OX=83333 GN=sra PE=1 SV=1	1	4	4	4	3	3	3	3	3	3	3	3	3	4	3	2	3	3	2	3	3	3	3	3	3	3	3	3	3	4	3	2	3	3	2	3	3	3	3	3	3
P0A870	P0A870	12	12	12	Transaldolase B	talB		sp|P0A870|TALB_ECOLI Transaldolase B OS=Escherichia coli (strain K12) OX=83333 GN=talB PE=1 SV=2	1	12	12	12	6	4	3	3	6	5	6	5	4	2	2	2	4	3	1	3	6	4	3	3	6	5	6	5	4	2	2	2	4	3	1	3	6	4	3	3	6
P0A9J8	P0A9J8	9	9	9	P-protein;Chorismate mutase;Prephenate dehydratase	pheA		sp|P0A9J8|CMPDT_ECOLI Bifunctional chorismate mutase/prephenate dehydratase OS=Escherichia coli (strain K12) OX=83333 GN=pheA PE=1 SV=1	1	9	9	9	3	4	4	5	5	5	5	5	5	4	5	1	3	5	5	5	3	4	4	5	5	5	5	5	5	4	5	1	3	5	5	5	3	4	4	5	5
P0A6F9	P0A6F9	4	4	4	10 kDa chaperonin	groS		sp|P0A6F9|CH10_ECOLI 10 kDa chaperonin OS=Escherichia coli (strain K12) OX=83333 GN=groS PE=1 SV=1	1	4	4	4	3	2	3	1	2	3	3	2	4	2	3	3	1	2	2	1	3	2	3	1	2	3	3	2	4	2	3	3	1	2	2	1	3	2	3	1	2
P0A858	P0A858	8	8	8	Triosephosphate isomerase	tpiA		sp|P0A858|TPIS_ECOLI Triosephosphate isomerase OS=Escherichia coli (strain K12) OX=83333 GN=tpiA PE=1 SV=1	1	8	8	8	1	2	2	4	4	2	1	2	2	4	4	3	3	2	3	4	1	2	2	4	4	2	1	2	2	4	4	3	3	2	3	4	1	2	2	4	4
P06721	P06721	2	2	2	Cystathionine beta-lyase MetC	metC		sp|P06721|METC_ECOLI Cystathionine beta-lyase MetC OS=Escherichia coli (strain K12) OX=83333 GN=metC PE=1 SV=1	1	2	2	2	0	0	0	0	1	1	0	1	0	0	1	0	0	0	0	0	0	0	0	0	1	1	0	1	0	0	1	0	0	0	0	0	0	0	0	0	1
P76113	P76113	5	5	5	NADPH-dependent curcumin reductase	curA		sp|P76113|CURA_ECOLI NADPH-dependent curcumin reductase OS=Escherichia coli (strain K12) OX=83333 GN=curA PE=1 SV=3	1	5	5	5	2	2	2	3	3	3	3	3	2	2	3	1	1	1	3	2	2	2	2	3	3	3	3	3	2	2	3	1	1	1	3	2	2	2	2	3	3
P37095	P37095	11	11	11	Peptidase B	pepB		sp|P37095|PEPB_ECOLI Peptidase B OS=Escherichia coli (strain K12) OX=83333 GN=pepB PE=1 SV=2	1	11	11	11	2	4	4	2	5	4	4	4	2	2	2	4	1	3	3	2	2	4	4	2	5	4	4	4	2	2	2	4	1	3	3	2	2	4	4	2	5
P0AEG4	P0AEG4	10	10	10	Thiol:disulfide interchange protein DsbA	dsbA		sp|P0AEG4|DSBA_ECOLI Thiol:disulfide interchange protein DsbA OS=Escherichia coli (strain K12) OX=83333 GN=dsbA PE=1 SV=1	1	10	10	10	8	7	9	7	5	8	8	9	5	3	6	5	5	4	5	5	8	7	9	7	5	8	8	9	5	3	6	5	5	4	5	5	8	7	9	7	5
P0A7V0	P0A7V0	29	29	29	30S ribosomal protein S2	rpsB		sp|P0A7V0|RS2_ECOLI 30S ribosomal protein S2 OS=Escherichia coli (strain K12) OX=83333 GN=rpsB PE=1 SV=2	1	29	29	29	17	17	16	17	16	18	17	18	21	23	25	25	24	22	22	24	17	17	16	17	16	18	17	18	21	23	25	25	24	22	22	24	17	17	16	17	16
P0A9Q9	P0A9Q9	3	3	3	Aspartate-semialdehyde dehydrogenase	asd		sp|P0A9Q9|DHAS_ECOLI Aspartate-semialdehyde dehydrogenase OS=Escherichia coli (strain K12) OX=83333 GN=asd PE=1 SV=1	1	3	3	3	1	1	2	2	1	2	2	1	1	1	1	1	2	1	1	1	1	1	2	2	1	2	2	1	1	1	1	1	2	1	1	1	1	1	2	2	1
P0AGD7	P0AGD7	14	14	14	Signal recognition particle protein	ffh		sp|P0AGD7|SRP54_ECOLI Signal recognition particle protein OS=Escherichia coli (strain K12) OX=83333 GN=ffh PE=1 SV=1	1	14	14	14	4	3	8	3	6	8	4	6	2	2	2	2	6	4	5	6	4	3	8	3	6	8	4	6	2	2	2	2	6	4	5	6	4	3	8	3	6
P0AFX4	P0AFX4	4	4	4	Regulator of sigma D	rsd		sp|P0AFX4|RSD_ECOLI Regulator of sigma D OS=Escherichia coli (strain K12) OX=83333 GN=rsd PE=1 SV=1	1	4	4	4	2	3	3	3	3	2	2	2	1	1	1	0	2	2	3	2	2	3	3	3	3	2	2	2	1	1	1	0	2	2	3	2	2	3	3	3	3
P0A9T0	P0A9T0	7	7	7	D-3-phosphoglycerate dehydrogenase	serA		sp|P0A9T0|SERA_ECOLI D-3-phosphoglycerate dehydrogenase OS=Escherichia coli (strain K12) OX=83333 GN=serA PE=1 SV=2	1	7	7	7	1	5	3	4	2	4	3	2	3	2	3	1	2	5	4	3	1	5	3	4	2	4	3	2	3	2	3	1	2	5	4	3	1	5	3	4	2
P07118	P07118	80	80	80	Valine--tRNA ligase	valS	pLD1	sp|P07118|SYV_ECOLI Valine--tRNA ligase OS=Escherichia coli (strain K12) OX=83333 GN=valS PE=1 SV=2	1	80	80	80	54	34	29	31	51	28	27	49	74	42	38	70	70	36	37	65	54	34	29	31	51	28	27	49	74	42	38	70	70	36	37	65	54	34	29	31	51
P0A8N5	P0A8N5	39	26	26	Lysine--tRNA ligase, heat inducible	lysU		sp|P0A8N5|SYK2_ECOLI Lysine--tRNA ligase, heat inducible OS=Escherichia coli (strain K12) OX=83333 GN=lysU PE=1 SV=2	1	39	26	26	27	27	25	25	30	29	27	28	37	34	33	33	36	33	33	34	16	18	17	16	19	19	17	17	24	22	22	21	23	21	23	23	16	18	17	16	19
P0ABB0	P0ABB0	8	8	8	ATP synthase subunit alpha	atpA		sp|P0ABB0|ATPA_ECOLI ATP synthase subunit alpha OS=Escherichia coli (strain K12) OX=83333 GN=atpA PE=1 SV=1	1	8	8	8	1	2	2	2	3	2	0	2	2	1	1	1	1	2	1	3	1	2	2	2	3	2	0	2	2	1	1	1	1	2	1	3	1	2	2	2	3
P75993	P75993	2	2	2	Probable two-component-system connector protein AriR	ariR		sp|P75993|ARIR_ECOLI Probable two-component-system connector protein AriR OS=Escherichia coli (strain K12) OX=83333 GN=ariR PE=1 SV=1	1	2	2	2	0	0	0	0	0	1	0	0	1	0	0	1	0	0	0	0	0	0	0	0	0	1	0	0	1	0	0	1	0	0	0	0	0	0	0	0	0
P22188	P22188	5	5	5	UDP-N-acetylmuramoyl-L-alanyl-D-glutamate--2,6-diaminopimelate ligase	murE		sp|P22188|MURE_ECOLI UDP-N-acetylmuramoyl-L-alanyl-D-glutamate--2,6-diaminopimelate ligase OS=Escherichia coli (strain K12) OX=83333 GN=murE PE=1 SV=2	1	5	5	5	4	3	3	3	3	3	2	3	2	2	1	2	2	1	1	1	4	3	3	3	3	3	2	3	2	2	1	2	2	1	1	1	4	3	3	3	3
P06987	P06987	8	8	8	Histidine biosynthesis bifunctional protein HisB;Histidinol-phosphatase;Imidazoleglycerol-phosphate dehydratase	hisB		sp|P06987|HIS7_ECOLI Histidine biosynthesis bifunctional protein HisB OS=Escherichia coli (strain K12) OX=83333 GN=hisB PE=1 SV=1	1	8	8	8	2	2	3	1	5	4	1	2	4	1	3	2	3	2	2	3	2	2	3	1	5	4	1	2	4	1	3	2	3	2	2	3	2	2	3	1	5
P0AA04	P0AA04	5	5	5	Phosphocarrier protein HPr	ptsH		sp|P0AA04|PTHP_ECOLI Phosphocarrier protein HPr OS=Escherichia coli (strain K12) OX=83333 GN=ptsH PE=1 SV=1	1	5	5	5	2	1	2	1	2	3	2	2	3	1	2	2	1	2	1	1	2	1	2	1	2	3	2	2	3	1	2	2	1	2	1	1	2	1	2	1	2
P76422	P76422	5	5	5	Hydroxymethylpyrimidine/phosphomethylpyrimidine kinase	thiD		sp|P76422|THID_ECOLI Hydroxymethylpyrimidine/phosphomethylpyrimidine kinase OS=Escherichia coli (strain K12) OX=83333 GN=thiD PE=1 SV=1	1	5	5	5	2	2	2	1	3	1	2	1	1	1	1	1	1	2	1	1	2	2	2	1	3	1	2	1	1	1	1	1	1	2	1	1	2	2	2	1	3
P0A905	P0A905	3	3	3	Outer membrane lipoprotein SlyB	slyB		sp|P0A905|SLYB_ECOLI Outer membrane lipoprotein SlyB OS=Escherichia coli (strain K12) OX=83333 GN=slyB PE=2 SV=1	1	3	3	3	0	3	0	3	0	0	0	0	0	0	0	0	0	0	0	1	0	3	0	3	0	0	0	0	0	0	0	0	0	0	0	1	0	3	0	3	0
P09372;REV__P22106	P09372	6;1	6;1	6;1	Protein GrpE	grpE		sp|P09372|GRPE_ECOLI Protein GrpE OS=Escherichia coli (strain K12) OX=83333 GN=grpE PE=1 SV=1	2	6	6	6	0	4	1	4	0	0	1	0	0	0	1	0	0	1	0	1	0	4	1	4	0	0	1	0	0	0	1	0	0	1	0	1	0	4	1	4	0
P76389	P76389	2	2	2	UPF0053 protein YegH	yegH		sp|P76389|YEGH_ECOLI UPF0053 protein YegH OS=Escherichia coli (strain K12) OX=83333 GN=yegH PE=3 SV=2	1	2	2	2	0	0	0	1	0	0	1	0	0	1	1	1	1	1	0	0	0	0	0	1	0	0	1	0	0	1	1	1	1	1	0	0	0	0	0	1	0
P0ABK5	P0ABK5	8	8	8	Cysteine synthase A	cysK		sp|P0ABK5|CYSK_ECOLI Cysteine synthase A OS=Escherichia coli (strain K12) OX=83333 GN=cysK PE=1 SV=2	1	8	8	8	3	5	1	4	2	0	1	2	1	1	0	3	2	3	0	4	3	5	1	4	2	0	1	2	1	1	0	3	2	3	0	4	3	5	1	4	2
P0ABU2	P0ABU2	11	11	11	Ribosome-binding ATPase YchF	ychF		sp|P0ABU2|YCHF_ECOLI Ribosome-binding ATPase YchF OS=Escherichia coli (strain K12) OX=83333 GN=ychF PE=1 SV=2	1	11	11	11	2	2	5	2	6	2	5	4	0	2	1	2	2	3	2	1	2	2	5	2	6	2	5	4	0	2	1	2	2	3	2	1	2	2	5	2	6
P0AA25	P0AA25	3	3	3	Thioredoxin-1	trxA		sp|P0AA25|THIO_ECOLI Thioredoxin 1 OS=Escherichia coli (strain K12) OX=83333 GN=trxA PE=1 SV=2	1	3	3	3	2	3	2	2	2	2	2	2	1	1	1	1	0	0	1	1	2	3	2	2	2	2	2	2	1	1	1	1	0	0	1	1	2	3	2	2	2
P77395	P77395	8	8	8	Uncharacterized protein YbbN	ybbN		sp|P77395|CNOX_ECOLI Chaperedoxin OS=Escherichia coli (strain K12) OX=83333 GN=cnoX PE=1 SV=2	1	8	8	8	1	2	1	2	2	1	2	1	3	3	5	2	3	3	1	2	1	2	1	2	2	1	2	1	3	3	5	2	3	3	1	2	1	2	1	2	2
P46859	P46859	4	4	4	Thermoresistant gluconokinase	gntK		sp|P46859|GNTK_ECOLI Thermoresistant gluconokinase OS=Escherichia coli (strain K12) OX=83333 GN=gntK PE=1 SV=4	1	4	4	4	2	3	1	3	2	1	1	1	1	2	2	0	3	1	1	1	2	3	1	3	2	1	1	1	1	2	2	0	3	1	1	1	2	3	1	3	2
P10371	P10371	2	2	2	1-(5-phosphoribosyl)-5-[(5-phosphoribosylamino)methylideneamino] imidazole-4-carboxamide isomerase	hisA		sp|P10371|HIS4_ECOLI 1-(5-phosphoribosyl)-5-[(5-phosphoribosylamino)methylideneamino] imidazole-4-carboxamide isomerase OS=Escherichia coli (strain K12) OX=83333 GN=hisA PE=3 SV=2	1	2	2	2	0	1	1	1	1	1	1	0	0	1	0	0	0	0	0	0	0	1	1	1	1	1	1	0	0	1	0	0	0	0	0	0	0	1	1	1	1
P69441	P69441	5	5	5	Adenylate kinase	adk		sp|P69441|KAD_ECOLI Adenylate kinase OS=Escherichia coli (strain K12) OX=83333 GN=adk PE=1 SV=1	1	5	5	5	2	3	1	2	2	3	0	4	3	1	3	4	3	2	2	3	2	3	1	2	2	3	0	4	3	1	3	4	3	2	2	3	2	3	1	2	2
CON__P35908v2;CON__P35908	CON__P35908v2;CON__P35908	14;14	12;12	11;11				;	2	14	12	11	1	1	1	1	1	0	2	1	11	2	3	8	3	1	2	2	0	0	0	0	1	0	1	0	10	1	2	7	1	1	1	0	0	0	0	0	1
P25552	P25552	6	6	6	Guanosine-5-triphosphate,3-diphosphate pyrophosphatase	gppA		sp|P25552|GPPA_ECOLI Guanosine-5-triphosphate,3-diphosphate pyrophosphatase OS=Escherichia coli (strain K12) OX=83333 GN=gppA PE=1 SV=3	1	6	6	6	0	1	1	0	1	2	2	1	1	2	0	1	0	0	1	1	0	1	1	0	1	2	2	1	1	2	0	1	0	0	1	1	0	1	1	0	1
P0AB91	P0AB91	6	6	6	Phospho-2-dehydro-3-deoxyheptonate aldolase, Phe-sensitive	aroG		sp|P0AB91|AROG_ECOLI Phospho-2-dehydro-3-deoxyheptonate aldolase, Phe-sensitive OS=Escherichia coli (strain K12) OX=83333 GN=aroG PE=1 SV=1	1	6	6	6	2	3	4	4	3	3	5	2	0	1	1	2	1	2	2	2	2	3	4	4	3	3	5	2	0	1	1	2	1	2	2	2	2	3	4	4	3
P60723	P60723	20	20	20	50S ribosomal protein L4	rplD		sp|P60723|RL4_ECOLI 50S ribosomal protein L4 OS=Escherichia coli (strain K12) OX=83333 GN=rplD PE=1 SV=1	1	20	20	20	9	13	9	12	11	12	10	11	16	17	13	10	16	17	15	16	9	13	9	12	11	12	10	11	16	17	13	10	16	17	15	16	9	13	9	12	11
P0A9P4	P0A9P4	5	5	5	Thioredoxin reductase	trxB		sp|P0A9P4|TRXB_ECOLI Thioredoxin reductase OS=Escherichia coli (strain K12) OX=83333 GN=trxB PE=1 SV=2	1	5	5	5	2	3	2	4	2	2	1	1	1	1	1	1	3	4	1	4	2	3	2	4	2	2	1	1	1	1	1	1	3	4	1	4	2	3	2	4	2
P0A7D4	P0A7D4	15	15	15	Adenylosuccinate synthetase	purA		sp|P0A7D4|PURA_ECOLI Adenylosuccinate synthetase OS=Escherichia coli (strain K12) OX=83333 GN=purA PE=1 SV=2	1	15	15	15	3	4	5	3	4	5	5	2	3	2	2	2	2	4	4	1	3	4	5	3	4	5	5	2	3	2	2	2	2	4	4	1	3	4	5	3	4
P0AG86	P0AG86	2	2	2	Protein-export protein SecB	secB		sp|P0AG86|SECB_ECOLI Protein-export protein SecB OS=Escherichia coli (strain K12) OX=83333 GN=secB PE=1 SV=1	1	2	2	2	1	1	1	1	1	2	1	1	1	1	1	1	2	1	2	1	1	1	1	1	1	2	1	1	1	1	1	1	2	1	2	1	1	1	1	1	1
CON__P35527	CON__P35527	14	13	13					1	14	13	13	3	0	0	1	0	0	0	0	9	4	5	1	8	0	0	0	3	0	0	1	0	0	0	0	9	4	5	0	7	0	0	0	3	0	0	1	0
P76002	P76002	5	5	5	Inhibitor of g-type lysozyme	pliG		sp|P76002|PLIG_ECOLI Inhibitor of g-type lysozyme OS=Escherichia coli (strain K12) OX=83333 GN=pliG PE=1 SV=1	1	5	5	5	3	1	2	2	2	2	1	3	4	1	3	3	2	1	0	2	3	1	2	2	2	2	1	3	4	1	3	3	2	1	0	2	3	1	2	2	2
P0A8R9	P0A8R9	2	2	2	HTH-type transcriptional regulator HdfR	hdfR		sp|P0A8R9|HDFR_ECOLI HTH-type transcriptional regulator HdfR OS=Escherichia coli (strain K12) OX=83333 GN=hdfR PE=3 SV=1	1	2	2	2	0	0	1	0	0	1	0	1	0	0	1	0	0	1	1	0	0	0	1	0	0	1	0	1	0	0	1	0	0	1	1	0	0	0	1	0	0
P39451	P39451	5	5	5	Alcohol dehydrogenase, propanol-preferring	adhP		sp|P39451|ADHP_ECOLI Alcohol dehydrogenase, propanol-preferring OS=Escherichia coli (strain K12) OX=83333 GN=adhP PE=1 SV=1	1	5	5	5	2	2	4	2	2	1	4	2	2	2	0	1	2	2	3	1	2	2	4	2	2	1	4	2	2	2	0	1	2	2	3	1	2	2	4	2	2
P64588	P64588	5	5	5	Transcriptional regulator YqjI	yqjI		sp|P64588|YQJI_ECOLI Transcriptional regulator YqjI OS=Escherichia coli (strain K12) OX=83333 GN=yqjI PE=1 SV=1	1	5	5	5	2	1	4	2	1	1	1	2	3	2	2	2	4	2	3	4	2	1	4	2	1	1	1	2	3	2	2	2	4	2	3	4	2	1	4	2	1
P0A968	P0A968	2	2	2	Cold shock-like protein CspD	cspD		sp|P0A968|CSPD_ECOLI Cold shock-like protein CspD OS=Escherichia coli (strain K12) OX=83333 GN=cspD PE=1 SV=1	1	2	2	2	1	1	2	1	1	2	1	1	1	1	1	1	1	1	1	1	1	1	2	1	1	2	1	1	1	1	1	1	1	1	1	1	1	1	2	1	1
P0A8X0	P0A8X0	8	8	8	UPF0307 protein YjgA	yjgA		sp|P0A8X0|YJGA_ECOLI UPF0307 protein YjgA OS=Escherichia coli (strain K12) OX=83333 GN=yjgA PE=1 SV=1	1	8	8	8	4	3	2	2	4	3	3	3	2	3	1	2	4	3	4	5	4	3	2	2	4	3	3	3	2	3	1	2	4	3	4	5	4	3	2	2	4
P05055	P05055	10	10	10	Polyribonucleotide nucleotidyltransferase	pnp		sp|P05055|PNP_ECOLI Polyribonucleotide nucleotidyltransferase OS=Escherichia coli (strain K12) OX=83333 GN=pnp PE=1 SV=3	1	10	10	10	3	3	3	3	3	4	4	3	3	3	2	3	1	4	3	2	3	3	3	3	3	4	4	3	3	3	2	3	1	4	3	2	3	3	3	3	3
P0AG18	P0AG18	2	2	2	N5-carboxyaminoimidazole ribonucleotide mutase	purE		sp|P0AG18|PURE_ECOLI N5-carboxyaminoimidazole ribonucleotide mutase OS=Escherichia coli (strain K12) OX=83333 GN=purE PE=1 SV=2	1	2	2	2	1	1	1	1	1	1	1	1	1	0	1	1	1	1	1	2	1	1	1	1	1	1	1	1	1	0	1	1	1	1	1	2	1	1	1	1	1
P37590	P37590	3	3	3	Signal transduction protein PmrD	pmrD		sp|P37590|PMRD_ECOLI Signal transduction protein PmrD OS=Escherichia coli (strain K12) OX=83333 GN=pmrD PE=1 SV=2	1	3	3	3	2	1	1	1	2	1	2	2	1	2	2	1	2	2	2	1	2	1	1	1	2	1	2	2	1	2	2	1	2	2	2	1	2	1	1	1	2
P39099	P39099	14	14	14	Periplasmic pH-dependent serine endoprotease DegQ	degQ		sp|P39099|DEGQ_ECOLI Periplasmic pH-dependent serine endoprotease DegQ OS=Escherichia coli (strain K12) OX=83333 GN=degQ PE=1 SV=1	1	14	14	14	2	6	5	6	6	2	4	1	2	2	2	3	6	3	5	5	2	6	5	6	6	2	4	1	2	2	2	3	6	3	5	5	2	6	5	6	6
P04079	P04079	11	11	11	GMP synthase [glutamine-hydrolyzing]	guaA		sp|P04079|GUAA_ECOLI GMP synthase [glutamine-hydrolyzing] OS=Escherichia coli (strain K12) OX=83333 GN=guaA PE=1 SV=1	1	11	11	11	0	1	2	3	4	3	4	1	4	1	3	0	3	3	2	1	0	1	2	3	4	3	4	1	4	1	3	0	3	3	2	1	0	1	2	3	4
P0AEK2	P0AEK2	4	4	4	3-oxoacyl-[acyl-carrier-protein] reductase FabG	fabG		sp|P0AEK2|FABG_ECOLI 3-oxoacyl-[acyl-carrier-protein] reductase FabG OS=Escherichia coli (strain K12) OX=83333 GN=fabG PE=1 SV=1	1	4	4	4	1	1	2	1	2	1	2	2	1	0	0	1	2	1	2	2	1	1	2	1	2	1	2	2	1	0	0	1	2	1	2	2	1	1	2	1	2
P0AFM2	P0AFM2	3	3	3	Glycine betaine-binding periplasmic protein	proX		sp|P0AFM2|PROX_ECOLI Glycine betaine/proline betaine-binding periplasmic protein OS=Escherichia coli (strain K12) OX=83333 GN=proX PE=1 SV=1	1	3	3	3	2	2	2	1	1	2	3	1	1	0	1	2	1	2	2	1	2	2	2	1	1	2	3	1	1	0	1	2	1	2	2	1	2	2	2	1	1
P0AAQ2	P0AAQ2	5	5	5	Uncharacterized protein YajD	yajD		sp|P0AAQ2|YAJD_ECOLI Putative HNH nuclease YajD OS=Escherichia coli (strain K12) OX=83333 GN=yajD PE=3 SV=1	1	5	5	5	1	1	2	2	3	2	2	1	1	3	2	2	2	3	4	4	1	1	2	2	3	2	2	1	1	3	2	2	2	3	4	4	1	1	2	2	3
P08839	P08839	13	13	13	Phosphoenolpyruvate-protein phosphotransferase	ptsI		sp|P08839|PT1_ECOLI Phosphoenolpyruvate-protein phosphotransferase OS=Escherichia coli (strain K12) OX=83333 GN=ptsI PE=1 SV=1	1	13	13	13	4	6	4	5	3	3	2	2	4	2	3	3	3	4	3	4	4	6	4	5	3	3	2	2	4	2	3	3	3	4	3	4	4	6	4	5	3
P0AG20	P0AG20	4	4	4	GTP pyrophosphokinase	relA		sp|P0AG20|RELA_ECOLI GTP pyrophosphokinase OS=Escherichia coli (strain K12) OX=83333 GN=relA PE=1 SV=1	1	4	4	4	0	0	1	0	2	1	1	2	2	0	0	0	0	0	0	0	0	0	1	0	2	1	1	2	2	0	0	0	0	0	0	0	0	0	1	0	2
P30177	P30177	6	6	6	Uncharacterized protein YbiB	ybiB		sp|P30177|YBIB_ECOLI Uncharacterized protein YbiB OS=Escherichia coli (strain K12) OX=83333 GN=ybiB PE=1 SV=1	1	6	6	6	1	1	1	1	2	1	1	2	1	1	1	1	1	2	1	2	1	1	1	1	2	1	1	2	1	1	1	1	1	2	1	2	1	1	1	1	2
P0A817	P0A817	7	7	7	S-adenosylmethionine synthase	metK		sp|P0A817|METK_ECOLI S-adenosylmethionine synthase OS=Escherichia coli (strain K12) OX=83333 GN=metK PE=1 SV=2	1	7	7	7	2	0	2	1	3	0	3	1	2	0	0	2	1	1	2	3	2	0	2	1	3	0	3	1	2	0	0	2	1	1	2	3	2	0	2	1	3
P0ACL0	P0ACL0	7	7	7	Glycerol-3-phosphate regulon repressor	glpR		sp|P0ACL0|GLPR_ECOLI Glycerol-3-phosphate regulon repressor OS=Escherichia coli (strain K12) OX=83333 GN=glpR PE=1 SV=1	1	7	7	7	1	3	2	4	3	1	2	1	1	0	0	2	1	2	2	2	1	3	2	4	3	1	2	1	1	0	0	2	1	2	2	2	1	3	2	4	3
P76578	P76578	3	3	3	Uncharacterized lipoprotein YfhM	yfhM		sp|P76578|A2MG_ECOLI Alpha-2-macroglobulin OS=Escherichia coli (strain K12) OX=83333 GN=yfhM PE=1 SV=1	1	3	3	3	0	2	2	1	1	1	2	2	2	2	2	3	1	2	2	2	0	2	2	1	1	1	2	2	2	2	2	3	1	2	2	2	0	2	2	1	1
P0AB89	P0AB89	9	9	9	Adenylosuccinate lyase	purB		sp|P0AB89|PUR8_ECOLI Adenylosuccinate lyase OS=Escherichia coli (strain K12) OX=83333 GN=purB PE=1 SV=1	1	9	9	9	2	2	1	0	0	1	1	0	1	2	1	2	2	4	4	1	2	2	1	0	0	1	1	0	1	2	1	2	2	4	4	1	2	2	1	0	0
P0A894	P0A894	7	7	7	RNase adapter protein RapZ	rapZ		sp|P0A894|RAPZ_ECOLI RNase adapter protein RapZ OS=Escherichia coli (strain K12) OX=83333 GN=rapZ PE=1 SV=1	1	7	7	7	3	0	1	0	4	5	4	4	3	2	0	4	2	1	2	3	3	0	1	0	4	5	4	4	3	2	0	4	2	1	2	3	3	0	1	0	4
P0A7D7	P0A7D7	4	4	4	Phosphoribosylaminoimidazole-succinocarboxamide synthase	purC		sp|P0A7D7|PUR7_ECOLI Phosphoribosylaminoimidazole-succinocarboxamide synthase OS=Escherichia coli (strain K12) OX=83333 GN=purC PE=1 SV=1	1	4	4	4	3	3	1	2	2	2	2	2	1	1	2	1	2	2	2	2	3	3	1	2	2	2	2	2	1	1	2	1	2	2	2	2	3	3	1	2	2
P06720	P06720	4	4	4	Alpha-galactosidase	melA		sp|P06720|AGAL_ECOLI Alpha-galactosidase OS=Escherichia coli (strain K12) OX=83333 GN=melA PE=1 SV=1	1	4	4	4	1	1	2	3	3	1	2	2	1	0	1	0	1	2	2	1	1	1	2	3	3	1	2	2	1	0	1	0	1	2	2	1	1	1	2	3	3
P0A9W3	P0A9W3	6	6	6	Energy-dependent translational throttle protein EttA	ettA		sp|P0A9W3|ETTA_ECOLI Energy-dependent translational throttle protein EttA OS=Escherichia coli (strain K12) OX=83333 GN=ettA PE=1 SV=2	1	6	6	6	1	4	3	1	3	2	4	2	1	1	1	1	1	1	1	1	1	4	3	1	3	2	4	2	1	1	1	1	1	1	1	1	1	4	3	1	3
P0A6E4	P0A6E4	7	7	7	Argininosuccinate synthase	argG		sp|P0A6E4|ASSY_ECOLI Argininosuccinate synthase OS=Escherichia coli (strain K12) OX=83333 GN=argG PE=1 SV=2	1	7	7	7	1	3	1	1	2	3	2	1	1	3	0	1	3	2	3	2	1	3	1	1	2	3	2	1	1	3	0	1	3	2	3	2	1	3	1	1	2
P46837	P46837	14	14	14	Protein YhgF	yhgF		sp|P46837|YHGF_ECOLI Protein YhgF OS=Escherichia coli (strain K12) OX=83333 GN=yhgF PE=1 SV=3	1	14	14	14	2	2	3	3	3	3	3	4	2	1	2	2	2	3	2	1	2	2	3	3	3	3	3	4	2	1	2	2	2	3	2	1	2	2	3	3	3
P39173	P39173	3	3	3	Putative glucose-6-phosphate 1-epimerase	yeaD		sp|P39173|YEAD_ECOLI Putative glucose-6-phosphate 1-epimerase OS=Escherichia coli (strain K12) OX=83333 GN=yeaD PE=1 SV=2	1	3	3	3	1	2	1	2	1	1	1	1	1	1	0	1	1	1	1	1	1	2	1	2	1	1	1	1	1	1	0	1	1	1	1	1	1	2	1	2	1
P69811	P69811	6	6	6	Multiphosphoryl transfer protein;Phosphocarrier protein HPr;Fructose-specific phosphotransferase enzyme IIA component	fruB		sp|P69811|PTFAH_ECOLI Multiphosphoryl transfer protein OS=Escherichia coli (strain K12) OX=83333 GN=fruB PE=1 SV=1	1	6	6	6	0	1	2	2	0	3	2	2	1	1	0	0	3	2	3	2	0	1	2	2	0	3	2	2	1	1	0	0	3	2	3	2	0	1	2	2	0
P0ACF4	P0ACF4	3	3	3	DNA-binding protein HU-beta	hupB		sp|P0ACF4|DBHB_ECOLI DNA-binding protein HU-beta OS=Escherichia coli (strain K12) OX=83333 GN=hupB PE=1 SV=1	1	3	3	3	2	2	2	3	2	2	2	2	2	1	2	0	2	1	2	2	2	2	2	3	2	2	2	2	2	1	2	0	2	1	2	2	2	2	2	3	2
P17117	P17117	5	5	5	Oxygen-insensitive NADPH nitroreductase	nfsA		sp|P17117|NFSA_ECOLI Oxygen-insensitive NADPH nitroreductase OS=Escherichia coli (strain K12) OX=83333 GN=nfsA PE=1 SV=2	1	5	5	5	1	1	2	0	1	2	1	1	0	1	0	2	1	1	2	1	1	1	2	0	1	2	1	1	0	1	0	2	1	1	2	1	1	1	2	0	1
P0A6U8	P0A6U8	6	6	6	Glycogen synthase	glgA		sp|P0A6U8|GLGA_ECOLI Glycogen synthase OS=Escherichia coli (strain K12) OX=83333 GN=glgA PE=1 SV=1	1	6	6	6	2	3	1	4	3	2	3	1	2	2	2	1	1	2	2	3	2	3	1	4	3	2	3	1	2	2	2	1	1	2	2	3	2	3	1	4	3
P0A953	P0A953	6	6	6	3-oxoacyl-[acyl-carrier-protein] synthase 1	fabB		sp|P0A953|FABB_ECOLI 3-oxoacyl-[acyl-carrier-protein] synthase 1 OS=Escherichia coli (strain K12) OX=83333 GN=fabB PE=1 SV=1	1	6	6	6	0	2	0	0	3	2	1	1	1	0	1	2	2	1	1	0	0	2	0	0	3	2	1	1	1	0	1	2	2	1	1	0	0	2	0	0	3
P0AFL3	P0AFL3	3	3	3	Peptidyl-prolyl cis-trans isomerase A	ppiA		sp|P0AFL3|PPIA_ECOLI Peptidyl-prolyl cis-trans isomerase A OS=Escherichia coli (strain K12) OX=83333 GN=ppiA PE=1 SV=1	1	3	3	3	0	1	1	1	1	1	0	0	1	2	1	2	3	0	0	2	0	1	1	1	1	1	0	0	1	2	1	2	3	0	0	2	0	1	1	1	1
P0A8P8	P0A8P8	4	4	4	Tyrosine recombinase XerD	xerD		sp|P0A8P8|XERD_ECOLI Tyrosine recombinase XerD OS=Escherichia coli (strain K12) OX=83333 GN=xerD PE=1 SV=1	1	4	4	4	1	1	2	1	2	2	1	1	1	1	0	0	0	0	1	1	1	1	2	1	2	2	1	1	1	1	0	0	0	0	1	1	1	1	2	1	2
P0A8I5	P0A8I5	4	4	4	tRNA (guanine-N(7)-)-methyltransferase	trmB		sp|P0A8I5|TRMB_ECOLI tRNA (guanine-N(7)-)-methyltransferase OS=Escherichia coli (strain K12) OX=83333 GN=trmB PE=1 SV=1	1	4	4	4	0	3	1	3	1	1	0	0	0	3	1	2	0	1	2	1	0	3	1	3	1	1	0	0	0	3	1	2	0	1	2	1	0	3	1	3	1
P0C0R7	P0C0R7	4	4	4	Ribosomal RNA large subunit methyltransferase E	rlmE		sp|P0C0R7|RLME_ECOLI Ribosomal RNA large subunit methyltransferase E OS=Escherichia coli (strain K12) OX=83333 GN=rlmE PE=1 SV=1	1	4	4	4	2	1	0	1	2	2	2	1	1	0	2	1	1	0	1	1	2	1	0	1	2	2	2	1	1	0	2	1	1	0	1	1	2	1	0	1	2
P0ACX3	P0ACX3	1	1	1	Putative monooxygenase YdhR	ydhR		sp|P0ACX3|YDHR_ECOLI Putative monooxygenase YdhR OS=Escherichia coli (strain K12) OX=83333 GN=ydhR PE=1 SV=1	1	1	1	1	1	1	1	1	1	0	1	0	1	0	1	0	0	1	0	0	1	1	1	1	1	0	1	0	1	0	1	0	0	1	0	0	1	1	1	1	1
P75948	P75948	7	7	7	Thiamine kinase	thiK		sp|P75948|THIK_ECOLI Thiamine kinase OS=Escherichia coli (strain K12) OX=83333 GN=thiK PE=1 SV=1	1	7	7	7	0	2	3	1	2	2	2	1	0	2	0	1	1	1	3	2	0	2	3	1	2	2	2	1	0	2	0	1	1	1	3	2	0	2	3	1	2
P0AC33	P0AC33	6	6	4	Fumarate hydratase class I, aerobic	fumA		sp|P0AC33|FUMA_ECOLI Fumarate hydratase class I, aerobic OS=Escherichia coli (strain K12) OX=83333 GN=fumA PE=1 SV=2	1	6	6	4	2	4	2	3	3	2	2	0	1	0	1	0	3	0	1	2	2	4	2	3	3	2	2	0	1	0	1	0	3	0	1	2	2	2	2	2	1
P03030	P03030	2	2	2	Transcriptional activator protein LysR	lysR		sp|P03030|LYSR_ECOLI Transcriptional activator protein LysR OS=Escherichia coli (strain K12) OX=83333 GN=lysR PE=3 SV=1	1	2	2	2	0	0	1	0	0	1	0	0	0	0	0	1	0	1	0	0	0	0	1	0	0	1	0	0	0	0	0	1	0	1	0	0	0	0	1	0	0
P0A9N4	P0A9N4	5	5	5	Pyruvate formate-lyase 1-activating enzyme	pflA		sp|P0A9N4|PFLA_ECOLI Pyruvate formate-lyase 1-activating enzyme OS=Escherichia coli (strain K12) OX=83333 GN=pflA PE=1 SV=2	1	5	5	5	2	2	1	2	3	2	3	3	1	0	3	0	2	3	1	1	2	2	1	2	3	2	3	3	1	0	3	0	2	3	1	1	2	2	1	2	3
P0A944	P0A944	4	4	4	Ribosomal-protein-alanine acetyltransferase	rimI		sp|P0A944|RIMI_ECOLI Ribosomal-protein-alanine acetyltransferase OS=Escherichia coli (strain K12) OX=83333 GN=rimI PE=1 SV=1	1	4	4	4	0	2	2	2	3	2	4	2	0	0	1	0	0	0	0	0	0	2	2	2	3	2	4	2	0	0	1	0	0	0	0	0	0	2	2	2	3
P0A9W6	P0A9W6	3	3	3	Acid stress protein IbaG	ibaG		sp|P0A9W6|IBAG_ECOLI Acid stress protein IbaG OS=Escherichia coli (strain K12) OX=83333 GN=ibaG PE=1 SV=1	1	3	3	3	1	1	2	1	2	1	2	1	0	0	2	2	1	1	1	1	1	1	2	1	2	1	2	1	0	0	2	2	1	1	1	1	1	1	2	1	2
P0A972	P0A972	5	5	5	Cold shock-like protein CspE	cspE		sp|P0A972|CSPE_ECOLI Cold shock-like protein CspE OS=Escherichia coli (strain K12) OX=83333 GN=cspE PE=1 SV=2	1	5	5	5	3	3	3	4	3	3	3	3	3	3	2	3	2	3	4	4	3	3	3	4	3	3	3	3	3	3	2	3	2	3	4	4	3	3	3	4	3
P15082	P15082	1	1	1	Glucitol operon repressor	srlR		sp|P15082|SRLR_ECOLI Glucitol operon repressor OS=Escherichia coli (strain K12) OX=83333 GN=srlR PE=1 SV=1	1	1	1	1	0	0	1	0	0	0	1	1	0	0	1	1	0	0	1	1	0	0	1	0	0	0	1	1	0	0	1	1	0	0	1	1	0	0	1	0	0
P69783	P69783	3	3	3	Glucose-specific phosphotransferase enzyme IIA component	crr		sp|P69783|PTGA_ECOLI PTS system glucose-specific EIIA component OS=Escherichia coli (strain K12) OX=83333 GN=crr PE=1 SV=2	1	3	3	3	1	1	1	1	1	1	2	0	0	0	0	0	2	2	0	1	1	1	1	1	1	1	2	0	0	0	0	0	2	2	0	1	1	1	1	1	1
P0AEX9	P0AEX9	7	7	7	Maltose-binding periplasmic protein	malE		sp|P0AEX9|MALE_ECOLI Maltose/maltodextrin-binding periplasmic protein OS=Escherichia coli (strain K12) OX=83333 GN=malE PE=1 SV=1	1	7	7	7	1	7	1	5	1	1	1	1	0	0	0	0	0	0	0	0	1	7	1	5	1	1	1	1	0	0	0	0	0	0	0	0	1	7	1	5	1
P0AC53	P0AC53	10	10	10	Glucose-6-phosphate 1-dehydrogenase;Extracellular death factor	zwf		sp|P0AC53|G6PD_ECOLI Glucose-6-phosphate 1-dehydrogenase OS=Escherichia coli (strain K12) OX=83333 GN=zwf PE=1 SV=1	1	10	10	10	2	2	3	5	4	2	4	1	0	0	1	1	2	1	2	2	2	2	3	5	4	2	4	1	0	0	1	1	2	1	2	2	2	2	3	5	4
P0AFG3	P0AFG3	8	8	8	2-oxoglutarate dehydrogenase E1 component	sucA		sp|P0AFG3|ODO1_ECOLI 2-oxoglutarate dehydrogenase E1 component OS=Escherichia coli (strain K12) OX=83333 GN=sucA PE=1 SV=1	1	8	8	8	2	3	4	4	5	1	3	2	3	0	4	2	3	4	2	4	2	3	4	4	5	1	3	2	3	0	4	2	3	4	2	4	2	3	4	4	5
P0ADN2	P0ADN2	5	5	5	UPF0438 protein YifE	yifE		sp|P0ADN2|YIFE_ECOLI UPF0438 protein YifE OS=Escherichia coli (strain K12) OX=83333 GN=yifE PE=1 SV=2	1	5	5	5	1	2	2	3	3	1	2	2	2	1	2	2	1	0	0	0	1	2	2	3	3	1	2	2	2	1	2	2	1	0	0	0	1	2	2	3	3
P0AE08	P0AE08	5	5	5	Alkyl hydroperoxide reductase subunit C	ahpC		sp|P0AE08|AHPC_ECOLI Alkyl hydroperoxide reductase C OS=Escherichia coli (strain K12) OX=83333 GN=ahpC PE=1 SV=2	1	5	5	5	1	3	1	3	2	2	1	1	4	2	2	4	2	2	2	2	1	3	1	3	2	2	1	1	4	2	2	4	2	2	2	2	1	3	1	3	2
P08200	P08200	23	23	23	Isocitrate dehydrogenase [NADP]	icd		sp|P08200|IDH_ECOLI Isocitrate dehydrogenase [NADP] OS=Escherichia coli (strain K12) OX=83333 GN=icd PE=1 SV=1	1	23	23	23	11	13	14	10	14	13	12	14	10	10	14	11	9	10	11	10	11	13	14	10	14	13	12	14	10	10	14	11	9	10	11	10	11	13	14	10	14
REV__P0AEP7	REV__P0AEP7	1	1	1				sp|P0AEP7|GCL_ECOLI Glyoxylate carboligase OS=Escherichia coli (strain K12) OX=83333 GN=gcl PE=1 SV=2	1	1	1	1	0	0	0	0	0	0	0	0	0	0	0	0	0	1	0	0	0	0	0	0	0	0	0	0	0	0	0	0	0	1	0	0	0	0	0	0	0
P0A9W9	P0A9W9	6	6	6	Protein YrdA	yrdA		sp|P0A9W9|YRDA_ECOLI Protein YrdA OS=Escherichia coli (strain K12) OX=83333 GN=yrdA PE=1 SV=1	1	6	6	6	0	1	1	1	2	2	1	1	2	1	2	1	1	1	2	1	0	1	1	1	2	2	1	1	2	1	2	1	1	1	2	1	0	1	1	1	2
P0A9S3	P0A9S3	5	5	5	Galactitol-1-phosphate 5-dehydrogenase	gatD		sp|P0A9S3|GATD_ECOLI Galactitol 1-phosphate 5-dehydrogenase OS=Escherichia coli (strain K12) OX=83333 GN=gatD PE=1 SV=1	1	5	5	5	3	1	1	2	1	1	2	3	0	1	1	1	0	0	3	2	3	1	1	2	1	1	2	3	0	1	1	1	0	0	3	2	3	1	1	2	1
P21151	P21151	5	5	5	3-ketoacyl-CoA thiolase	fadA		sp|P21151|FADA_ECOLI 3-ketoacyl-CoA thiolase FadA OS=Escherichia coli (strain K12) OX=83333 GN=fadA PE=1 SV=3	1	5	5	5	3	0	1	1	4	4	2	2	0	0	0	1	0	0	0	0	3	0	1	1	4	4	2	2	0	0	0	1	0	0	0	0	3	0	1	1	4
P76116	P76116	5	5	5	Uncharacterized protein YncE	yncE		sp|P76116|YNCE_ECOLI Uncharacterized protein YncE OS=Escherichia coli (strain K12) OX=83333 GN=yncE PE=1 SV=1	1	5	5	5	2	1	2	0	1	1	2	1	0	1	1	1	0	1	0	1	2	1	2	0	1	1	2	1	0	1	1	1	0	1	0	1	2	1	2	0	1
P39172	P39172	6	6	6	High-affinity zinc uptake system protein ZnuA	znuA		sp|P39172|ZNUA_ECOLI High-affinity zinc uptake system protein ZnuA OS=Escherichia coli (strain K12) OX=83333 GN=znuA PE=1 SV=4	1	6	6	6	1	1	3	2	1	1	2	1	0	0	1	0	2	2	2	2	1	1	3	2	1	1	2	1	0	0	1	0	2	2	2	2	1	1	3	2	1
P0ADB7	P0ADB7	1	1	1	Entericidin B	ecnB		sp|P0ADB7|ECNB_ECOLI Entericidin B OS=Escherichia coli (strain K12) OX=83333 GN=ecnB PE=3 SV=1	1	1	1	1	0	1	0	1	0	0	0	0	1	1	0	0	1	1	1	1	0	1	0	1	0	0	0	0	1	1	0	0	1	1	1	1	0	1	0	1	0
P0A715	P0A715	5	5	5	2-dehydro-3-deoxyphosphooctonate aldolase	kdsA		sp|P0A715|KDSA_ECOLI 2-dehydro-3-deoxyphosphooctonate aldolase OS=Escherichia coli (strain K12) OX=83333 GN=kdsA PE=1 SV=1	1	5	5	5	0	1	2	1	2	1	3	3	2	2	1	2	1	2	2	1	0	1	2	1	2	1	3	3	2	2	1	2	1	2	2	1	0	1	2	1	2
P0ACP7	P0ACP7	6	6	6	HTH-type transcriptional repressor PurR	purR		sp|P0ACP7|PURR_ECOLI HTH-type transcriptional repressor PurR OS=Escherichia coli (strain K12) OX=83333 GN=purR PE=1 SV=2	1	6	6	6	4	1	0	4	2	2	1	3	0	0	0	0	2	2	0	1	4	1	0	4	2	2	1	3	0	0	0	0	2	2	0	1	4	1	0	4	2
P0ABB4	P0ABB4	5	5	5	ATP synthase subunit beta	atpD		sp|P0ABB4|ATPB_ECOLI ATP synthase subunit beta OS=Escherichia coli (strain K12) OX=83333 GN=atpD PE=1 SV=2	1	5	5	5	2	3	2	2	3	1	1	1	0	1	1	1	2	1	1	0	2	3	2	2	3	1	1	1	0	1	1	1	2	1	1	0	2	3	2	2	3
P03023	P03023	5	5	5	Lactose operon repressor	lacI		sp|P03023|LACI_ECOLI Lactose operon repressor OS=Escherichia coli (strain K12) OX=83333 GN=lacI PE=1 SV=3	1	5	5	5	1	2	2	1	2	3	0	1	2	0	1	1	0	4	2	1	1	2	2	1	2	3	0	1	2	0	1	1	0	4	2	1	1	2	2	1	2
P23908	P23908	7	7	7	Acetylornithine deacetylase	argE		sp|P23908|ARGE_ECOLI Acetylornithine deacetylase OS=Escherichia coli (strain K12) OX=83333 GN=argE PE=1 SV=2	1	7	7	7	2	0	1	2	5	2	2	2	1	1	1	1	1	1	1	2	2	0	1	2	5	2	2	2	1	1	1	1	1	1	1	2	2	0	1	2	5
P77434	P77434	2	2	2	Glutamate-pyruvate aminotransferase AlaC	alaC		sp|P77434|ALAC_ECOLI Glutamate-pyruvate aminotransferase AlaC OS=Escherichia coli (strain K12) OX=83333 GN=alaC PE=1 SV=1	1	2	2	2	2	2	1	1	1	0	0	2	1	1	0	0	1	1	1	1	2	2	1	1	1	0	0	2	1	1	0	0	1	1	1	1	2	2	1	1	1
CON__P08779	CON__P08779	5	1	1					1	5	1	1	1	0	0	0	0	0	1	0	3	0	3	4	4	1	0	0	0	0	0	0	0	0	0	0	1	0	1	1	1	1	0	0	0	0	0	0	0
P0A9A6	P0A9A6	6	6	6	Cell division protein FtsZ	ftsZ		sp|P0A9A6|FTSZ_ECOLI Cell division protein FtsZ OS=Escherichia coli (strain K12) OX=83333 GN=ftsZ PE=1 SV=1	1	6	6	6	0	0	1	0	2	2	1	2	1	0	1	1	1	1	2	1	0	0	1	0	2	2	1	2	1	0	1	1	1	1	2	1	0	0	1	0	2
P0A8B2	P0A8B2	3	3	3	UPF0115 protein YfcN	yfcN		sp|P0A8B2|YFCN_ECOLI UPF0115 protein YfcN OS=Escherichia coli (strain K12) OX=83333 GN=yfcN PE=3 SV=1	1	3	3	3	0	0	0	0	1	1	0	0	1	1	1	0	2	1	0	1	0	0	0	0	1	1	0	0	1	1	1	0	2	1	0	1	0	0	0	0	1
P04425	P04425	4	4	4	Glutathione synthetase	gshB		sp|P04425|GSHB_ECOLI Glutathione synthetase OS=Escherichia coli (strain K12) OX=83333 GN=gshB PE=1 SV=1	1	4	4	4	3	2	2	2	3	2	1	2	0	0	2	0	0	2	1	2	3	2	2	2	3	2	1	2	0	0	2	0	0	2	1	2	3	2	2	2	3
P0AB80	P0AB80	2	2	2	Branched-chain-amino-acid aminotransferase	ilvE		sp|P0AB80|ILVE_ECOLI Branched-chain-amino-acid aminotransferase OS=Escherichia coli (strain K12) OX=83333 GN=ilvE PE=1 SV=2	1	2	2	2	0	1	1	2	1	1	1	1	1	1	0	1	1	1	1	1	0	1	1	2	1	1	1	1	1	1	0	1	1	1	1	1	0	1	1	2	1
P0ADY7	P0ADY7	7	7	7	50S ribosomal protein L16	rplP		sp|P0ADY7|RL16_ECOLI 50S ribosomal protein L16 OS=Escherichia coli (strain K12) OX=83333 GN=rplP PE=1 SV=1	1	7	7	7	5	6	5	4	7	6	6	6	5	6	6	6	5	5	5	5	5	6	5	4	7	6	6	6	5	6	6	6	5	5	5	5	5	6	5	4	7
P16700	P16700	4	4	4	Thiosulfate-binding protein	cysP		sp|P16700|CYSP_ECOLI Thiosulfate-binding protein OS=Escherichia coli (strain K12) OX=83333 GN=cysP PE=1 SV=1	1	4	4	4	2	1	2	1	1	2	0	0	0	1	0	0	0	0	0	1	2	1	2	1	1	2	0	0	0	1	0	0	0	0	0	1	2	1	2	1	1
P0A9M8	P0A9M8	7	7	7	Phosphate acetyltransferase	pta		sp|P0A9M8|PTA_ECOLI Phosphate acetyltransferase OS=Escherichia coli (strain K12) OX=83333 GN=pta PE=1 SV=2	1	7	7	7	0	2	1	1	3	1	1	1	3	1	2	0	0	0	0	2	0	2	1	1	3	1	1	1	3	1	2	0	0	0	0	2	0	2	1	1	3
P0A6B7	P0A6B7	7	7	7	Cysteine desulfurase IscS	iscS		sp|P0A6B7|ISCS_ECOLI Cysteine desulfurase IscS OS=Escherichia coli (strain K12) OX=83333 GN=iscS PE=1 SV=1	1	7	7	7	0	0	1	3	2	1	6	0	0	0	0	0	0	1	2	1	0	0	1	3	2	1	6	0	0	0	0	0	0	1	2	1	0	0	1	3	2
P39401	P39401	1	1	1	Phosphoglycerol transferase I	mdoB		sp|P39401|OPGB_ECOLI Phosphoglycerol transferase I OS=Escherichia coli (strain K12) OX=83333 GN=mdoB PE=3 SV=2	1	1	1	1	1	1	1	1	0	1	1	1	0	0	0	0	0	0	0	0	1	1	1	1	0	1	1	1	0	0	0	0	0	0	0	0	1	1	1	1	0
P0A6Q6	P0A6Q6	5	5	5	3-hydroxyacyl-[acyl-carrier-protein] dehydratase FabZ	fabZ		sp|P0A6Q6|FABZ_ECOLI 3-hydroxyacyl-[acyl-carrier-protein] dehydratase FabZ OS=Escherichia coli (strain K12) OX=83333 GN=fabZ PE=1 SV=1	1	5	5	5	1	0	1	1	3	1	1	2	2	0	0	0	3	0	2	3	1	0	1	1	3	1	1	2	2	0	0	0	3	0	2	3	1	0	1	1	3
P45523	P45523	5	5	5	FKBP-type peptidyl-prolyl cis-trans isomerase FkpA	fkpA		sp|P45523|FKBA_ECOLI FKBP-type peptidyl-prolyl cis-trans isomerase FkpA OS=Escherichia coli (strain K12) OX=83333 GN=fkpA PE=1 SV=1	1	5	5	5	1	2	0	0	1	1	0	0	1	1	0	3	0	1	1	1	1	2	0	0	1	1	0	0	1	1	0	3	0	1	1	1	1	2	0	0	1
P0AC69	P0AC69	1	1	1	Glutaredoxin-4	grxD		sp|P0AC69|GLRX4_ECOLI Glutaredoxin 4 OS=Escherichia coli (strain K12) OX=83333 GN=grxD PE=1 SV=1	1	1	1	1	1	1	0	1	1	0	1	1	1	0	1	1	1	0	0	1	1	1	0	1	1	0	1	1	1	0	1	1	1	0	0	1	1	1	0	1	1
P69828	P69828	2	2	2	Galactitol-specific phosphotransferase enzyme IIA component	gatA		sp|P69828|PTKA_ECOLI PTS system galactitol-specific EIIA component OS=Escherichia coli (strain K12) OX=83333 GN=gatA PE=1 SV=1	1	2	2	2	0	1	0	1	1	1	2	0	1	0	1	0	1	1	1	1	0	1	0	1	1	1	2	0	1	0	1	0	1	1	1	1	0	1	0	1	1
P21507	P21507	7	7	7	ATP-dependent RNA helicase SrmB	srmB		sp|P21507|SRMB_ECOLI ATP-dependent RNA helicase SrmB OS=Escherichia coli (strain K12) OX=83333 GN=srmB PE=1 SV=1	1	7	7	7	2	0	1	2	2	3	1	1	0	1	0	1	1	3	1	1	2	0	1	2	2	3	1	1	0	1	0	1	1	3	1	1	2	0	1	2	2
P37666	P37666	2	2	2	Glyoxylate/hydroxypyruvate reductase B	ghrB		sp|P37666|GHRB_ECOLI Glyoxylate/hydroxypyruvate reductase B OS=Escherichia coli (strain K12) OX=83333 GN=ghrB PE=1 SV=3	1	2	2	2	1	0	0	0	0	2	2	1	0	0	1	1	1	0	1	0	1	0	0	0	0	2	2	1	0	0	1	1	1	0	1	0	1	0	0	0	0
P0AF93	P0AF93	3	3	3	2-iminobutanoate/2-iminopropanoate deaminase	ridA		sp|P0AF93|RIDA_ECOLI 2-iminobutanoate/2-iminopropanoate deaminase OS=Escherichia coli (strain K12) OX=83333 GN=ridA PE=1 SV=2	1	3	3	3	1	0	0	1	2	0	1	2	0	1	0	0	1	2	1	0	1	0	0	1	2	0	1	2	0	1	0	0	1	2	1	0	1	0	0	1	2
P0A9S5	P0A9S5	3	3	3	Glycerol dehydrogenase	gldA		sp|P0A9S5|GLDA_ECOLI Glycerol dehydrogenase OS=Escherichia coli (strain K12) OX=83333 GN=gldA PE=1 SV=1	1	3	3	3	2	1	0	1	1	1	0	1	0	0	0	1	0	0	0	1	2	1	0	1	1	1	0	1	0	0	0	1	0	0	0	1	2	1	0	1	1
P0ACR9	P0ACR9	3	3	3	Transcriptional repressor MprA	mprA		sp|P0ACR9|MPRA_ECOLI Transcriptional repressor MprA OS=Escherichia coli (strain K12) OX=83333 GN=mprA PE=2 SV=1	1	3	3	3	1	1	1	1	1	1	1	1	2	2	1	0	0	0	0	0	1	1	1	1	1	1	1	1	2	2	1	0	0	0	0	0	1	1	1	1	1
REV__P71243	REV__P71243	1	1	1				sp|P71243|WCAL_ECOLI Putative colanic acid biosynthesis glycosyltransferase WcaL OS=Escherichia coli (strain K12) OX=83333 GN=wcaL PE=3 SV=2	1	1	1	1	1	0	0	1	0	0	0	0	0	0	1	0	0	0	0	0	1	0	0	1	0	0	0	0	0	0	1	0	0	0	0	0	1	0	0	1	0
P0ACQ4	P0ACQ4	5	5	5	Hydrogen peroxide-inducible genes activator	oxyR		sp|P0ACQ4|OXYR_ECOLI Hydrogen peroxide-inducible genes activator OS=Escherichia coli (strain K12) OX=83333 GN=oxyR PE=1 SV=1	1	5	5	5	2	1	1	0	3	1	0	2	0	0	0	0	1	1	2	0	2	1	1	0	3	1	0	2	0	0	0	0	1	1	2	0	2	1	1	0	3
P0AFG6	P0AFG6	7	7	7	Dihydrolipoyllysine-residue succinyltransferase component of 2-oxoglutarate dehydrogenase complex	sucB		sp|P0AFG6|ODO2_ECOLI Dihydrolipoyllysine-residue succinyltransferase component of 2-oxoglutarate dehydrogenase complex OS=Escherichia coli (strain K12) OX=83333 GN=sucB PE=1 SV=2	1	7	7	7	1	2	0	2	2	1	2	2	2	2	1	2	3	0	2	0	1	2	0	2	2	1	2	2	2	2	1	2	3	0	2	0	1	2	0	2	2
P0AEH5	P0AEH5	2	2	2	Protein ElaB	elaB		sp|P0AEH5|ELAB_ECOLI Protein ElaB OS=Escherichia coli (strain K12) OX=83333 GN=elaB PE=1 SV=1	1	2	2	2	1	2	0	1	0	0	0	0	0	0	0	0	0	0	0	0	1	2	0	1	0	0	0	0	0	0	0	0	0	0	0	0	1	2	0	1	0
P76034	P76034	3	3	3	Uncharacterized HTH-type transcriptional regulator YciT	yciT		sp|P76034|YCIT_ECOLI Uncharacterized HTH-type transcriptional regulator YciT OS=Escherichia coli (strain K12) OX=83333 GN=yciT PE=4 SV=1	1	3	3	3	1	2	0	2	1	1	0	0	0	1	0	0	1	1	0	1	1	2	0	2	1	1	0	0	0	1	0	0	1	1	0	1	1	2	0	2	1
P0A729	P0A729	2	2	2	Maf-like protein YceF	yceF		sp|P0A729|NTPPB_ECOLI 7-methyl-GTP pyrophosphatase OS=Escherichia coli (strain K12) OX=83333 GN=yceF PE=1 SV=1	1	2	2	2	1	0	0	0	1	1	1	1	1	1	1	1	1	1	1	1	1	0	0	0	1	1	1	1	1	1	1	1	1	1	1	1	1	0	0	0	1
P64455	P64455	1	1	1	Uncharacterized protein YdcY	ydcY		sp|P64455|YDCY_ECOLI Uncharacterized protein YdcY OS=Escherichia coli (strain K12) OX=83333 GN=ydcY PE=1 SV=1	1	1	1	1	1	0	1	0	1	0	0	0	1	1	0	1	0	0	0	0	1	0	1	0	1	0	0	0	1	1	0	1	0	0	0	0	1	0	1	0	1
P0A6A3	P0A6A3	5	5	5	Acetate kinase	ackA		sp|P0A6A3|ACKA_ECOLI Acetate kinase OS=Escherichia coli (strain K12) OX=83333 GN=ackA PE=1 SV=1	1	5	5	5	1	0	1	1	1	2	1	1	1	1	0	1	0	0	1	0	1	0	1	1	1	2	1	1	1	1	0	1	0	0	1	0	1	0	1	1	1
P0A7P5	P0A7P5	3	3	3	50S ribosomal protein L34	rpmH		sp|P0A7P5|RL34_ECOLI 50S ribosomal protein L34 OS=Escherichia coli (strain K12) OX=83333 GN=rpmH PE=1 SV=1	1	3	3	3	2	2	2	2	2	3	2	2	2	3	3	2	2	2	2	3	2	2	2	2	2	3	2	2	2	3	3	2	2	2	2	3	2	2	2	2	2
P0ACP1	P0ACP1	2	2	2	Catabolite repressor/activator	cra		sp|P0ACP1|CRA_ECOLI Catabolite repressor/activator OS=Escherichia coli (strain K12) OX=83333 GN=cra PE=1 SV=1	1	2	2	2	0	1	1	1	1	1	2	1	0	0	0	0	1	1	1	1	0	1	1	1	1	1	2	1	0	0	0	0	1	1	1	1	0	1	1	1	1
P0A998	P0A998	3	3	3	Bacterial non-heme ferritin	ftnA		sp|P0A998|FTNA_ECOLI Bacterial non-heme ferritin OS=Escherichia coli (strain K12) OX=83333 GN=ftnA PE=1 SV=1	1	3	3	3	0	0	0	1	0	0	0	0	0	1	1	0	1	1	1	1	0	0	0	1	0	0	0	0	0	1	1	0	1	1	1	1	0	0	0	1	0
P0A6X7	P0A6X7	2	2	2	Integration host factor subunit alpha	ihfA		sp|P0A6X7|IHFA_ECOLI Integration host factor subunit alpha OS=Escherichia coli (strain K12) OX=83333 GN=ihfA PE=1 SV=1	1	2	2	2	1	2	1	2	2	2	2	1	0	0	1	0	0	0	0	0	1	2	1	2	2	2	2	1	0	0	1	0	0	0	0	0	1	2	1	2	2
P0A7Z4	P0A7Z4	16	16	16	DNA-directed RNA polymerase subunit alpha	rpoA		sp|P0A7Z4|RPOA_ECOLI DNA-directed RNA polymerase subunit alpha OS=Escherichia coli (strain K12) OX=83333 GN=rpoA PE=1 SV=1	1	16	16	16	7	6	7	6	7	6	7	3	2	6	4	2	7	4	5	6	7	6	7	6	7	6	7	3	2	6	4	2	7	4	5	6	7	6	7	6	7
P0A717	P0A717	2	2	2	Ribose-phosphate pyrophosphokinase	prs		sp|P0A717|KPRS_ECOLI Ribose-phosphate pyrophosphokinase OS=Escherichia coli (strain K12) OX=83333 GN=prs PE=1 SV=2	1	2	2	2	0	0	0	0	0	1	0	1	0	0	0	0	0	0	1	0	0	0	0	0	0	1	0	1	0	0	0	0	0	0	1	0	0	0	0	0	0
P0AB77	P0AB77	5	5	5	2-amino-3-ketobutyrate coenzyme A ligase	kbl		sp|P0AB77|KBL_ECOLI 2-amino-3-ketobutyrate coenzyme A ligase OS=Escherichia coli (strain K12) OX=83333 GN=kbl PE=1 SV=1	1	5	5	5	1	0	1	0	2	1	0	1	0	0	3	0	2	1	0	1	1	0	1	0	2	1	0	1	0	0	3	0	2	1	0	1	1	0	1	0	2
CON__P00761	CON__P00761	11	11	11					1	11	11	11	8	7	7	6	6	8	7	9	10	8	10	9	8	8	8	5	8	7	7	6	6	8	7	9	10	8	10	9	8	8	8	5	8	7	7	6	6
P00448	P00448	6	6	6	Superoxide dismutase [Mn]	sodA		sp|P00448|SODM_ECOLI Superoxide dismutase [Mn] OS=Escherichia coli (strain K12) OX=83333 GN=sodA PE=1 SV=2	1	6	6	6	0	1	1	1	1	1	1	1	1	1	2	2	1	0	1	0	0	1	1	1	1	1	1	1	1	1	2	2	1	0	1	0	0	1	1	1	1
P0ABH9	P0ABH9	5	5	5	ATP-dependent Clp protease ATP-binding subunit ClpA	clpA		sp|P0ABH9|CLPA_ECOLI ATP-dependent Clp protease ATP-binding subunit ClpA OS=Escherichia coli (strain K12) OX=83333 GN=clpA PE=1 SV=1	1	5	5	5	0	1	1	0	0	0	1	0	0	0	0	0	1	1	1	2	0	1	1	0	0	0	1	0	0	0	0	0	1	1	1	2	0	1	1	0	0
P0A6Y1	P0A6Y1	3	3	3	Integration host factor subunit beta	ihfB		sp|P0A6Y1|IHFB_ECOLI Integration host factor subunit beta OS=Escherichia coli (strain K12) OX=83333 GN=ihfB PE=1 SV=1	1	3	3	3	0	0	1	2	1	1	0	0	0	0	1	0	2	0	0	0	0	0	1	2	1	1	0	0	0	0	1	0	2	0	0	0	0	0	1	2	1
P0A8M6	P0A8M6	2	2	2	UPF0265 protein YeeX	yeeX		sp|P0A8M6|YEEX_ECOLI UPF0265 protein YeeX OS=Escherichia coli (strain K12) OX=83333 GN=yeeX PE=1 SV=1	1	2	2	2	0	0	0	0	0	0	0	0	1	1	1	1	1	1	1	0	0	0	0	0	0	0	0	0	1	1	1	1	1	1	1	0	0	0	0	0	0
Q47153	Q47153	1	1	1	Putative truncated flagellar export/assembly protein LfhA	lfhA		sp|Q47153|LFHA_ECOLI Putative truncated flagellar export/assembly protein LfhA OS=Escherichia coli (strain K12) OX=83333 GN=lfhA PE=5 SV=1	1	1	1	1	0	1	1	1	1	1	1	1	0	0	0	0	0	0	0	0	0	1	1	1	1	1	1	1	0	0	0	0	0	0	0	0	0	1	1	1	1
P09424	P09424	2	2	2	Mannitol-1-phosphate 5-dehydrogenase	mtlD		sp|P09424|MTLD_ECOLI Mannitol-1-phosphate 5-dehydrogenase OS=Escherichia coli (strain K12) OX=83333 GN=mtlD PE=1 SV=3	1	2	2	2	1	0	0	1	2	1	0	0	1	1	0	0	0	0	1	1	1	0	0	1	2	1	0	0	1	1	0	0	0	0	1	1	1	0	0	1	2
P0AFR4	P0AFR4	7	7	7	Uncharacterized protein YciO	yciO		sp|P0AFR4|YCIO_ECOLI Uncharacterized protein YciO OS=Escherichia coli (strain K12) OX=83333 GN=yciO PE=1 SV=1	1	7	7	7	2	2	2	1	2	3	1	1	1	0	0	0	0	1	0	0	2	2	2	1	2	3	1	1	1	0	0	0	0	1	0	0	2	2	2	1	2
P0A6J1	P0A6J1	3	3	3	Adenylyl-sulfate kinase	cysC		sp|P0A6J1|CYSC_ECOLI Adenylyl-sulfate kinase OS=Escherichia coli (strain K12) OX=83333 GN=cysC PE=1 SV=2	1	3	3	3	1	0	1	1	2	0	0	0	1	0	0	0	1	1	2	1	1	0	1	1	2	0	0	0	1	0	0	0	1	1	2	1	1	0	1	1	2
P77147	P77147	1	1	1	Uncharacterized protein YdhT	ydhT		sp|P77147|YDHT_ECOLI Uncharacterized protein YdhT OS=Escherichia coli (strain K12) OX=83333 GN=ydhT PE=2 SV=1	1	1	1	1	0	0	0	0	0	0	0	1	1	0	0	0	0	0	0	0	0	0	0	0	0	0	0	1	1	0	0	0	0	0	0	0	0	0	0	0	0
P0AE88	P0AE88	1	1	1	Transcriptional regulatory protein CpxR	cpxR		sp|P0AE88|CPXR_ECOLI Transcriptional regulatory protein CpxR OS=Escherichia coli (strain K12) OX=83333 GN=cpxR PE=1 SV=1	1	1	1	1	0	0	0	0	1	1	1	1	1	0	0	0	0	1	0	1	0	0	0	0	1	1	1	1	1	0	0	0	0	1	0	1	0	0	0	0	1
P0A9F3	P0A9F3	5	5	5	HTH-type transcriptional regulator CysB	cysB		sp|P0A9F3|CYSB_ECOLI HTH-type transcriptional regulator CysB OS=Escherichia coli (strain K12) OX=83333 GN=cysB PE=3 SV=1	1	5	5	5	1	1	1	1	0	1	1	2	0	0	1	0	1	1	1	2	1	1	1	1	0	1	1	2	0	0	1	0	1	1	1	2	1	1	1	1	0
P16682	P16682	2	2	2	Phosphonates-binding periplasmic protein	phnD		sp|P16682|PHND_ECOLI Phosphonates-binding periplasmic protein OS=Escherichia coli (strain K12) OX=83333 GN=phnD PE=3 SV=2	1	2	2	2	0	0	0	1	0	0	0	0	0	1	0	0	0	0	0	1	0	0	0	1	0	0	0	0	0	1	0	0	0	0	0	1	0	0	0	1	0
P15640	P15640	3	3	3	Phosphoribosylamine--glycine ligase	purD		sp|P15640|PUR2_ECOLI Phosphoribosylamine--glycine ligase OS=Escherichia coli (strain K12) OX=83333 GN=purD PE=1 SV=2	1	3	3	3	0	2	2	1	3	1	0	0	0	0	0	0	0	0	0	0	0	2	2	1	3	1	0	0	0	0	0	0	0	0	0	0	0	2	2	1	3
P42641	P42641	4	4	4	GTPase ObgE/CgtA	obgE		sp|P42641|OBG_ECOLI GTPase ObgE/CgtA OS=Escherichia coli (strain K12) OX=83333 GN=obgE PE=1 SV=1	1	4	4	4	1	0	2	2	0	1	0	1	2	1	1	0	0	0	0	1	1	0	2	2	0	1	0	1	2	1	1	0	0	0	0	1	1	0	2	2	0
P64581	P64581	2	2	2	Uncharacterized protein YqjD	yqjD		sp|P64581|YQJD_ECOLI Uncharacterized protein YqjD OS=Escherichia coli (strain K12) OX=83333 GN=yqjD PE=1 SV=1	1	2	2	2	0	2	0	0	0	0	0	0	0	0	0	0	0	0	0	0	0	2	0	0	0	0	0	0	0	0	0	0	0	0	0	0	0	2	0	0	0
P76423	P76423	1	1	1	Hydroxyethylthiazole kinase	thiM		sp|P76423|THIM_ECOLI Hydroxyethylthiazole kinase OS=Escherichia coli (strain K12) OX=83333 GN=thiM PE=1 SV=1	1	1	1	1	0	1	0	1	1	1	1	1	0	0	0	0	1	0	0	0	0	1	0	1	1	1	1	1	0	0	0	0	1	0	0	0	0	1	0	1	1
P0A840	P0A840	2	2	2	5/3-nucleotidase SurE	surE		sp|P0A840|SURE_ECOLI 5/3-nucleotidase SurE OS=Escherichia coli (strain K12) OX=83333 GN=surE PE=1 SV=1	1	2	2	2	1	1	1	1	2	1	1	0	0	0	0	0	1	1	0	0	1	1	1	1	2	1	1	0	0	0	0	0	1	1	0	0	1	1	1	1	2
REV__P06971	REV__P06971	2	2	2				sp|P06971|FHUA_ECOLI Ferrichrome outer membrane transporter/phage receptor OS=Escherichia coli (strain K12) OX=83333 GN=fhuA PE=1 SV=2	1	2	2	2	0	0	0	0	1	0	0	0	0	0	1	1	0	0	0	0	0	0	0	0	1	0	0	0	0	0	1	1	0	0	0	0	0	0	0	0	1
P0A734	P0A734	1	1	1	Cell division topological specificity factor	minE		sp|P0A734|MINE_ECOLI Cell division topological specificity factor OS=Escherichia coli (strain K12) OX=83333 GN=minE PE=1 SV=1	1	1	1	1	1	0	1	0	1	1	1	1	0	1	0	0	1	1	1	1	1	0	1	0	1	1	1	1	0	1	0	0	1	1	1	1	1	0	1	0	1
P0A884	P0A884	3	3	3	Thymidylate synthase	thyA		sp|P0A884|TYSY_ECOLI Thymidylate synthase OS=Escherichia coli (strain K12) OX=83333 GN=thyA PE=1 SV=1	1	3	3	3	0	0	1	0	0	0	1	0	0	0	0	1	0	1	2	0	0	0	1	0	0	0	1	0	0	0	0	1	0	1	2	0	0	0	1	0	0
P04391	P04391	1	1	1	Ornithine carbamoyltransferase chain I	argI		sp|P04391|OTC1_ECOLI Ornithine carbamoyltransferase subunit I OS=Escherichia coli (strain K12) OX=83333 GN=argI PE=1 SV=3	1	1	1	1	0	1	1	0	1	1	0	0	1	1	1	0	0	1	1	1	0	1	1	0	1	1	0	0	1	1	1	0	0	1	1	1	0	1	1	0	1
P08178	P08178	3	3	3	Phosphoribosylformylglycinamidine cyclo-ligase	purM		sp|P08178|PUR5_ECOLI Phosphoribosylformylglycinamidine cyclo-ligase OS=Escherichia coli (strain K12) OX=83333 GN=purM PE=1 SV=3	1	3	3	3	0	0	0	1	1	0	1	0	0	0	0	0	0	1	0	0	0	0	0	1	1	0	1	0	0	0	0	0	0	1	0	0	0	0	0	1	1
P36938	P36938	6	6	6	Phosphoglucomutase	pgm		sp|P36938|PGM_ECOLI Phosphoglucomutase OS=Escherichia coli (strain K12) OX=83333 GN=pgm PE=1 SV=1	1	6	6	6	1	0	1	2	2	1	1	0	0	0	0	0	1	0	0	0	1	0	1	2	2	1	1	0	0	0	0	0	1	0	0	0	1	0	1	2	2
REV__P07395	REV__P07395	1	1	1				sp|P07395|SYFB_ECOLI Phenylalanine--tRNA ligase beta subunit OS=Escherichia coli (strain K12) OX=83333 GN=pheT PE=1 SV=2	1	1	1	1	0	0	0	0	0	0	0	0	1	1	0	0	0	1	0	0	0	0	0	0	0	0	0	0	1	1	0	0	0	1	0	0	0	0	0	0	0
P76558	P76558	2	2	2	NADP-dependent malic enzyme	maeB		sp|P76558|MAO2_ECOLI NADP-dependent malic enzyme OS=Escherichia coli (strain K12) OX=83333 GN=maeB PE=1 SV=1	1	2	2	2	0	0	0	1	0	1	1	1	1	0	0	0	0	0	0	1	0	0	0	1	0	1	1	1	1	0	0	0	0	0	0	1	0	0	0	1	0
P33136	P33136	2	2	2	Glucans biosynthesis protein G	mdoG		sp|P33136|OPGG_ECOLI Glucans biosynthesis protein G OS=Escherichia coli (strain K12) OX=83333 GN=mdoG PE=1 SV=1	1	2	2	2	0	1	0	0	1	0	1	0	1	1	0	1	0	0	1	1	0	1	0	0	1	0	1	0	1	1	0	1	0	0	1	1	0	1	0	0	1
P00861	P00861	5	5	5	Diaminopimelate decarboxylase	lysA		sp|P00861|DCDA_ECOLI Diaminopimelate decarboxylase OS=Escherichia coli (strain K12) OX=83333 GN=lysA PE=1 SV=1	1	5	5	5	1	1	0	1	0	0	1	1	0	0	0	0	0	2	0	1	1	1	0	1	0	0	1	1	0	0	0	0	0	2	0	1	1	1	0	1	0
P0A722	P0A722	3	3	3	Acyl-[acyl-carrier-protein]--UDP-N-acetylglucosamine O-acyltransferase	lpxA		sp|P0A722|LPXA_ECOLI Acyl-[acyl-carrier-protein]--UDP-N-acetylglucosamine O-acyltransferase OS=Escherichia coli (strain K12) OX=83333 GN=lpxA PE=1 SV=1	1	3	3	3	1	1	0	1	1	0	0	2	0	1	1	0	1	1	1	1	1	1	0	1	1	0	0	2	0	1	1	0	1	1	1	1	1	1	0	1	1
P45565	P45565	2	2	2	Lipopolysaccharide core heptose(II)-phosphate phosphatase	ais		sp|P45565|AIS_ECOLI Lipopolysaccharide core heptose(II)-phosphate phosphatase OS=Escherichia coli (strain K12) OX=83333 GN=ais PE=2 SV=2	1	2	2	2	0	0	0	0	0	0	0	0	1	0	0	0	1	1	1	0	0	0	0	0	0	0	0	0	1	0	0	0	1	1	1	0	0	0	0	0	0
P0A6Z6	P0A6Z6	2	2	2	Nickel-responsive regulator	nikR		sp|P0A6Z6|NIKR_ECOLI Nickel-responsive regulator OS=Escherichia coli (strain K12) OX=83333 GN=nikR PE=1 SV=1	1	2	2	2	1	0	1	1	1	1	1	1	0	2	0	0	1	0	2	0	1	0	1	1	1	1	1	1	0	2	0	0	1	0	2	0	1	0	1	1	1
P10902	P10902	4	4	4	L-aspartate oxidase	nadB		sp|P10902|NADB_ECOLI L-aspartate oxidase OS=Escherichia coli (strain K12) OX=83333 GN=nadB PE=1 SV=4	1	4	4	4	0	1	1	1	0	2	1	1	2	2	1	0	2	1	1	1	0	1	1	1	0	2	1	1	2	2	1	0	2	1	1	1	0	1	1	1	0
REV__P0A9D2	REV__P0A9D2	1	1	1				sp|P0A9D2|GSTA_ECOLI Glutathione S-transferase GstA OS=Escherichia coli (strain K12) OX=83333 GN=gstA PE=1 SV=1	1	1	1	1	1	0	0	0	0	0	0	0	0	0	1	0	1	0	0	0	1	0	0	0	0	0	0	0	0	0	1	0	1	0	0	0	1	0	0	0	0
P0AE18	P0AE18	2	2	2	Methionine aminopeptidase	map		sp|P0AE18|MAP1_ECOLI Methionine aminopeptidase OS=Escherichia coli (strain K12) OX=83333 GN=map PE=1 SV=1	1	2	2	2	0	0	0	0	0	0	0	0	0	0	0	0	0	1	1	1	0	0	0	0	0	0	0	0	0	0	0	0	0	1	1	1	0	0	0	0	0
P0A9Q1	P0A9Q1	3	3	3	Aerobic respiration control protein ArcA	arcA		sp|P0A9Q1|ARCA_ECOLI Aerobic respiration control protein ArcA OS=Escherichia coli (strain K12) OX=83333 GN=arcA PE=1 SV=1	1	3	3	3	0	1	1	1	0	1	1	0	0	0	0	0	0	0	1	0	0	1	1	1	0	1	1	0	0	0	0	0	0	0	1	0	0	1	1	1	0
P75864	P75864	3	3	3	Ribosomal RNA large subunit methyltransferase K/L;23S rRNA m2G2445 methyltransferase;23S rRNA m7G2069 methyltransferase	rlmL		sp|P75864|RLMKL_ECOLI Ribosomal RNA large subunit methyltransferase K/L OS=Escherichia coli (strain K12) OX=83333 GN=rlmL PE=1 SV=1	1	3	3	3	0	1	1	1	1	0	1	0	0	0	0	0	1	1	1	0	0	1	1	1	1	0	1	0	0	0	0	0	1	1	1	0	0	1	1	1	1
P0AEU0	P0AEU0	3	3	3	Histidine-binding periplasmic protein	hisJ		sp|P0AEU0|HISJ_ECOLI Histidine-binding periplasmic protein OS=Escherichia coli (strain K12) OX=83333 GN=hisJ PE=1 SV=1	1	3	3	3	1	1	0	2	1	2	0	0	0	0	0	0	0	0	0	0	1	1	0	2	1	2	0	0	0	0	0	0	0	0	0	0	1	1	0	2	1
P0A912	P0A912	2	2	2	Peptidoglycan-associated lipoprotein	pal		sp|P0A912|PAL_ECOLI Peptidoglycan-associated lipoprotein OS=Escherichia coli (strain K12) OX=83333 GN=pal PE=1 SV=1	1	2	2	2	0	2	0	1	0	0	0	0	0	0	0	0	0	0	0	0	0	2	0	1	0	0	0	0	0	0	0	0	0	0	0	0	0	2	0	1	0
Q06067	Q06067	3	3	3	Signal transduction histidine-protein kinase AtoS	atoS		sp|Q06067|ATOS_ECOLI Signal transduction histidine-protein kinase AtoS OS=Escherichia coli (strain K12) OX=83333 GN=atoS PE=1 SV=1	1	3	3	3	0	0	0	0	1	0	0	1	1	0	0	0	0	0	0	0	0	0	0	0	1	0	0	1	1	0	0	0	0	0	0	0	0	0	0	0	1
P0AEW9	P0AEW9	4	4	4	1-phosphofructokinase	fruK		sp|P0AEW9|K1PF_ECOLI 1-phosphofructokinase OS=Escherichia coli (strain K12) OX=83333 GN=fruK PE=3 SV=1	1	4	4	4	0	0	0	0	0	0	1	0	2	0	0	0	1	0	0	1	0	0	0	0	0	0	1	0	2	0	0	0	1	0	0	1	0	0	0	0	0
P39406	P39406	3	3	3	Ribosomal RNA small subunit methyltransferase C	rsmC		sp|P39406|RSMC_ECOLI Ribosomal RNA small subunit methyltransferase C OS=Escherichia coli (strain K12) OX=83333 GN=rsmC PE=1 SV=3	1	3	3	3	0	1	0	0	1	1	1	0	0	0	0	0	0	1	0	0	0	1	0	0	1	1	1	0	0	0	0	0	0	1	0	0	0	1	0	0	1
P0A955	P0A955	4	4	4	KHG/KDPG aldolase;4-hydroxy-2-oxoglutarate aldolase;2-dehydro-3-deoxy-phosphogluconate aldolase	eda		sp|P0A955|ALKH_ECOLI KHG/KDPG aldolase OS=Escherichia coli (strain K12) OX=83333 GN=eda PE=1 SV=1	1	4	4	4	0	1	0	2	1	1	0	0	0	0	1	0	0	1	0	1	0	1	0	2	1	1	0	0	0	0	1	0	0	1	0	1	0	1	0	2	1
CON__P02533;CON__A2A4G1;CON__P08727;CON__Q04695;CON__Q9QWL7;CON__P19012;CON__P19001;CON__Q7Z3Y7;CON__Q3ZAW8;CON__Q6IFX2;CON__Q148H6;CON__Q9Z2K1;CON__Q7Z3Y9;CON__REFSEQ:XP_986630;CON__O76014;CON__O76015;CON__O76013;CON__Q7Z3Y8;CON__Q7Z3Z0;CON__Q15323;CON__Q9UE12;CON__Q14525;CON__Q2M2I5	CON__P02533;CON__A2A4G1;CON__P08727;CON__Q04695;CON__Q9QWL7;CON__P19012;CON__P19001	6;4;3;3;3;3;3;2;2;2;2;2;1;1;1;1;1;1;1;1;1;1;1	2;0;0;0;0;0;0;0;0;1;0;0;0;0;0;0;0;0;0;0;0;0;0	2;0;0;0;0;0;0;0;0;1;0;0;0;0;0;0;0;0;0;0;0;0;0				;;;;;;	23	6	2	2	1	0	0	0	0	0	1	0	2	0	2	3	3	1	0	1	0	0	0	0	0	0	0	0	0	0	0	0	0	1	0	1	0	0	0	0	0
P0A8E7	P0A8E7	3	3	3	UPF0234 protein YajQ	yajQ		sp|P0A8E7|YAJQ_ECOLI UPF0234 protein YajQ OS=Escherichia coli (strain K12) OX=83333 GN=yajQ PE=1 SV=2	1	3	3	3	2	0	0	0	0	0	0	0	0	1	0	0	0	0	0	1	2	0	0	0	0	0	0	0	0	1	0	0	0	0	0	1	2	0	0	0	0
P06986	P06986	1	1	1	Histidinol-phosphate aminotransferase	hisC		sp|P06986|HIS8_ECOLI Histidinol-phosphate aminotransferase OS=Escherichia coli (strain K12) OX=83333 GN=hisC PE=1 SV=2	1	1	1	1	1	0	1	0	1	1	1	1	0	0	0	0	0	0	0	0	1	0	1	0	1	1	1	1	0	0	0	0	0	0	0	0	1	0	1	0	1
P08192	P08192	1	1	1	Bifunctional protein FolC;Folylpolyglutamate synthase;Dihydrofolate synthase	folC		sp|P08192|FOLC_ECOLI Dihydrofolate synthase/folylpolyglutamate synthase OS=Escherichia coli (strain K12) OX=83333 GN=folC PE=1 SV=2	1	1	1	1	0	0	1	1	1	0	1	0	0	0	0	0	0	0	0	0	0	0	1	1	1	0	1	0	0	0	0	0	0	0	0	0	0	0	1	1	1
CON__P02754	CON__P02754	4	4	4					1	4	4	4	0	0	0	0	0	0	0	4	0	0	0	0	0	0	0	0	0	0	0	0	0	0	0	4	0	0	0	0	0	0	0	0	0	0	0	0	0
P17846	P17846	2	2	2	Sulfite reductase [NADPH] hemoprotein beta-component	cysI		sp|P17846|CYSI_ECOLI Sulfite reductase [NADPH] hemoprotein beta-component OS=Escherichia coli (strain K12) OX=83333 GN=cysI PE=1 SV=4	1	2	2	2	0	0	0	0	1	0	0	0	1	0	0	0	0	0	0	1	0	0	0	0	1	0	0	0	1	0	0	0	0	0	0	1	0	0	0	0	1
P31057	P31057	3	3	3	3-methyl-2-oxobutanoate hydroxymethyltransferase	panB		sp|P31057|PANB_ECOLI 3-methyl-2-oxobutanoate hydroxymethyltransferase OS=Escherichia coli (strain K12) OX=83333 GN=panB PE=1 SV=1	1	3	3	3	0	0	0	0	0	0	1	0	1	2	0	0	1	1	1	1	0	0	0	0	0	0	1	0	1	2	0	0	1	1	1	1	0	0	0	0	0
P0A8A0	P0A8A0	3	3	3	Probable transcriptional regulatory protein YebC	yebC		sp|P0A8A0|YEBC_ECOLI Probable transcriptional regulatory protein YebC OS=Escherichia coli (strain K12) OX=83333 GN=yebC PE=1 SV=1	1	3	3	3	0	1	0	0	1	1	1	2	0	0	0	0	0	0	0	0	0	1	0	0	1	1	1	2	0	0	0	0	0	0	0	0	0	1	0	0	1
P0ADV7	P0ADV7	2	2	2	Probable phospholipid-binding protein MlaC	mlaC		sp|P0ADV7|MLAC_ECOLI Intermembrane phospholipid transport system binding protein MlaC OS=Escherichia coli (strain K12) OX=83333 GN=mlaC PE=1 SV=1	1	2	2	2	0	0	1	0	0	0	0	0	0	0	0	0	1	1	0	1	0	0	1	0	0	0	0	0	0	0	0	0	1	1	0	1	0	0	1	0	0
P0A6D3	P0A6D3	4	4	4	3-phosphoshikimate 1-carboxyvinyltransferase	aroA		sp|P0A6D3|AROA_ECOLI 3-phosphoshikimate 1-carboxyvinyltransferase OS=Escherichia coli (strain K12) OX=83333 GN=aroA PE=1 SV=1	1	4	4	4	0	0	0	1	0	0	1	0	0	0	1	0	0	0	0	2	0	0	0	1	0	0	1	0	0	0	1	0	0	0	0	2	0	0	0	1	0
P09127	P09127	2	2	2	Putative uroporphyrinogen-III C-methyltransferase	hemX		sp|P09127|HEMX_ECOLI Protein HemX OS=Escherichia coli (strain K12) OX=83333 GN=hemX PE=1 SV=1	1	2	2	2	0	1	0	1	0	0	1	0	0	0	0	0	0	0	0	0	0	1	0	1	0	0	1	0	0	0	0	0	0	0	0	0	0	1	0	1	0
P0A8A4	P0A8A4	4	4	4	Phosphoenolpyruvate synthase regulatory protein	ppsR		sp|P0A8A4|PSRP_ECOLI Phosphoenolpyruvate synthase regulatory protein OS=Escherichia coli (strain K12) OX=83333 GN=ppsR PE=1 SV=1	1	4	4	4	1	0	0	0	0	0	1	0	0	0	0	0	2	0	1	0	1	0	0	0	0	0	1	0	0	0	0	0	2	0	1	0	1	0	0	0	0
P03014	P03014	2	2	2	DNA-invertase from lambdoid prophage e14	pinE		sp|P03014|PINE_ECOLI Serine recombinase PinE OS=Escherichia coli (strain K12) OX=83333 GN=pinE PE=3 SV=2	1	2	2	2	0	0	0	0	0	0	0	0	0	0	1	0	0	1	0	0	0	0	0	0	0	0	0	0	0	0	1	0	0	1	0	0	0	0	0	0	0
P0A6K3	P0A6K3	1	1	1	Peptide deformylase	def		sp|P0A6K3|DEF_ECOLI Peptide deformylase OS=Escherichia coli (strain K12) OX=83333 GN=def PE=1 SV=2	1	1	1	1	0	0	0	0	1	1	0	1	0	0	0	0	0	0	0	0	0	0	0	0	1	1	0	1	0	0	0	0	0	0	0	0	0	0	0	0	1
P77804	P77804	2	2	2	Protein YdgA	ydgA		sp|P77804|YDGA_ECOLI Protein YdgA OS=Escherichia coli (strain K12) OX=83333 GN=ydgA PE=1 SV=1	1	2	2	2	0	0	0	0	0	0	0	0	1	0	1	1	0	0	0	0	0	0	0	0	0	0	0	0	1	0	1	1	0	0	0	0	0	0	0	0	0
P0AED0	P0AED0	1	1	1	Universal stress protein A	uspA		sp|P0AED0|USPA_ECOLI Universal stress protein A OS=Escherichia coli (strain K12) OX=83333 GN=uspA PE=1 SV=2	1	1	1	1	0	0	0	0	0	0	0	0	0	0	0	0	0	0	1	1	0	0	0	0	0	0	0	0	0	0	0	0	0	0	1	1	0	0	0	0	0
P0A8D0	P0A8D0	1	1	1	Transcriptional repressor NrdR	nrdR		sp|P0A8D0|NRDR_ECOLI Transcriptional repressor NrdR OS=Escherichia coli (strain K12) OX=83333 GN=nrdR PE=1 SV=1	1	1	1	1	0	1	0	1	0	0	0	0	0	0	0	0	0	0	0	0	0	1	0	1	0	0	0	0	0	0	0	0	0	0	0	0	0	1	0	1	0
P32144	P32144	3	3	3	Uncharacterized HTH-type transcriptional regulator YihW	yihW		sp|P32144|CSQR_ECOLI HTH-type transcriptional repressor CsqR OS=Escherichia coli (strain K12) OX=83333 GN=csqR PE=1 SV=2	1	3	3	3	2	1	1	0	1	0	1	0	0	0	0	0	0	0	0	0	2	1	1	0	1	0	1	0	0	0	0	0	0	0	0	0	2	1	1	0	1
P0ABH0	P0ABH0	2	2	2	Cell division protein FtsA	ftsA		sp|P0ABH0|FTSA_ECOLI Cell division protein FtsA OS=Escherichia coli (strain K12) OX=83333 GN=ftsA PE=1 SV=1	1	2	2	2	1	0	0	2	1	0	0	0	0	0	0	0	0	0	0	0	1	0	0	2	1	0	0	0	0	0	0	0	0	0	0	0	1	0	0	2	1
REV__P18133	REV__P18133	1	1	1				sp|P18133|PNCB_ECOLI Nicotinate phosphoribosyltransferase OS=Escherichia coli (strain K12) OX=83333 GN=pncB PE=1 SV=3	1	1	1	1	0	0	1	0	0	0	0	0	0	0	0	0	0	0	0	0	0	0	1	0	0	0	0	0	0	0	0	0	0	0	0	0	0	0	1	0	0
P0A8J4	P0A8J4	2	2	2	UPF0250 protein YbeD	ybeD		sp|P0A8J4|YBED_ECOLI UPF0250 protein YbeD OS=Escherichia coli (strain K12) OX=83333 GN=ybeD PE=1 SV=1	1	2	2	2	1	1	0	0	2	1	1	1	0	0	0	0	0	1	1	1	1	1	0	0	2	1	1	1	0	0	0	0	0	1	1	1	1	1	0	0	2
P0AE12	P0AE12	2	2	2	AMP nucleosidase	amn		sp|P0AE12|AMN_ECOLI AMP nucleosidase OS=Escherichia coli (strain K12) OX=83333 GN=amn PE=1 SV=1	1	2	2	2	0	1	0	0	0	0	0	1	0	1	1	0	1	1	0	1	0	1	0	0	0	0	0	1	0	1	1	0	1	1	0	1	0	1	0	0	0
P0A9C5	P0A9C5	3	3	3	Glutamine synthetase	glnA		sp|P0A9C5|GLN1B_ECOLI Glutamine synthetase OS=Escherichia coli (strain K12) OX=83333 GN=glnA PE=1 SV=2	1	3	3	3	0	0	2	0	2	1	0	1	0	0	0	0	0	0	0	0	0	0	2	0	2	1	0	1	0	0	0	0	0	0	0	0	0	0	2	0	2
CON__Q6KB66-1	CON__Q6KB66-1	2	2	2					1	2	2	2	0	0	0	0	0	1	1	0	1	2	0	1	0	0	0	0	0	0	0	0	0	1	1	0	1	2	0	1	0	0	0	0	0	0	0	0	0
P0A7J0	P0A7J0	3	3	3	3,4-dihydroxy-2-butanone 4-phosphate synthase	ribB		sp|P0A7J0|RIBB_ECOLI 3,4-dihydroxy-2-butanone 4-phosphate synthase OS=Escherichia coli (strain K12) OX=83333 GN=ribB PE=1 SV=1	1	3	3	3	0	1	0	1	1	0	1	0	0	0	0	0	0	0	0	0	0	1	0	1	1	0	1	0	0	0	0	0	0	0	0	0	0	1	0	1	1
P37689	P37689	3	3	3	2,3-bisphosphoglycerate-independent phosphoglycerate mutase	gpmI		sp|P37689|GPMI_ECOLI 2,3-bisphosphoglycerate-independent phosphoglycerate mutase OS=Escherichia coli (strain K12) OX=83333 GN=gpmI PE=1 SV=1	1	3	3	3	1	0	0	1	0	1	0	1	0	0	0	0	0	0	0	0	1	0	0	1	0	1	0	1	0	0	0	0	0	0	0	0	1	0	0	1	0
P0A862	P0A862	2	2	2	Thiol peroxidase	tpx		sp|P0A862|TPX_ECOLI Thiol peroxidase OS=Escherichia coli (strain K12) OX=83333 GN=tpx PE=1 SV=2	1	2	2	2	0	1	0	0	1	0	0	0	2	0	1	0	0	0	0	0	0	1	0	0	1	0	0	0	2	0	1	0	0	0	0	0	0	1	0	0	1
P0AAX8;P39176	P0AAX8;P39176	2;1	2;1	2;1	Probable L,D-transpeptidase YbiS;Probable L,D-transpeptidase ErfK/SrfK	ybiS;erfK		sp|P0AAX8|YBIS_ECOLI Probable L,D-transpeptidase YbiS OS=Escherichia coli (strain K12) OX=83333 GN=ybiS PE=1 SV=1;sp|P39176|ERFK_ECOLI Probable L,D-transpeptidase ErfK/SrfK OS=Escherichia coli (strain K12) OX=83333 GN=erfK PE=1 SV=2	2	2	2	2	0	0	0	0	0	1	0	0	0	0	0	1	0	0	0	0	0	0	0	0	0	1	0	0	0	0	0	1	0	0	0	0	0	0	0	0	0
P21189	P21189	2	2	2	DNA polymerase II	polB		sp|P21189|DPO2_ECOLI DNA polymerase II OS=Escherichia coli (strain K12) OX=83333 GN=polB PE=1 SV=2	1	2	2	2	0	0	0	0	0	0	1	0	0	0	0	1	0	0	0	0	0	0	0	0	0	0	1	0	0	0	0	1	0	0	0	0	0	0	0	0	0
P0A786	P0A786	3	3	3	Aspartate carbamoyltransferase catalytic chain	pyrB		sp|P0A786|PYRB_ECOLI Aspartate carbamoyltransferase catalytic subunit OS=Escherichia coli (strain K12) OX=83333 GN=pyrB PE=1 SV=2	1	3	3	3	0	1	1	2	0	1	0	0	0	0	0	0	0	1	1	0	0	1	1	2	0	1	0	0	0	0	0	0	0	1	1	0	0	1	1	2	0
P0AEP3	P0AEP3	2	2	2	UTP--glucose-1-phosphate uridylyltransferase	galU		sp|P0AEP3|GALU_ECOLI UTP--glucose-1-phosphate uridylyltransferase OS=Escherichia coli (strain K12) OX=83333 GN=galU PE=1 SV=2	1	2	2	2	0	1	1	0	1	0	0	1	0	0	0	0	0	1	0	1	0	1	1	0	1	0	0	1	0	0	0	0	0	1	0	1	0	1	1	0	1
P0A7Y8	P0A7Y8	3	3	3	Ribonuclease P protein component	rnpA		sp|P0A7Y8|RNPA_ECOLI Ribonuclease P protein component OS=Escherichia coli (strain K12) OX=83333 GN=rnpA PE=1 SV=1	1	3	3	3	0	0	1	0	2	1	2	1	0	0	0	0	0	0	0	0	0	0	1	0	2	1	2	1	0	0	0	0	0	0	0	0	0	0	1	0	2
P0A6Z3	P0A6Z3	3	3	3	Chaperone protein HtpG	htpG		sp|P0A6Z3|HTPG_ECOLI Chaperone protein HtpG OS=Escherichia coli (strain K12) OX=83333 GN=htpG PE=1 SV=1	1	3	3	3	0	0	0	0	0	0	0	1	0	0	0	0	1	1	1	0	0	0	0	0	0	0	0	1	0	0	0	0	1	1	1	0	0	0	0	0	0
P23843	P23843	2	2	2	Periplasmic oligopeptide-binding protein	oppA		sp|P23843|OPPA_ECOLI Periplasmic oligopeptide-binding protein OS=Escherichia coli (strain K12) OX=83333 GN=oppA PE=1 SV=2	1	2	2	2	0	0	0	1	0	1	0	0	0	0	1	0	0	0	0	0	0	0	0	1	0	1	0	0	0	0	1	0	0	0	0	0	0	0	0	1	0
P0AFG0	P0AFG0	1	1	1	Transcription termination/antitermination protein NusG	nusG		sp|P0AFG0|NUSG_ECOLI Transcription termination/antitermination protein NusG OS=Escherichia coli (strain K12) OX=83333 GN=nusG PE=1 SV=2	1	1	1	1	1	1	0	1	1	0	0	0	0	0	0	0	0	0	0	0	1	1	0	1	1	0	0	0	0	0	0	0	0	0	0	0	1	1	0	1	1
P36999	P36999	3	3	3	23S rRNA (guanine(745)-N(1))-methyltransferase	rlmA		sp|P36999|RLMA_ECOLI 23S rRNA (guanine(745)-N(1))-methyltransferase OS=Escherichia coli (strain K12) OX=83333 GN=rlmA PE=1 SV=1	1	3	3	3	0	0	1	0	1	1	0	1	0	0	0	0	0	0	1	0	0	0	1	0	1	1	0	1	0	0	0	0	0	0	1	0	0	0	1	0	1
P60785	P60785	2	2	2	Elongation factor 4	lepA		sp|P60785|LEPA_ECOLI Elongation factor 4 OS=Escherichia coli (strain K12) OX=83333 GN=lepA PE=1 SV=1	1	2	2	2	0	0	2	2	1	0	0	0	0	0	0	0	0	0	0	0	0	0	2	2	1	0	0	0	0	0	0	0	0	0	0	0	0	0	2	2	1
P33602	P33602	2	2	2	NADH-quinone oxidoreductase subunit G	nuoG		sp|P33602|NUOG_ECOLI NADH-quinone oxidoreductase subunit G OS=Escherichia coli (strain K12) OX=83333 GN=nuoG PE=1 SV=4	1	2	2	2	1	0	1	0	0	0	0	0	0	0	0	0	0	0	0	0	1	0	1	0	0	0	0	0	0	0	0	0	0	0	0	0	1	0	1	0	0
P33599	P33599	1	1	1	NADH-quinone oxidoreductase subunit C/D	nuoC		sp|P33599|NUOCD_ECOLI NADH-quinone oxidoreductase subunit C/D OS=Escherichia coli (strain K12) OX=83333 GN=nuoC PE=1 SV=3	1	1	1	1	0	0	1	0	0	1	1	0	0	0	0	0	0	0	0	0	0	0	1	0	0	1	1	0	0	0	0	0	0	0	0	0	0	0	1	0	0
P0A7Q1	P0A7Q1	2	2	2	50S ribosomal protein L35	rpmI		sp|P0A7Q1|RL35_ECOLI 50S ribosomal protein L35 OS=Escherichia coli (strain K12) OX=83333 GN=rpmI PE=1 SV=2	1	2	2	2	1	1	1	1	2	1	1	1	1	0	1	1	1	1	1	1	1	1	1	1	2	1	1	1	1	0	1	1	1	1	1	1	1	1	1	1	2
P23003	P23003	3	3	3	tRNA/tmRNA (uracil-C(5))-methyltransferase	trmA		sp|P23003|TRMA_ECOLI tRNA/tmRNA (uracil-C(5))-methyltransferase OS=Escherichia coli (strain K12) OX=83333 GN=trmA PE=1 SV=1	1	3	3	3	0	1	0	0	0	0	0	1	1	0	0	0	0	0	0	1	0	1	0	0	0	0	0	1	1	0	0	0	0	0	0	1	0	1	0	0	0
P0AG80	P0AG80	3	3	3	sn-glycerol-3-phosphate-binding periplasmic protein UgpB	ugpB		sp|P0AG80|UGPB_ECOLI sn-glycerol-3-phosphate-binding periplasmic protein UgpB OS=Escherichia coli (strain K12) OX=83333 GN=ugpB PE=1 SV=1	1	3	3	3	0	1	0	0	1	1	0	1	0	1	0	0	0	0	0	0	0	1	0	0	1	1	0	1	0	1	0	0	0	0	0	0	0	1	0	0	1
P21513	P21513	2	2	2	Ribonuclease E	rne		sp|P21513|RNE_ECOLI Ribonuclease E OS=Escherichia coli (strain K12) OX=83333 GN=rne PE=1 SV=6	1	2	2	2	1	0	1	0	1	0	0	0	0	0	0	0	0	0	0	0	1	0	1	0	1	0	0	0	0	0	0	0	0	0	0	0	1	0	1	0	1
P09831	P09831	2	2	2	Glutamate synthase [NADPH] large chain	gltB		sp|P09831|GLTB_ECOLI Glutamate synthase [NADPH] large chain OS=Escherichia coli (strain K12) OX=83333 GN=gltB PE=1 SV=3	1	2	2	2	1	0	0	1	2	1	1	1	0	0	0	0	0	0	0	0	1	0	0	1	2	1	1	1	0	0	0	0	0	0	0	0	1	0	0	1	2
P0AGJ5	P0AGJ5	2	2	2	Uncharacterized tRNA/rRNA methyltransferase YfiF	yfiF		sp|P0AGJ5|YFIF_ECOLI Uncharacterized tRNA/rRNA methyltransferase YfiF OS=Escherichia coli (strain K12) OX=83333 GN=yfiF PE=1 SV=1	1	2	2	2	0	0	0	0	0	0	0	0	1	0	0	0	0	0	1	0	0	0	0	0	0	0	0	0	1	0	0	0	0	0	1	0	0	0	0	0	0
P0A6C8	P0A6C8	1	1	1	Acetylglutamate kinase	argB		sp|P0A6C8|ARGB_ECOLI Acetylglutamate kinase OS=Escherichia coli (strain K12) OX=83333 GN=argB PE=1 SV=1	1	1	1	1	0	0	1	0	1	1	0	0	0	0	0	0	0	0	0	0	0	0	1	0	1	1	0	0	0	0	0	0	0	0	0	0	0	0	1	0	1
P60716	P60716	1	1	1	Lipoyl synthase	lipA		sp|P60716|LIPA_ECOLI Lipoyl synthase OS=Escherichia coli (strain K12) OX=83333 GN=lipA PE=1 SV=1	1	1	1	1	1	0	0	0	1	0	0	1	0	0	0	0	0	0	0	0	1	0	0	0	1	0	0	1	0	0	0	0	0	0	0	0	1	0	0	0	1
P0AC59	P0AC59	2	2	2	Glutaredoxin-2	grxB		sp|P0AC59|GLRX2_ECOLI Glutaredoxin 2 OS=Escherichia coli (strain K12) OX=83333 GN=grxB PE=1 SV=1	1	2	2	2	0	0	0	0	0	0	0	0	0	1	0	0	0	0	0	1	0	0	0	0	0	0	0	0	0	1	0	0	0	0	0	1	0	0	0	0	0
CON__P13647	CON__P13647	2	2	1					1	2	2	1	0	0	0	0	0	0	0	0	2	0	0	0	0	0	0	0	0	0	0	0	0	0	0	0	2	0	0	0	0	0	0	0	0	0	0	0	0
P37634	P37634	4	4	4	Ribosomal RNA large subunit methyltransferase J	rlmJ		sp|P37634|RLMJ_ECOLI Ribosomal RNA large subunit methyltransferase J OS=Escherichia coli (strain K12) OX=83333 GN=rlmJ PE=1 SV=1	1	4	4	4	1	0	1	1	1	2	0	1	0	0	0	0	0	0	1	0	1	0	1	1	1	2	0	1	0	0	0	0	0	0	1	0	1	0	1	1	1
P0A6P7	P0A6P7	2	2	2	Probable GTP-binding protein EngB	engB		sp|P0A6P7|ENGB_ECOLI Probable GTP-binding protein EngB OS=Escherichia coli (strain K12) OX=83333 GN=engB PE=1 SV=1	1	2	2	2	1	0	1	0	0	0	0	0	0	0	0	1	0	0	0	0	1	0	1	0	0	0	0	0	0	0	0	1	0	0	0	0	1	0	1	0	0
P00934	P00934	1	1	1	Threonine synthase	thrC		sp|P00934|THRC_ECOLI Threonine synthase OS=Escherichia coli (strain K12) OX=83333 GN=thrC PE=1 SV=1	1	1	1	1	0	0	0	0	0	0	0	0	0	1	0	0	0	0	1	0	0	0	0	0	0	0	0	0	0	1	0	0	0	0	1	0	0	0	0	0	0
P0ACA3	P0ACA3	3	3	3	Stringent starvation protein A	sspA		sp|P0ACA3|SSPA_ECOLI Stringent starvation protein A OS=Escherichia coli (strain K12) OX=83333 GN=sspA PE=1 SV=2	1	3	3	3	0	1	1	0	1	0	0	0	0	0	0	0	0	0	0	1	0	1	1	0	1	0	0	0	0	0	0	0	0	0	0	1	0	1	1	0	1
P15639	P15639	1	1	1	Bifunctional purine biosynthesis protein PurH;Phosphoribosylaminoimidazolecarboxamide formyltransferase;IMP cyclohydrolase	purH		sp|P15639|PUR9_ECOLI Bifunctional purine biosynthesis protein PurH OS=Escherichia coli (strain K12) OX=83333 GN=purH PE=1 SV=1	1	1	1	1	0	0	1	0	0	0	0	1	0	0	0	0	0	0	0	0	0	0	1	0	0	0	0	1	0	0	0	0	0	0	0	0	0	0	1	0	0
P39453	P39453	2	2	2	Sensor protein TorS	torS		sp|P39453|TORS_ECOLI Sensor protein TorS OS=Escherichia coli (strain K12) OX=83333 GN=torS PE=1 SV=4	1	2	2	2	0	0	0	0	0	0	0	0	1	0	0	0	0	0	1	0	0	0	0	0	0	0	0	0	1	0	0	0	0	0	1	0	0	0	0	0	0
P0A7X6	P0A7X6	1	1	1	Ribosome maturation factor RimM	rimM		sp|P0A7X6|RIMM_ECOLI Ribosome maturation factor RimM OS=Escherichia coli (strain K12) OX=83333 GN=rimM PE=1 SV=1	1	1	1	1	0	0	0	0	1	0	0	0	0	0	0	0	0	1	0	0	0	0	0	0	1	0	0	0	0	0	0	0	0	1	0	0	0	0	0	0	1
P0AGI8	P0AGI8	2	2	2	Trk system potassium uptake protein TrkA	trkA		sp|P0AGI8|TRKA_ECOLI Trk system potassium uptake protein TrkA OS=Escherichia coli (strain K12) OX=83333 GN=trkA PE=1 SV=1	1	2	2	2	1	1	0	1	1	1	2	0	1	1	1	1	1	1	2	1	1	1	0	1	1	1	2	0	1	1	1	1	1	1	2	1	1	1	0	1	1
P42592	P42592	2	2	2	Glucosidase YgjK	ygjK		sp|P42592|YGJK_ECOLI Glucosidase YgjK OS=Escherichia coli (strain K12) OX=83333 GN=ygjK PE=1 SV=1	1	2	2	2	0	0	0	0	1	1	0	0	0	0	0	0	0	0	0	0	0	0	0	0	1	1	0	0	0	0	0	0	0	0	0	0	0	0	0	0	1
P21645	P21645	3	3	3	UDP-3-O-(3-hydroxymyristoyl)glucosamine N-acyltransferase	lpxD		sp|P21645|LPXD_ECOLI UDP-3-O-(3-hydroxymyristoyl)glucosamine N-acyltransferase OS=Escherichia coli (strain K12) OX=83333 GN=lpxD PE=1 SV=2	1	3	3	3	1	1	0	0	0	0	0	0	0	0	0	1	0	0	0	0	1	1	0	0	0	0	0	0	0	0	0	1	0	0	0	0	1	1	0	0	0
P19319	P19319	2	2	2	Respiratory nitrate reductase 2 alpha chain	narZ		sp|P19319|NARZ_ECOLI Respiratory nitrate reductase 2 alpha chain OS=Escherichia coli (strain K12) OX=83333 GN=narZ PE=1 SV=5	1	2	2	2	1	0	1	0	0	1	1	1	0	0	1	0	0	0	1	0	1	0	1	0	0	1	1	1	0	0	1	0	0	0	1	0	1	0	1	0	0
P0AGL2	P0AGL2	1	1	1	Putative reactive intermediate deaminase TdcF	tdcF		sp|P0AGL2|TDCF_ECOLI Putative reactive intermediate deaminase TdcF OS=Escherichia coli (strain K12) OX=83333 GN=tdcF PE=1 SV=1	1	1	1	1	0	1	0	0	1	0	0	0	0	0	0	0	0	0	0	0	0	1	0	0	1	0	0	0	0	0	0	0	0	0	0	0	0	1	0	0	1
P0AES6	P0AES6	2	2	2	DNA gyrase subunit B	gyrB		sp|P0AES6|GYRB_ECOLI DNA gyrase subunit B OS=Escherichia coli (strain K12) OX=83333 GN=gyrB PE=1 SV=2	1	2	2	2	0	0	0	0	0	1	1	0	0	0	0	0	0	0	0	2	0	0	0	0	0	1	1	0	0	0	0	0	0	0	0	2	0	0	0	0	0
P0AFW2	P0AFW2	3	3	3	Ribosome modulation factor	rmf		sp|P0AFW2|RMF_ECOLI Ribosome modulation factor OS=Escherichia coli (strain K12) OX=83333 GN=rmf PE=1 SV=1	1	3	3	3	0	0	1	0	0	1	0	1	1	0	1	1	0	0	0	0	0	0	1	0	0	1	0	1	1	0	1	1	0	0	0	0	0	0	1	0	0
P0AE52	P0AE52	2	2	2	Putative peroxiredoxin bcp	bcp		sp|P0AE52|BCP_ECOLI Peroxiredoxin Bcp OS=Escherichia coli (strain K12) OX=83333 GN=bcp PE=1 SV=1	1	2	2	2	0	0	1	0	1	1	0	0	1	0	0	0	0	0	0	0	0	0	1	0	1	1	0	0	1	0	0	0	0	0	0	0	0	0	1	0	1
P0AEY5	P0AEY5	1	1	1	Modulator of drug activity B	mdaB		sp|P0AEY5|MDAB_ECOLI Modulator of drug activity B OS=Escherichia coli (strain K12) OX=83333 GN=mdaB PE=1 SV=1	1	1	1	1	0	0	0	0	0	0	1	0	0	0	0	0	0	0	0	0	0	0	0	0	0	0	1	0	0	0	0	0	0	0	0	0	0	0	0	0	0
P0AC51	P0AC51	1	1	1	Zinc uptake regulation protein	zur		sp|P0AC51|ZUR_ECOLI Zinc uptake regulation protein OS=Escherichia coli (strain K12) OX=83333 GN=zur PE=1 SV=1	1	1	1	1	1	1	1	0	1	0	1	0	0	0	0	0	0	1	0	0	1	1	1	0	1	0	1	0	0	0	0	0	0	1	0	0	1	1	1	0	1
P07004	P07004	1	1	1	Gamma-glutamyl phosphate reductase	proA		sp|P07004|PROA_ECOLI Gamma-glutamyl phosphate reductase OS=Escherichia coli (strain K12) OX=83333 GN=proA PE=1 SV=2	1	1	1	1	0	1	0	0	0	0	0	0	0	0	0	0	0	0	0	0	0	1	0	0	0	0	0	0	0	0	0	0	0	0	0	0	0	1	0	0	0
P0AA57	P0AA57	2	2	2	Protein YobA	yobA		sp|P0AA57|YOBA_ECOLI Protein YobA OS=Escherichia coli (strain K12) OX=83333 GN=yobA PE=1 SV=1	1	2	2	2	0	0	0	1	0	0	0	0	0	1	0	0	0	0	0	1	0	0	0	1	0	0	0	0	0	1	0	0	0	0	0	1	0	0	0	1	0
CON__Q86YZ3	CON__Q86YZ3	1	1	1					1	1	1	1	0	0	0	0	0	0	0	0	1	0	0	0	0	0	0	0	0	0	0	0	0	0	0	0	1	0	0	0	0	0	0	0	0	0	0	0	0
P69428	P69428	1	1	1	Sec-independent protein translocase protein TatA	tatA		sp|P69428|TATA_ECOLI Sec-independent protein translocase protein TatA OS=Escherichia coli (strain K12) OX=83333 GN=tatA PE=1 SV=1	1	1	1	1	0	1	0	0	0	0	0	0	0	0	0	0	0	0	0	0	0	1	0	0	0	0	0	0	0	0	0	0	0	0	0	0	0	1	0	0	0
P0AF48	P0AF48	1	1	1	UPF0047 protein YjbQ	yjbQ		sp|P0AF48|YJBQ_ECOLI UPF0047 protein YjbQ OS=Escherichia coli (strain K12) OX=83333 GN=yjbQ PE=3 SV=1	1	1	1	1	0	0	0	0	0	0	0	0	0	0	0	0	0	0	0	1	0	0	0	0	0	0	0	0	0	0	0	0	0	0	0	1	0	0	0	0	0
P32664	P32664	2	2	2	NADH pyrophosphatase	nudC		sp|P32664|NUDC_ECOLI NADH pyrophosphatase OS=Escherichia coli (strain K12) OX=83333 GN=nudC PE=1 SV=2	1	2	2	2	1	0	1	0	1	0	0	1	0	0	1	0	0	0	0	0	1	0	1	0	1	0	0	1	0	0	1	0	0	0	0	0	1	0	1	0	1
P69776	P69776	3	3	3	Major outer membrane lipoprotein Lpp	lpp		sp|P69776|LPP_ECOLI Major outer membrane prolipoprotein Lpp OS=Escherichia coli (strain K12) OX=83333 GN=lpp PE=1 SV=1	1	3	3	3	2	2	1	2	2	2	1	1	3	3	1	3	2	2	1	2	2	2	1	2	2	2	1	1	3	3	1	3	2	2	1	2	2	2	1	2	2
P0AB24	P0AB24	3	3	3	Iron uptake system component EfeO	efeO		sp|P0AB24|EFEO_ECOLI Iron uptake system component EfeO OS=Escherichia coli (strain K12) OX=83333 GN=efeO PE=1 SV=1	1	3	3	3	0	1	0	1	0	0	0	0	0	0	0	0	0	0	0	1	0	1	0	1	0	0	0	0	0	0	0	0	0	0	0	1	0	1	0	1	0
P21865	P21865	2	2	2	Sensor protein KdpD	kdpD		sp|P21865|KDPD_ECOLI Sensor protein KdpD OS=Escherichia coli (strain K12) OX=83333 GN=kdpD PE=1 SV=2	1	2	2	2	1	0	1	0	0	0	0	0	0	2	0	0	1	0	0	1	1	0	1	0	0	0	0	0	0	2	0	0	1	0	0	1	1	0	1	0	0
REV__P09148	REV__P09148	2	2	2				sp|P09148|GAL7_ECOLI Galactose-1-phosphate uridylyltransferase OS=Escherichia coli (strain K12) OX=83333 GN=galT PE=1 SV=2	1	2	2	2	1	2	1	1	1	2	1	1	0	0	0	0	0	0	1	0	1	2	1	1	1	2	1	1	0	0	0	0	0	0	1	0	1	2	1	1	1
P42596	P42596	1	1	1	Ribosomal RNA large subunit methyltransferase G	rlmG		sp|P42596|RLMG_ECOLI Ribosomal RNA large subunit methyltransferase G OS=Escherichia coli (strain K12) OX=83333 GN=rlmG PE=1 SV=2	1	1	1	1	1	0	0	0	0	0	0	0	0	0	0	0	0	0	0	0	1	0	0	0	0	0	0	0	0	0	0	0	0	0	0	0	1	0	0	0	0
P0AD24	P0AD24	1	1	1	UPF0352 protein YejL	yejL		sp|P0AD24|YEJL_ECOLI UPF0352 protein YejL OS=Escherichia coli (strain K12) OX=83333 GN=yejL PE=1 SV=1	1	1	1	1	0	0	0	0	0	0	0	0	1	0	0	0	1	0	0	0	0	0	0	0	0	0	0	0	1	0	0	0	1	0	0	0	0	0	0	0	0
P37005	P37005	2	2	2	Uncharacterized tRNA/rRNA methyltransferase LasT	lasT		sp|P37005|LAST_ECOLI Uncharacterized tRNA/rRNA methyltransferase LasT OS=Escherichia coli (strain K12) OX=83333 GN=lasT PE=3 SV=2	1	2	2	2	0	0	0	0	1	0	0	0	0	1	0	0	1	0	0	0	0	0	0	0	1	0	0	0	0	1	0	0	1	0	0	0	0	0	0	0	1
P0C0L2	P0C0L2	1	1	1	Peroxiredoxin OsmC	osmC		sp|P0C0L2|OSMC_ECOLI Peroxiredoxin OsmC OS=Escherichia coli (strain K12) OX=83333 GN=osmC PE=1 SV=2	1	1	1	1	0	1	0	1	0	0	0	0	0	0	0	0	0	0	0	0	0	1	0	1	0	0	0	0	0	0	0	0	0	0	0	0	0	1	0	1	0
P0ADK8	P0ADK8	1	1	1	Uncharacterized protein YibL	yibL		sp|P0ADK8|YIBL_ECOLI Uncharacterized protein YibL OS=Escherichia coli (strain K12) OX=83333 GN=yibL PE=1 SV=1	1	1	1	1	0	0	0	0	0	0	0	0	0	0	0	0	0	1	1	0	0	0	0	0	0	0	0	0	0	0	0	0	0	1	1	0	0	0	0	0	0
P0A7B3	P0A7B3	2	2	2	NAD kinase	nadK		sp|P0A7B3|NADK_ECOLI NAD kinase OS=Escherichia coli (strain K12) OX=83333 GN=nadK PE=1 SV=1	1	2	2	2	0	0	0	0	0	1	0	0	1	0	0	0	0	0	0	0	0	0	0	0	0	1	0	0	1	0	0	0	0	0	0	0	0	0	0	0	0
P75823	P75823	1	1	1	Low specificity L-threonine aldolase	ltaE		sp|P75823|LTAE_ECOLI Low specificity L-threonine aldolase OS=Escherichia coli (strain K12) OX=83333 GN=ltaE PE=1 SV=1	1	1	1	1	0	0	0	0	0	0	0	0	0	0	0	1	0	0	0	0	0	0	0	0	0	0	0	0	0	0	0	1	0	0	0	0	0	0	0	0	0
P0A8F0	P0A8F0	2	2	2	Uracil phosphoribosyltransferase	upp		sp|P0A8F0|UPP_ECOLI Uracil phosphoribosyltransferase OS=Escherichia coli (strain K12) OX=83333 GN=upp PE=1 SV=1	1	2	2	2	0	1	0	0	1	0	0	0	0	0	0	0	0	0	0	0	0	1	0	0	1	0	0	0	0	0	0	0	0	0	0	0	0	1	0	0	1
P0AFW8	P0AFW8	2	2	2	Protein rof	rof		sp|P0AFW8|ROF_ECOLI Protein rof OS=Escherichia coli (strain K12) OX=83333 GN=rof PE=1 SV=1	1	2	2	2	1	0	0	1	1	2	1	1	0	0	0	0	0	0	0	0	1	0	0	1	1	2	1	1	0	0	0	0	0	0	0	0	1	0	0	1	1
P0A7G6	P0A7G6	2	2	2	Protein RecA	recA		sp|P0A7G6|RECA_ECOLI Protein RecA OS=Escherichia coli (strain K12) OX=83333 GN=recA PE=1 SV=2	1	2	2	2	0	0	0	0	1	1	1	1	0	0	0	0	0	0	0	0	0	0	0	0	1	1	1	1	0	0	0	0	0	0	0	0	0	0	0	0	1
P0A6G7	P0A6G7	1	1	1	ATP-dependent Clp protease proteolytic subunit	clpP		sp|P0A6G7|CLPP_ECOLI ATP-dependent Clp protease proteolytic subunit OS=Escherichia coli (strain K12) OX=83333 GN=clpP PE=1 SV=1	1	1	1	1	0	0	0	0	0	0	0	0	0	1	0	0	0	0	0	0	0	0	0	0	0	0	0	0	0	1	0	0	0	0	0	0	0	0	0	0	0
P0AC19	P0AC19	1	1	1	D-erythro-7,8-dihydroneopterin triphosphate epimerase	folX		sp|P0AC19|FOLX_ECOLI Dihydroneopterin triphosphate 2-epimerase OS=Escherichia coli (strain K12) OX=83333 GN=folX PE=1 SV=2	1	1	1	1	0	0	0	0	1	0	0	0	0	0	0	0	0	0	0	0	0	0	0	0	1	0	0	0	0	0	0	0	0	0	0	0	0	0	0	0	1
P28629	P28629	1	1	1	Biodegradative arginine decarboxylase	adiA		sp|P28629|ADIA_ECOLI Biodegradative arginine decarboxylase OS=Escherichia coli (strain K12) OX=83333 GN=adiA PE=1 SV=1	1	1	1	1	0	1	0	1	0	0	0	0	0	0	0	0	0	0	0	0	0	1	0	1	0	0	0	0	0	0	0	0	0	0	0	0	0	1	0	1	0
P0A759	P0A759	1	1	1	Glucosamine-6-phosphate deaminase	nagB		sp|P0A759|NAGB_ECOLI Glucosamine-6-phosphate deaminase OS=Escherichia coli (strain K12) OX=83333 GN=nagB PE=1 SV=1	1	1	1	1	0	0	0	1	1	0	0	0	0	0	0	0	0	0	0	0	0	0	0	1	1	0	0	0	0	0	0	0	0	0	0	0	0	0	0	1	1
P0A8T1	P0A8T1	1	1	1	Ribosomal protein L11 methyltransferase	prmA		sp|P0A8T1|PRMA_ECOLI Ribosomal protein L11 methyltransferase OS=Escherichia coli (strain K12) OX=83333 GN=prmA PE=1 SV=1	1	1	1	1	0	0	1	0	0	0	0	0	0	0	0	0	0	0	0	0	0	0	1	0	0	0	0	0	0	0	0	0	0	0	0	0	0	0	1	0	0
P33030	P33030	1	1	1	Uncharacterized protein YeiR	yeiR		sp|P33030|YEIR_ECOLI Zinc-binding GTPase YeiR OS=Escherichia coli (strain K12) OX=83333 GN=yeiR PE=1 SV=2	1	1	1	1	0	0	0	0	0	0	0	0	0	0	0	0	0	0	1	0	0	0	0	0	0	0	0	0	0	0	0	0	0	0	1	0	0	0	0	0	0
P0AC62	P0AC62	2	2	2	Glutaredoxin-3	grxC		sp|P0AC62|GLRX3_ECOLI Glutaredoxin 3 OS=Escherichia coli (strain K12) OX=83333 GN=grxC PE=1 SV=2	1	2	2	2	0	0	0	0	1	0	0	0	0	0	0	0	0	1	0	0	0	0	0	0	1	0	0	0	0	0	0	0	0	1	0	0	0	0	0	0	1
P64574	P64574	1	1	1	Uncharacterized protein YghW	yghW		sp|P64574|YGHW_ECOLI Uncharacterized protein YghW OS=Escherichia coli (strain K12) OX=83333 GN=yghW PE=4 SV=1	1	1	1	1	0	0	0	0	0	0	0	0	1	0	0	0	0	0	0	0	0	0	0	0	0	0	0	0	1	0	0	0	0	0	0	0	0	0	0	0	0
P0A959	P0A959	1	1	1	Glutamate-pyruvate aminotransferase AlaA	alaA		sp|P0A959|ALAA_ECOLI Glutamate-pyruvate aminotransferase AlaA OS=Escherichia coli (strain K12) OX=83333 GN=alaA PE=1 SV=1	1	1	1	1	0	0	0	0	1	0	0	0	0	0	0	0	1	0	0	0	0	0	0	0	1	0	0	0	0	0	0	0	1	0	0	0	0	0	0	0	1
CON__P00711	CON__P00711	1	1	1					1	1	1	1	0	0	0	0	0	0	0	1	0	0	0	0	0	0	0	0	0	0	0	0	0	0	0	1	0	0	0	0	0	0	0	0	0	0	0	0	0
CON__P02535-1;CON__ENSEMBL:ENSP00000377550;CON__P13646-1	CON__P02535-1	8;2;1	1;0;0	1;0;0					3	8	1	1	2	0	0	0	0	0	1	0	6	0	4	3	4	0	1	0	0	0	0	0	0	0	0	0	0	0	1	0	0	0	0	0	0	0	0	0	0
CON__P07477	CON__P07477	2	2	2					1	2	2	2	1	1	1	1	2	1	1	2	2	2	2	2	2	2	2	2	1	1	1	1	2	1	1	2	2	2	2	2	2	2	2	2	1	1	1	1	2
CON__P19013;CON__P07744	CON__P19013;CON__P07744	2;1	1;1	1;1				;	2	2	1	1	0	0	0	0	0	0	1	1	1	0	0	1	0	0	0	0	0	0	0	0	0	0	1	1	0	0	0	0	0	0	0	0	0	0	0	0	0
CON__Q0V8M9	CON__Q0V8M9	1	1	1					1	1	1	1	1	0	0	0	0	0	0	0	0	0	0	0	0	0	0	0	1	0	0	0	0	0	0	0	0	0	0	0	0	0	0	0	1	0	0	0	0
CON__Q14532	CON__Q14532	2	1	1					1	2	1	1	0	0	0	0	0	0	0	0	0	0	0	0	1	1	0	0	0	0	0	0	0	0	0	0	0	0	0	0	0	1	0	0	0	0	0	0	0
CON__Q9U6Y5	CON__Q9U6Y5	1	1	1					1	1	1	1	1	0	0	0	0	0	0	0	0	0	0	0	0	0	0	0	1	0	0	0	0	0	0	0	0	0	0	0	0	0	0	0	1	0	0	0	0
P08179	P08179	1	1	1	Phosphoribosylglycinamide formyltransferase	purN		sp|P08179|PUR3_ECOLI Phosphoribosylglycinamide formyltransferase OS=Escherichia coli (strain K12) OX=83333 GN=purN PE=1 SV=1	1	1	1	1	0	0	0	0	0	0	0	0	1	0	0	0	0	0	0	0	0	0	0	0	0	0	0	0	1	0	0	0	0	0	0	0	0	0	0	0	0
P0A8B5	P0A8B5	2	2	2	Nucleoid-associated protein YbaB	ybaB		sp|P0A8B5|YBAB_ECOLI Nucleoid-associated protein YbaB OS=Escherichia coli (strain K12) OX=83333 GN=ybaB PE=1 SV=1	1	2	2	2	0	0	0	0	0	0	1	0	0	0	0	0	0	0	0	1	0	0	0	0	0	0	1	0	0	0	0	0	0	0	0	1	0	0	0	0	0
P0A8W5	P0A8W5	1	1	1	UPF0301 protein YqgE	yqgE		sp|P0A8W5|YQGE_ECOLI UPF0301 protein YqgE OS=Escherichia coli (strain K12) OX=83333 GN=yqgE PE=1 SV=1	1	1	1	1	1	0	1	1	0	0	1	0	0	0	1	1	0	0	0	0	1	0	1	1	0	0	1	0	0	0	1	1	0	0	0	0	1	0	1	1	0
P0A9G6	P0A9G6	1	1	1	Isocitrate lyase	aceA		sp|P0A9G6|ACEA_ECOLI Isocitrate lyase OS=Escherichia coli (strain K12) OX=83333 GN=aceA PE=1 SV=1	1	1	1	1	0	0	0	1	0	0	0	0	0	0	0	0	0	0	0	0	0	0	0	1	0	0	0	0	0	0	0	0	0	0	0	0	0	0	0	1	0
P0A9S7	P0A9S7	2	2	2	High-affinity branched-chain amino acid transport ATP-binding protein LivG	livG		sp|P0A9S7|LIVG_ECOLI High-affinity branched-chain amino acid transport ATP-binding protein LivG OS=Escherichia coli (strain K12) OX=83333 GN=livG PE=3 SV=1	1	2	2	2	0	0	1	0	0	0	0	1	0	0	1	1	0	1	0	0	0	0	1	0	0	0	0	1	0	0	1	1	0	1	0	0	0	0	1	0	0
P0AAN3	P0AAN3	1	1	1	Hydrogenase isoenzymes nickel incorporation protein HypB	hypB		sp|P0AAN3|HYPB_ECOLI Hydrogenase maturation factor HypB OS=Escherichia coli (strain K12) OX=83333 GN=hypB PE=1 SV=1	1	1	1	1	0	0	1	0	0	0	0	0	0	0	0	0	0	0	0	0	0	0	1	0	0	0	0	0	0	0	0	0	0	0	0	0	0	0	1	0	0
P0ABK9	P0ABK9	1	1	1	Cytochrome c-552	nrfA		sp|P0ABK9|NRFA_ECOLI Cytochrome c-552 OS=Escherichia coli (strain K12) OX=83333 GN=nrfA PE=1 SV=1	1	1	1	1	0	0	0	0	0	0	0	0	0	0	1	1	0	0	0	0	0	0	0	0	0	0	0	0	0	0	1	1	0	0	0	0	0	0	0	0	0
P0ABU0	P0ABU0	2	2	2	1,4-dihydroxy-2-naphthoyl-CoA synthase	menB		sp|P0ABU0|MENB_ECOLI 1,4-dihydroxy-2-naphthoyl-CoA synthase OS=Escherichia coli (strain K12) OX=83333 GN=menB PE=1 SV=1	1	2	2	2	0	0	2	0	0	0	0	1	0	0	0	0	0	0	0	0	0	0	2	0	0	0	0	1	0	0	0	0	0	0	0	0	0	0	2	0	0
P0ADF0	P0ADF0	1	1	1	Putative fruR/shl operon leader peptide	fruL		sp|P0ADF0|LPFS_ECOLI Putative fruR/shl operon leader peptide OS=Escherichia coli (strain K12) OX=83333 GN=fruL PE=5 SV=1	1	1	1	1	0	0	0	0	0	1	0	0	0	0	0	0	0	0	0	0	0	0	0	0	0	1	0	0	0	0	0	0	0	0	0	0	0	0	0	0	0
P0AEC8	P0AEC8	2	2	2	Sensor histidine kinase DcuS	dcuS		sp|P0AEC8|DCUS_ECOLI Sensor histidine kinase DcuS OS=Escherichia coli (strain K12) OX=83333 GN=dcuS PE=1 SV=1	1	2	2	2	0	0	1	0	0	0	0	1	1	0	0	0	0	0	1	0	0	0	1	0	0	0	0	1	1	0	0	0	0	0	1	0	0	0	1	0	0
P0AES4	P0AES4	1	1	1	DNA gyrase subunit A	gyrA		sp|P0AES4|GYRA_ECOLI DNA gyrase subunit A OS=Escherichia coli (strain K12) OX=83333 GN=gyrA PE=1 SV=1	1	1	1	1	0	0	0	0	1	0	0	0	0	0	0	0	0	0	0	0	0	0	0	0	1	0	0	0	0	0	0	0	0	0	0	0	0	0	0	0	1
P0AG00	P0AG00	1	1	1	Lipopolysaccharide biosynthesis protein WzzE	wzzE		sp|P0AG00|WZZE_ECOLI ECA polysaccharide chain length modulation protein OS=Escherichia coli (strain K12) OX=83333 GN=wzzE PE=1 SV=2	1	1	1	1	0	0	0	0	0	0	0	0	0	0	0	0	1	0	0	0	0	0	0	0	0	0	0	0	0	0	0	0	1	0	0	0	0	0	0	0	0
P0AG74	P0AG74	1	1	1	Crossover junction endodeoxyribonuclease RusA	rusA		sp|P0AG74|RUSA_ECOLI Crossover junction endodeoxyribonuclease RusA OS=Escherichia coli (strain K12) OX=83333 GN=rusA PE=1 SV=1	1	1	1	1	0	0	0	0	0	0	0	1	0	0	0	0	0	0	1	0	0	0	0	0	0	0	0	1	0	0	0	0	0	0	1	0	0	0	0	0	0
P0AG82	P0AG82	1	1	1	Phosphate-binding protein PstS	pstS		sp|P0AG82|PSTS_ECOLI Phosphate-binding protein PstS OS=Escherichia coli (strain K12) OX=83333 GN=pstS PE=1 SV=1	1	1	1	1	0	0	0	0	0	1	0	0	0	0	0	0	0	0	0	0	0	0	0	0	0	1	0	0	0	0	0	0	0	0	0	0	0	0	0	0	0
P0DM85	P0DM85	2	2	2	Clamp-binding protein CrfC	crfC		sp|P0DM85|CRFC_ECOLI Clamp-binding protein CrfC OS=Escherichia coli (strain K12) OX=83333 GN=crfC PE=1 SV=1	1	2	2	2	0	0	1	0	0	1	0	1	0	0	1	0	0	0	0	0	0	0	1	0	0	1	0	1	0	0	1	0	0	0	0	0	0	0	1	0	0
P11447	P11447	1	1	1	Argininosuccinate lyase	argH		sp|P11447|ARLY_ECOLI Argininosuccinate lyase OS=Escherichia coli (strain K12) OX=83333 GN=argH PE=1 SV=3	1	1	1	1	0	0	0	0	0	0	0	0	0	0	0	0	1	0	0	1	0	0	0	0	0	0	0	0	0	0	0	0	1	0	0	1	0	0	0	0	0
P20966	P20966	1	1	1	PTS system fructose-specific EIIBC component;Fructose-specific phosphotransferase enzyme IIB component;Fructose permease IIC component	fruA		sp|P20966|PTFBC_ECOLI PTS system fructose-specific EIIBBC component OS=Escherichia coli (strain K12) OX=83333 GN=fruA PE=1 SV=1	1	1	1	1	0	0	0	1	1	0	0	0	0	0	0	0	0	0	0	0	0	0	0	1	1	0	0	0	0	0	0	0	0	0	0	0	0	0	0	1	1
P25772	P25772	2	2	2	DNA ligase B	ligB		sp|P25772|LIGB_ECOLI DNA ligase B OS=Escherichia coli (strain K12) OX=83333 GN=ligB PE=1 SV=2	1	2	2	2	0	1	0	0	0	0	0	0	0	1	0	0	0	0	0	0	0	1	0	0	0	0	0	0	0	1	0	0	0	0	0	0	0	1	0	0	0
P32680	P32680	2	2	2	Uncharacterized protein YjaG	yjaG		sp|P32680|YJAG_ECOLI Uncharacterized protein YjaG OS=Escherichia coli (strain K12) OX=83333 GN=yjaG PE=4 SV=1	1	2	2	2	0	0	1	0	0	0	0	1	0	0	0	0	0	0	0	0	0	0	1	0	0	0	0	1	0	0	0	0	0	0	0	0	0	0	1	0	0
P33226	P33226	2	2	2	Cytochrome c-type protein TorC	torC		sp|P33226|TORC_ECOLI Cytochrome c-type protein TorC OS=Escherichia coli (strain K12) OX=83333 GN=torC PE=1 SV=3	1	2	2	2	1	0	0	0	0	0	1	0	0	0	0	0	0	0	0	0	1	0	0	0	0	0	1	0	0	0	0	0	0	0	0	0	1	0	0	0	0
P36675	P36675	1	1	1	Alternative ribosome-rescue factor A	arfA		sp|P36675|ARFA_ECOLI Alternative ribosome-rescue factor A OS=Escherichia coli (strain K12) OX=83333 GN=arfA PE=1 SV=1	1	1	1	1	0	0	0	0	1	0	0	1	0	0	0	0	0	1	0	1	0	0	0	0	1	0	0	1	0	0	0	0	0	1	0	1	0	0	0	0	1
P36979	P36979	2	2	2	Dual-specificity RNA methyltransferase RlmN	rlmN		sp|P36979|RLMN_ECOLI Dual-specificity RNA methyltransferase RlmN OS=Escherichia coli (strain K12) OX=83333 GN=rlmN PE=1 SV=1	1	2	2	2	0	0	0	0	0	0	0	0	1	0	0	0	1	1	1	0	0	0	0	0	0	0	0	0	1	0	0	0	1	1	1	0	0	0	0	0	0
P37330	P37330	2	2	2	Malate synthase G	glcB		sp|P37330|MASZ_ECOLI Malate synthase G OS=Escherichia coli (strain K12) OX=83333 GN=glcB PE=1 SV=3	1	2	2	2	0	1	0	0	0	0	0	0	0	0	1	0	1	0	0	0	0	1	0	0	0	0	0	0	0	0	1	0	1	0	0	0	0	1	0	0	0
P37388	P37388	2	2	2	Xylose import ATP-binding protein XylG	xylG		sp|P37388|XYLG_ECOLI Xylose import ATP-binding protein XylG OS=Escherichia coli (strain K12) OX=83333 GN=xylG PE=1 SV=1	1	2	2	2	0	0	0	0	0	0	0	0	0	0	1	0	1	0	0	0	0	0	0	0	0	0	0	0	0	0	1	0	1	0	0	0	0	0	0	0	0
P37645	P37645	1	1	1	Uncharacterized protein YhjG	yhjG		sp|P37645|YHJG_ECOLI AsmA family protein YhjG OS=Escherichia coli (strain K12) OX=83333 GN=yhjG PE=3 SV=3	1	1	1	1	0	0	0	0	0	0	1	0	0	0	1	0	0	0	0	0	0	0	0	0	0	0	1	0	0	0	1	0	0	0	0	0	0	0	0	0	0
P39336	P39336	1	1	1	Uncharacterized protein YjgL	yjgL		sp|P39336|YJGL_ECOLI Uncharacterized protein YjgL OS=Escherichia coli (strain K12) OX=83333 GN=yjgL PE=1 SV=2	1	1	1	1	0	0	0	0	0	0	0	0	0	1	0	0	0	1	0	0	0	0	0	0	0	0	0	0	0	1	0	0	0	1	0	0	0	0	0	0	0
P51024	P51024	1	1	1	Uncharacterized protein YaiL	yaiL		sp|P51024|YAIL_ECOLI Uncharacterized protein YaiL OS=Escherichia coli (strain K12) OX=83333 GN=yaiL PE=4 SV=2	1	1	1	1	0	0	0	0	0	0	0	0	0	0	0	0	0	0	1	0	0	0	0	0	0	0	0	0	0	0	0	0	0	0	1	0	0	0	0	0	0
P60293	P60293	1	1	1	Chromosome partition protein MukF	mukF		sp|P60293|MUKF_ECOLI Chromosome partition protein MukF OS=Escherichia coli (strain K12) OX=83333 GN=mukF PE=1 SV=1	1	1	1	1	0	1	0	1	0	0	0	0	0	0	0	0	0	1	0	0	0	1	0	1	0	0	0	0	0	0	0	0	0	1	0	0	0	1	0	1	0
P75694	P75694	1	1	1	Uncharacterized protein YahO	yahO		sp|P75694|YAHO_ECOLI Uncharacterized protein YahO OS=Escherichia coli (strain K12) OX=83333 GN=yahO PE=3 SV=1	1	1	1	1	0	0	0	1	0	0	0	0	0	0	0	0	0	0	0	0	0	0	0	1	0	0	0	0	0	0	0	0	0	0	0	0	0	0	0	1	0
P75726	P75726	1	1	1	Citrate lyase alpha chain	citF		sp|P75726|CILA_ECOLI Citrate lyase alpha chain OS=Escherichia coli (strain K12) OX=83333 GN=citF PE=2 SV=1	1	1	1	1	0	0	0	0	0	0	0	0	0	1	0	1	0	0	0	1	0	0	0	0	0	0	0	0	0	1	0	1	0	0	0	1	0	0	0	0	0
P75797	P75797	1	1	1	Glutathione-binding protein GsiB	gsiB		sp|P75797|GSIB_ECOLI Glutathione-binding protein GsiB OS=Escherichia coli (strain K12) OX=83333 GN=gsiB PE=1 SV=1	1	1	1	1	0	0	0	0	1	1	0	0	0	0	0	0	0	0	0	0	0	0	0	0	1	1	0	0	0	0	0	0	0	0	0	0	0	0	0	0	1
P75821	P75821	2	2	2	Uncharacterized protein YbjS	ybjS		sp|P75821|YBJS_ECOLI Uncharacterized protein YbjS OS=Escherichia coli (strain K12) OX=83333 GN=ybjS PE=3 SV=2	1	2	2	2	0	1	1	1	1	0	2	0	0	0	0	0	0	0	0	0	0	1	1	1	1	0	2	0	0	0	0	0	0	0	0	0	0	1	1	1	1
P76162	P76162	1	1	1	Uncharacterized protein YdfU	ydfU		sp|P76162|YDFU_ECOLI Uncharacterized protein YdfU OS=Escherichia coli (strain K12) OX=83333 GN=ydfU PE=4 SV=4	1	1	1	1	0	0	0	0	0	0	0	0	1	0	0	0	0	0	0	0	0	0	0	0	0	0	0	0	1	0	0	0	0	0	0	0	0	0	0	0	0
P77129	P77129	1	1	1	Uncharacterized protein YlbE	ylbE		sp|P77129|YLBE_ECOLI Uncharacterized protein YlbE OS=Escherichia coli (strain K12) OX=83333 GN=ylbE PE=4 SV=1	1	1	1	1	0	0	0	0	0	0	0	0	0	0	1	0	0	0	1	0	0	0	0	0	0	0	0	0	0	0	1	0	0	0	1	0	0	0	0	0	0
P77444	P77444	1	1	1	Cysteine desulfurase	sufS		sp|P77444|SUFS_ECOLI Cysteine desulfurase OS=Escherichia coli (strain K12) OX=83333 GN=sufS PE=1 SV=1	1	1	1	1	0	0	0	0	0	0	1	0	0	0	0	0	0	0	0	0	0	0	0	0	0	0	1	0	0	0	0	0	0	0	0	0	0	0	0	0	0
P78061	P78061	2	2	2	Gamma-glutamylputrescine synthetase PuuA	puuA		sp|P78061|PUUA_ECOLI Gamma-glutamylputrescine synthetase PuuA OS=Escherichia coli (strain K12) OX=83333 GN=puuA PE=1 SV=2	1	2	2	2	0	0	0	0	0	0	0	0	2	1	1	0	0	0	0	0	0	0	0	0	0	0	0	0	2	1	1	0	0	0	0	0	0	0	0	0	0
Q46806	Q46806	1	1	1	D-phenylhydantoinase	hyuA		sp|Q46806|PHYDA_ECOLI D-phenylhydantoinase OS=Escherichia coli (strain K12) OX=83333 GN=hyuA PE=1 SV=2	1	1	1	1	1	1	1	1	0	1	1	1	1	1	1	1	0	0	1	0	1	1	1	1	0	1	1	1	1	1	1	1	0	0	1	0	1	1	1	1	0
REV__P0A6D3	REV__P0A6D3	1	1	1				sp|P0A6D3|AROA_ECOLI 3-phosphoshikimate 1-carboxyvinyltransferase OS=Escherichia coli (strain K12) OX=83333 GN=aroA PE=1 SV=1	1	1	1	1	0	0	0	0	1	0	1	1	0	0	0	0	0	0	0	0	0	0	0	0	1	0	1	1	0	0	0	0	0	0	0	0	0	0	0	0	1
REV__P0A6Z3	REV__P0A6Z3	1	1	1				sp|P0A6Z3|HTPG_ECOLI Chaperone protein HtpG OS=Escherichia coli (strain K12) OX=83333 GN=htpG PE=1 SV=1	1	1	1	1	0	0	0	0	0	0	0	0	0	1	0	0	0	0	0	0	0	0	0	0	0	0	0	0	0	1	0	0	0	0	0	0	0	0	0	0	0
REV__P0AFM6	REV__P0AFM6	1	1	1				sp|P0AFM6|PSPA_ECOLI Phage shock protein A OS=Escherichia coli (strain K12) OX=83333 GN=pspA PE=1 SV=2	1	1	1	1	0	0	0	0	0	0	0	0	1	0	0	0	0	0	0	0	0	0	0	0	0	0	0	0	1	0	0	0	0	0	0	0	0	0	0	0	0
REV__P17315	REV__P17315	1	1	1				sp|P17315|CIRA_ECOLI Colicin I receptor OS=Escherichia coli (strain K12) OX=83333 GN=cirA PE=1 SV=2	1	1	1	1	1	1	1	0	1	1	1	1	0	1	0	1	0	1	0	0	1	1	1	0	1	1	1	1	0	1	0	1	0	1	0	0	1	1	1	0	1
REV__Q46832	REV__Q46832	1	1	1				sp|Q46832|YGHD_ECOLI Putative type II secretion system M-type protein YghD OS=Escherichia coli (strain K12) OX=83333 GN=yghD PE=3 SV=1	1	1	1	1	0	1	0	1	0	0	0	0	0	0	0	0	0	0	0	0	0	1	0	1	0	0	0	0	0	0	0	0	0	0	0	0	0	1	0	1	0
[truncated: 218 more columns]

## Sheet: curated
protein	plasmid	gene	Ratio H/L A01	Ratio H/L A02	Ratio H/L A03	Ratio H/L A04	Ratio H/L B01	Ratio H/L B02	Ratio H/L B03	Ratio H/L B04	Ratio H/L C01	Ratio H/L C02	Ratio H/L C03	Ratio H/L C04	Ratio H/L D01	Ratio H/L D02	Ratio H/L D03	Ratio H/L D04	Ratio H/L count A01	Ratio H/L count A02	Ratio H/L count A03	Ratio H/L count A04	Ratio H/L count B01	Ratio H/L count B02	Ratio H/L count B03	Ratio H/L count B04	Ratio H/L count C01	Ratio H/L count C02	Ratio H/L count C03	Ratio H/L count C04	Ratio H/L count D01	Ratio H/L count D02	Ratio H/L count D03	Ratio H/L count D04	comments
Tryptophan--tRNA ligase	pld1	trpS	31.398	NaN	NaN	NaN	14.817	0.35031	NaN	10.291	32.425	1.1862	NaN	17.476	30.054	1.0271	NaN	13.458	16	0	0	1	17	2	0	15	15	2	0	17	16	2	0	15
Cysteine--tRNA ligase	pld1	cysS	14.336	NaN	NaN	0.2962	9.4776	NaN	NaN	9.3646	21.239	NaN	NaN	16.104	12.259	NaN	NaN	13.452	15	0	0	2	10	0	0	14	20	0	0	18	17	0	0	18
Valine--tRNA ligase	pld1	valS	8.517	0.03192	NaN	NaN	3.4257	NaN	0.35641	6.1553	7.4005	0.59151	NaN	8.1341	8.8745	0.37333	0.72539	5.7565	34	4	1	0	25	1	2	30	42	4	1	45	51	6	3	44
Histidine--tRNA ligase	pld1	hisS	7.2321	NaN	NaN	NaN	4.1356	0.25205	0.26337	2.5953	7.3017	0.095936	NaN	3.8235	5.7913	NaN	NaN	3.9204	29	0	1	1	28	2	2	28	38	3	0	42	40	1	0	36
Tyrosine--tRNA ligase	pld1	tyrS	7.9596	NaN	NaN	NaN	4.8734	NaN	NaN	2.7478	9.8423	NaN	NaN	3.7147	10.136	NaN	NaN	4.818	8	0	0	1	10	0	0	7	19	1	0	14	18	1	0	13
Arginine--tRNA ligase	pld1	argS	6.5485	0.29865	NaN	0.054911	7.397	0.79896	0.42682	2.7767	8.1827	1.2573	0.66031	3.4056	6.8857	0.71078	0.63301	3.7747	63	13	1	2	52	17	3	60	62	8	6	65	63	12	4	58
Leucine--tRNA ligase	pld1	leuS	4.8369	NaN	0.1401	0.32002	3.9056	0.078499	NaN	1.973	5.8443	0.38725	NaN	2.9158	6.468	NaN	NaN	3.0423	48	1	2	2	47	2	0	46	70	2	0	61	60	1	0	58
Threonine--tRNA ligase	pld1	thrS	4.1389	0.33894	NaN	0.47404	4.7883	0.2501	0.42323	1.824	5.0597	0.59247	0.22166	2.4457	4.011	NaN	NaN	2.048	38	3	0	5	39	5	2	52	59	3	3	55	51	1	0	37
Lysine--tRNA ligase	pld1	lysS	3.2752	NaN	29.098	0.11513	1.7869	6.8191	NaN	0.95171	2.9969	5.2675	10.825	0.98307	3.6581	NaN	0.81132	1.4525	14	0	3	2	17	3	1	17	20	2	2	17	18	1	2	16
Methionine--tRNA ligase	pld1	metG	2.114	NaN	0.21559	NaN	1.3538	0.12811	0.071272	0.57286	2.636	0.21416	0.16003	0.81915	2.0919	NaN	NaN	1.0046	48	0	3	0	52	4	2	39	55	3	2	51	66	1	0	59
Serine--tRNA ligase	pld1	serS	1.0698	1.183	NaN	0.43496	0.86353	NaN	NaN	0.42214	1.5269	NaN	0.19068	0.5425	1.4353	1.067	NaN	0.67301	32	2	0	3	33	1	0	26	45	0	5	42	41	3	1	31
Glutamine--tRNA ligase	pld1	glnS	0.7337	NaN	NaN	0.069451	0.57437	NaN	NaN	0.3852	0.99791	0.01809	0.023913	0.22422	1.3573	NaN	0.071948	0.57205	31	1	1	2	33	1	0	22	40	3	2	22	38	1	2	34
Peptide chain release factor 1	pld1	prfA	0.43062	NaN	NaN	NaN	0.36055	NaN	NaN	0.17366	0.51011	NaN	NaN	0.18029	0.57426	NaN	NaN	0.24127	19	0	0	1	15	1	1	9	33	0	0	24	29	0	1	21
Phenylalanine--tRNA ligase alpha subunit	pld2	pheS	NaN	0.041124	NaN	0.072438	NaN	5.7285	0.094011	0.73284	0.41829	3.6085	NaN	0.48216	NaN	2.934	NaN	0.33363	1	4	0	4	1	24	4	20	2	35	1	26	1	34	1	24
Methionyl-tRNA formyltransferase	pld2	fmt	NaN	0.18567	NaN	0.025443	NaN	2.3385	NaN	0.48361	NaN	2.5825	NaN	0.28931	NaN	2.7486	NaN	0.3247	0	5	0	4	0	21	0	14	0	26	0	20	1	29	0	19
Translation initiation factor IF-1	pld2	infA	NaN	0.018375	NaN	0.0065989	NaN	1.3312	NaN	0.27347	NaN	2.508	NaN	0.2376	NaN	2.6213	NaN	0.1968	0	4	1	3	1	46	1	14	1	55	0	20	1	55	1	13
Translation initiation factor IF-3;Translation initiation factor IF-3, N-terminally processed;Translation initiation factor IF-3S	pld2	infC	NaN	0.039378	0.28047	0.20004	NaN	1.6647	NaN	0.18424	NaN	1.5853	0.0092395	0.076829	NaN	1.7912	0.033001	0.09668	1	7	5	5	0	77	1	22	1	70	2	15	1	83	4	9
Asparagine--tRNA ligase	pld2	asnS	0.013748	0.17391	NaN	0.030224	NaN	0.7334	NaN	0.11845	1.4295	0.56445	0.14563	0.075715	0.55543	0.47517	0.51563	0.046464	3	6	0	2	0	37	1	17	2	43	3	22	2	40	2	17
Elongation factor Ts	pld2	tsf	NaN	0.035318	NaN	0.010864	NaN	0.54905	NaN	0.11394	NaN	0.7761	0.17268	0.06806	NaN	0.7376	0.16599	0.077805	0	6	1	6	1	49	0	19	1	135	8	19	0	136	11	21
Phenylalanine--tRNA ligase beta subunit	pld2	pheT	1.4239	NaN	NaN	NaN	NaN	0.64663	NaN	0.087054	NaN	0.57666	0.090318	0.034162	1.4114	0.70632	0.48052	0.03816	2	0	1	1	0	61	0	23	1	90	7	17	4	97	11	20
Isoleucine--tRNA ligase	pld2	ileS	0.30026	0.12726	0.63844	0.14259	0.28215	0.40792	0.20572	0.070909	0.21289	0.37607	0.39137	0.033407	0.53689	0.39495	0.33712	0.036946	9	10	7	14	11	175	11	53	13	191	17	52	14	211	8	48
Alanine--tRNA ligase	pld2	alaS	0.83445	0.42289	0.028469	0.056102	0.43178	0.6071	0.41732	0.053602	0.86554	0.45985	0.19399	0.026391	0.74194	0.38199	0.28743	0.027626	7	15	12	14	6	159	23	48	8	145	16	28	7	138	19	37
Glycine--tRNA ligase alpha subunit	pld3	glyQ	NaN	NaN	23.519	NaN	NaN	NaN	17.929	12.906	NaN	NaN	24.293	9.0107	NaN	NaN	8.9378	6.4368	0	0	8	0	1	0	8	10	0	1	6	5	0	0	10	8
Peptide chain release factor 2	pld3	prfB	NaN	NaN	6.9922	0.43126	NaN	NaN	7.4125	4.3814	NaN	NaN	11.814	2.8362	NaN	NaN	5.9732	4.0611	1	0	11	2	0	0	11	11	1	1	21	19	1	0	18	14
Aspartate--tRNA ligase	pld3	aspS	0.51386	NaN	4.5058	0.098897	0.1943	0.18032	5.0973	2.4971	0.069718	NaN	4.1387	1.7147	0.74056	NaN	4.4312	2.21	3	0	89	7	4	3	92	94	2	0	74	60	6	1	80	70
Glutamate--tRNA ligase	pld3	gltX	NaN	NaN	4.3668	0.082129	NaN	NaN	4.1329	1.5842	NaN	NaN	5.1949	1.0783	NaN	NaN	2.8039	2.5346	0	0	34	3	0	0	39	24	1	1	48	27	0	0	36	36
Translation initiation factor IF-2	pld3	infB	0.52586	0.035331	1.769	0.16018	1.3983	0.22708	1.813	1.2835	0.064516	0.055496	2.2395	0.79135	0.42308	0.67316	2.1251	0.89405	2	4	75	8	3	2	99	74	3	2	117	98	4	6	128	108
Ribosome-recycling factor	pld3	frr	0.035781	0.064101	2.1424	0.031829	0.032616	0.030272	1.5252	0.75453	NaN	0.020347	2.3619	0.52288	NaN	NaN	1.1415	0.64239	3	3	67	5	3	2	61	55	1	2	44	31	1	0	46	54
Glycine--tRNA ligase beta subunit	pld3	glyS	2.1137	NaN	1.3968	NaN	0.58088	NaN	1.5107	0.94281	0.34875	0.3373	0.90033	0.36526	0.39163	NaN	1.3992	0.88398	2	1	57	0	3	1	53	57	3	4	60	43	3	1	77	68
Elongation factor G	pld3	fusA	0.28654	0.85307	0.60927	0.4055	0.22116	0.3881	0.72645	0.34142	0.049863	0.83854	0.70744	0.28478	0.37167	0.18304	0.68683	0.32866	12	16	84	18	9	13	99	76	8	12	107	68	13	8	100	73
Proline--tRNA ligase	pld3	proS	NaN	NaN	0.54638	NaN	NaN	0.15537	0.49614	0.24464	0.012411	NaN	0.54249	0.16056	NaN	NaN	0.63009	0.30454	1	0	29	0	1	2	32	21	2	1	44	25	0	1	45	36
Peptide chain release factor 3	pld3	prfC	NaN	NaN	0.075235	0.015429	0.1818	NaN	0.1169	0.047477	NaN	NaN	0.07432	0.04025	NaN	NaN	0.090236	0.048158	1	0	11	3	2	1	12	10	1	0	16	8	0	1	20	11
Elongation factor Tu 2;Elongation factor Tu 1	ex	tufB;tufA	0.23756	NaN	0.34729	0.1186	NaN	NaN	0.3357	0.16211	NaN	0.1835	0.23044	0.15439	0.55603	1.0286	0.26747	0.15775	3	1	22	2	1	0	26	12	0	2	16	4	2	2	9	5	numbers result from high-frequency detection of a single peptide
