# Supplementary material for: In vitro self-replication and multicistronic expression of large synthetic genomes
Source: Nat Commun. 2020 Feb 14;11:904. doi: 10.1038/s41467-020-14694-2 (PMC7021806; doi:10.1038/s41467-020-14694-2)
Supplement: Supplementary file 7 — Source Data [file 41467_2020_14694_MOESM7_ESM.xlsx]

## Sheet: Figure 1B
Figure 1B, pREP replication in PURExpress vs PURErep
name	mean_PCR_eff	Cq
t0 PURExpress	1.77427	12.4328
t0 PURExpress	1.77427	12.3335
t0 PURExpress	1.77427	12.2006
tfinal PURExpress	1.78322	12.7946
tfinal PURExpress	1.78322	12.6109
tfinal PURExpress	1.78322	12.6132
t0 PURErep	1.79158	12.2156
t0 PURErep	1.79158	12.2865
t0 PURErep	1.79158	12.336
tfinal PURErep	1.76046	8.21064
tfinal PURErep	1.76046	8.10177
tfinal PURErep	1.76046	9.06257
			plotted data
	deltaCq	stdev deltaCq	fold change, lower boundary	fold change, mean	fold change, upper boundary
PURExpress	-0.350581	0.157134	0.746472	0.817175	0.894574
PURErep	3.82103	0.529586	6.62286	8.97739	12.169
Approximated fold replication for each individual biological replicates calculated using the mean PCR efficiency and mean Cq(t0)
PURExpress 1	0.761841
PURExpress 2	0.846891
PURExpress 3	0.845771
PURErep 1	10.3499
PURErep 2	11.0177
PURErep 3	6.34486

## Sheet: Figure 1E
Figure 1D, Kinetics of pREP replication at different DNA input concentrations.					Red Cq values were obvious outliers (2nM, batch 3, 6h) or Cq-values from low quality traces (4 nM, batch 1-3, 0h) and were excluded from further the calculations.
2nM	0 h			mean (tech)	std (tech)	2 h			mean (tech)	std (tech)	6 h			mean (tech)	std (tech)	24 h			mean (tech)	std (tech)
batch 1	18.102	17.4275	17.504	17.6778	0.301576	13.1015	12.5292	14.8806	13.5037	1.00122	13.7136	12.9647	13.9077	13.5287	0.406572	12.0647	12.9429	12.4196	12.4757	0.360732
batch 2	17.4244	16.3114	17.6688	17.1349	0.590786	14.0469	13.0007	15.0234	14.0237	0.825902	13.769	13.2224	13.4879	13.4931	0.22321	13.4285	14.1198	12.6699	13.4061	0.592144
batch 3	16.2963	15.4943	17.5197	16.4368	0.832801	14.8205	14.4113	14.9568	14.7295	0.231803	29.5041473810106	14.2993	13.7728	14.0361	0.263264	14.3599	11.9968	12.5412	12.966	1.01038
4nM	0 h			mean (tech)	std (tech)	2 h			mean (tech)	std (tech)	6 h			mean (tech)	std (tech)	24 h			mean (tech)	std (tech)
batch 1	17.0486171731997	16.0443	15.6916	15.868	0.176354	13.9634	12.7649	13.9065	13.5449	0.552028	12.0705	11.8863	12.3719	12.1096	0.200185	11.6106	11.8698	11.871	11.7838	0.122473
batch 2	17.5040852883101	16.0456	15.2632	15.6544	0.391243	13.0253	12.5767	14.495	13.3657	0.81927	12.6285	12.1901	12.4819	12.4335	0.182223	11.6935	15.3107	12.45	13.1514	1.55778
batch 3	17.7841022415321	16.3441	16.0246	16.1843	0.159762	13.6814	13.2683	14.0038	13.6512	0.301043	11.761	11.1796	12.1806	11.7071	0.410401	14.9	11.726	11.5254	12.7172	1.5457
8 nm	0 h			mean (tech)	std (tech)	2 h			mean (tech)	std (tech)	6 h			mean (tech)	std (tech)	24 h			mean (tech)	std (tech)
batch 1	13.4053	12.9849	13.7558	13.382	0.315153	11.6098	11.1094	12.7054	11.8082	0.666489	12.1616	11.9656	10.744	11.6237	0.6272	10.4908	11.4844	10.9723	10.9825	0.405722
batch 2	14.5327	13.7736	13.8765	14.0609	0.336216	12.8802	12.3416	12.693	12.6383	0.22323	11.0545	11.0913	10.8678	11.0045	0.0978549	11.6277	10.6163	11.1023	11.1155	0.413019
batch 3	13.9936	13.4183	14.0007	13.8042	0.272852	12.9719	12.1424	12.7162	12.6101	0.346822	10.0831	11.0083	10.4744	10.5219	0.379216	10.7177	10.6648	11.0226	10.8017	0.157716
	kin1	kin2	kin3			kin1	kin2	kin3			kin1	kin2	kin3			kin1	kin2	kin3
	2 nM			plotted data
	Time (h)	deltaCq	stdev deltaCq	fold change, mean	fold change, upper limit	fold change, lower limit
	0	0	0.87983	1	1.67724	0.596216
	2	2.99752	0.874959	5.82349	9.7395	3.48202
	6	3.3972	0.692318	7.36566	11.0647	4.90322
	24	4.13389	0.776947	11.3571	17.9309	7.19343
	4 nM			plotted data
	Time (h)	deltaCq	stdev deltaCq	fold change, mean	fold change, upper limit	fold change, lower limit
	0	0	0.377061	1	1.24811	0.801211
	2	2.38163	0.303163	4.05476	4.84567	3.39294
	6	3.81885	0.451147	9.43727	12.303	7.23904
	24	3.35145	0.747942	7.17025	11.1292	4.61961
	8 nM			plotted data
	Time (h)	deltaCq	stdev deltaCq	fold change, mean	fold change, upper limit	fold change, lower limit
	0	0	0.48481	1	1.32972	0.752041
	2	1.39682	0.582805	2.27284	3.20143	1.6136
	6	2.69899	0.650056	4.88628	7.16011	3.33455
	24	2.78248	0.377259	5.13205	6.40612	4.11138
	mean PCR eff:
	1.8

## Sheet: Figure 1C
Figure 1C, TTcDR of pREP in either PURExpress or PURErep.

## Sheet: Figure 1F
Figure 1F, serial diution of pREP in PURErep
indiv_PCR_eff	Amplicon	mean_PCR_eff	Cq	Cq av	stdev	delta Cq	stdev	fold av	fold upper	fold lower	DNA	DNA upper	DNA lower
1.81501	generation 0	1.83757	13.2867	13.6255	0.293431	0	0.414973				4
1.85168	generation 0	1.83757	13.7899
1.84601	generation 0	1.83757	13.7998												plotted data
1.73868	generation 1	1.74625	8.53727	8.40724	0.174079	5.21822	0.341182	18.3386	22.1804	15.1623	73.3545	88.7215	60.6491		Gen	nM	nM upper	nM lower
1.74165	generation 1	1.74625	8.47498												0	4
1.75843	generation 1	1.74625	8.20947												1	73.3545	88.7215	60.6491
1.79415	generation 2	1.76337	7.91849	7.65349	0.266904	5.97197	0.39666	29.5913	37.0577	23.6292	118.365	148.231	94.5166		1 (dil)	2.34734	2.83909	1.94077
1.78648	generation 2	1.76337	7.65724												2	118.365	148.231	94.5166
1.7095	generation 2	1.76337	7.38472												2 (dil)	3.78768	4.74339	3.02453
1.79255	generation 3	1.77788	9.35778	9.41276	0.0492609	4.2127	0.297537	11.2919	13.4006	9.51508	45.1677	53.6023	38.0603		3	45.1677	53.6023	38.0603
1.76401	generation 3	1.77788	9.45289												3 (dil)	1.44537	1.71527	1.21793
1.7771	generation 3	1.77788	9.42761												4	8.53499	11.2594	6.46982
1.70372	generation 4	1.71631	12.6785	12.2224	0.420605	1.40303	0.512845	2.13375	2.81484	1.61746	8.53499	11.2594	6.46982		4 (dil)	0.27312	0.3603	0.207034
1.78148	generation 4	1.71631	12.139												5	3.51926	4.18537	2.95916
1.66372	generation 4	1.71631	11.8498												5 (dil)	0.112616	0.133932	0.0946932
1.72916	generation 5	1.7344	13.8494	13.858	0.113993	-0.232528	0.314795	0.879815	1.04634	0.73979	3.51926	4.18537	2.95916		6	0.343262	0.450136	0.261762
1.76724	generation 5	1.7344	13.976
1.70679	generation 5	1.7344	13.7485
1.92347	generation 6	1.89998	17.1508	17.4512	0.303714	-3.82578	0.422308	0.0858155	0.112534	0.0654406	0.343262	0.450136	0.261762
1.89079	generation 6	1.89998	17.4447
1.88569	geneation 6	1.89998	17.7582
1.88305	neg. control	1.88305	24.8784

## Sheet: Figure 2C
Figure 2C, co-TTcDR of pREP, pLD1-3, prRNA and pEFTu			Red Cq values are Cq-values from low quality traces and were excluded from further the calculations.
									plotted data
biol. replicates	tech1	tech2	tech3	avg		efficiency	delta cq (avg of tech means)	stdev	plasmid	fold change, mean	upper limit	lower limit
pREP t(0) rep1	16.8846	16.0063	15.1791	16.0233	pREP	1.80771	3.21818	0.56728	pREP	6.72186	9.4049	4.80424
pREP t(0) rep2	17.1842	16.3528	15.1408	16.226	pREP	1.80771
pREP t(0) rep3	17.1611	16.6268	15.3372	16.375	pREP	1.80771
pREP t(16h) rep1	14.2098	13.6349	12.4206	13.4218	pREP	1.80771
pREP t(16h) rep2	12.6534	12.9924	11.5114	12.3857	pREP	1.80771
pREP t(16h) rep3	13.5904	13.4237	12.473	13.1624	pREP	1.80771
pLD1 t(0) rep1	19.374	19.1004	19.7157	19.3967	pLD1	1.88531	1.57095	0.486477	pLD1	2.70776	3.68619	1.98904
pLD1 t(0) rep2	19.7002	19.5756	19.9247	19.7335	pLD1	1.88531
pLD1 t(0) rep3	19.3697	20.0195	20.0994	19.8295	pLD1	1.88531
pLD1 t(16h) rep1	19.0037	19.1059	17.261	18.4568	pLD1	1.88531
pLD1 t(16h) rep2	18.5207	17.5694	16.7476	17.6126	pLD1	1.88531
pLD1 t(16h) rep3	19.041	18.9276	16.5638	18.1775	pLD1	1.88531
pLD2 t(0) rep1	20.105	19.4539	19.4483	19.6691	pLD2	1.88763	1.34533	0.331084	pLD2	2.35072	2.90103	1.90479
pLD2 t(0) rep2	20.5846	19.9599	19.2805	19.9417	pLD2	1.88763
pLD2 t(0) rep3	20.5083	20.1086	19.9441	20.187	pLD2	1.88763
pLD2 t(16h) rep1	19.0938	19.176	17.4275	18.5657	pLD2	1.88763
pLD2 t(16h) rep2	18.5817	19.0938	17.5027	18.3927	pLD2	1.88763
pLD2 t(16h) rep3	19.0076	19.2982	18.1042	18.8033	pLD2	1.88763
pLD3 t(0) rep1	19.4048	19.0161	18.0316	18.8175	pLD3	1.83814	1.53981	0.394181	pLD3	2.55325	3.24569	2.00854
pLD3 t(0) rep2	19.9148	19.4171	18.044	19.1253	pLD3	1.83814
pLD3 t(0) rep3	19.6096	19.5598	18.7061	19.2918	pLD3	1.83814
pLD3 t(16h) rep1	18.0964	18.0658	17.2911	17.8178	pLD3	1.83814
pLD3 t(16h) rep2	17.5707	17.4992	16.5343	17.2014	pLD3	1.83814
pLD3 t(16h) rep3	17.689	18.0523	17.0467	17.596	pLD3	1.83814
prRNA t(0) rep1	26.8162	29.4028	26.9215	27.7135	pRIBO	1.55	4.69127	0.460055	prRNA	7.81442	9.56004	6.38754
prRNA t(0) rep2	"28.2772422367697	29.2524	26.7317	27.9921	pRIBO	1.55
prRNA t(0) rep3	27.2336	28.7675	27.3324	27.7778	pRIBO	1.55
prRNA t(16h) rep1	22.8252	24.2736	23.0475	23.3821	pRIBO	1.55
prRNA t(16h) rep2	22.4157	"23.1545958273914	22.8498	22.6328	pRIBO	1.55
prRNA t(16h) rep3	22.8661	24.5131	22.8049	23.3947	pRIBO	1.55
pEFtu t(0) rep1	18.3433	18.0416	17.9893	18.1248	pEF-tu	1.82445	2.21055	0.50742	pEFTu	3.77786	5.12567	2.78447
pEFtu t(0) rep2	18.5654	18.9077	17.7101	18.3944	pEF-tu	1.82445
pEFtu t(0) rep3	19.1524	18.9496	18.3854	18.8292	pEF-tu	1.82445
pEFtu t(16h) rep1	16.6051	17.0044	15.8691	16.4929	pEF-tu	1.82445
pEFtu t(16h) rep2	15.9888	16.2541	15.2296	15.8242	pEF-tu	1.82445
pEFtu t(16h) rep3	16.3497	16.8021	16.0471	16.3996	pEF-tu	1.82445
For improved visualisation of the data variability: Fold replication for each individual biological replicate calculated using the mean PCR efficiency and mean Cq(t0)
pREP 1	5.20542
pREP 2	9.61293
pREP 3	6.06955
pLD1 1	2.13533
pLD1 2	3.64722
pLD1 3	2.5492
pLD2 1	2.38308
pLD2 2	2.65998
pLD2 3	2.0492
pLD3 1	2.15393
pLD3 2	3.13465
pLD3 3	2.46525
prRNA 1	7.01703
prRNA 2	9.74496
prRNA 3	6.97841
pEFTu 1	3.24286
pEFTu 2	4.84775
pEFTu 3	3.42981

## Sheet: Figure 2E
Figure 2E, number of plasmids identified from randomly picked colonies obtained by transformation of TTcDR products (6 plasmids)
	plotted data
		Kan	Zeo	Amp
	pLD1	4
	pLD2	2
	pLD3	3
	prRNA	3
	pEFTu			7
	pREP		7

## Sheet: Figure 3C
Figure 3C, number of plasmids identified from randomly picked colonies obtained by transformation of TTcDR products (11 plasmids)
	plotted data
	pLD1	2
	pLD2	2
	pLD3	4
	prRNA	4
	pEFTu			4
	pREP		5
	pIPP			5
	pAK1			3
	pT7pol				5
	pCKM				4
	pNDK				3

## Sheet: Figure 4A
Figure 4A, H/L raw values for the expressed genes from either pLD1, pLD2, or pLD3 in PURErep.
		plotted data								plotted data						plotted data
		pLD1								pLD2						pLD3
	gene id	rep1	rep2	rep3	rep4	av	stdev		gene id	rep1	rep2	rep3	av		gene id	rep1	rep2	rep3	rep4	av	stdev
	trpS	31.398	14.817	32.425	30.054	27.1735	8.29468		pheS	5.7285	3.6085	2.934	4.09033		glyQ	23.519	17.929	24.293	8.9378	18.6697	7.08039
	cysS	14.336	9.4776	21.239	12.259	14.3279	5.01894		fmt	2.3385	2.5825	2.7486	2.55653		prfB	6.9922	7.4125	11.814	5.9732	8.04797	2.58238
	valS	8.517	3.4257	7.4005	8.8745	7.05443	2.49928		infA	1.3312	2.508	2.6213	2.1535		aspS	4.5058	5.0973	4.1387	4.4312	4.54325	0.401908
	tyrS	7.9596	4.8734	9.8423	10.136	8.20283	2.42001		infC	1.6647	1.5853	1.7912	1.6804		gltX	4.3668	4.1329	5.1949	2.8039	4.12462	0.991383
	hisS	7.2321	4.1356	7.3017	5.7913	6.11517	1.49209		tsf	0.54905	0.7761	0.7376	0.687583		infB	1.769	1.813	2.2395	2.1251	1.98665	0.231392
	argS	6.5485	7.397	8.1827	6.8857	7.25347	0.71094		asnS	0.7334	0.56445	0.47517	0.591007		frr	2.1424	1.5252	2.3619	1.1415	1.79275	0.560326
	leuS	4.8369	3.9056	5.8443	6.468	5.2637	1.12754		pheT	0.64663	0.57666	0.70632	0.643203		glyS	1.3968	1.5107	0.90033	1.3992	1.30176	0.272843
	thrS	4.1389	4.7883	5.0597	4.011	4.49947	0.50527		ileS	0.40792	0.37607	0.39495	0.39298		fusA	0.60927	0.72645	0.70744	0.68683	0.682497	0.0514295
	lysS	3.2752	1.7869	2.9969	3.6581	2.92928	0.808382		alaS	0.6071	0.45985	0.38199	0.48298		proS	0.54638	0.49614	0.54249	0.63009	0.553775	0.0557608
	metG	2.114	1.3538	2.636	2.0919	2.04892	0.527237								prfC	0.075235	0.1169	0.07432	0.090236	0.0891727	0.0198729
	serS	1.0698	0.86353	1.5269	1.4353	1.22388	0.310973
	glnS	0.7337	0.57437	0.99791	1.3573	0.91582	0.342247
	prfA	0.43062	0.36055	0.51011	0.57426	0.468885	0.0931022

## Sheet: Figure 4B
Figure 4B, H/L raw values for the genes expressed during co-TTcDR of pLD1, pLD2, pLD3, and pREP in PURErep.
		plotted data
		gene id	rep1	rep2	rep3	average	stdev
	pLD1	trpS	10.291	17.476	13.458	13.7417	3.60089
		cysS	9.3646	16.104	13.452	12.9735	3.1582
		valS	6.1553	8.1341	5.7565	6.68197	4.13936
		tyrS	2.7478	3.7147	4.818	3.76017	1.90756
		hisS	2.5953	3.8235	3.9204	3.4464	0.822787
		argS	2.7767	3.4056	3.7747	3.319	0.570061
		leuS	1.973	2.9158	3.0423	2.6437	0.612545
		thrS	1.824	2.4457	2.048	2.1059	0.512813
		lysS	0.95171	0.98307	1.4525	1.12909	0.597811
		metG	0.57286	0.81915	1.0046	0.79887	0.288016
		serS	0.42214	0.5425	0.67301	0.545883	0.210383
		glnS	0.3852	0.22422	0.57205	0.393823	0.159231
		prfA	0.17366	0.18029	0.24127	0.198407	0.155347
	pLD2	pheS	0.73284	0.48216	0.33363	0.51621	0.217117
		fmt	0.48361	0.28931	0.3247	0.365873	0.165375
		infA	0.27347	0.2376	0.1968	0.235957	0.0996793
		infC	0.18424	0.076829	0.09668	0.11925	0.077339
		tsf	0.11394	0.06806	0.077805	0.0866017	0.0431278
		asnS	0.11845	0.075715	0.046464	0.0802097	0.027753
		pheT	0.087054	0.034162	0.03816	0.0531253	0.0330344
		ileS	0.070909	0.033407	0.036946	0.0470873	0.0230082
		alaS	0.053602	0.026391	0.027626	0.035873	0.0174261
	pLD3	glyQ	12.906	9.0107	6.4368	9.45117	5.55317
		prfB	4.3814	2.8362	4.0611	3.75957	3.77195
		aspS	2.4971	1.7147	2.21	2.1406	1.05594
		gltX	1.5842	1.0783	2.5346	1.73237	0.575607
		infB	1.2835	0.79135	0.89405	0.989633	0.64119
		glyS	0.94281	0.36526	0.88398	0.730683	0.295778
		frr	0.75453	0.52288	0.64239	0.639933	0.219647
		fusA	0.34142	0.28478	0.32866	0.318287	0.191724
		proS	0.24464	0.16056	0.30454	0.23658	0.0666963
		prfC	0.047477	0.04025	0.048158	0.045295	0.114356

## Sheet: Figure S1B
Figure S1B, sfGFP expression in PURErep and PURExpress
Novex Sharp Pre-stained Protein standard was used to estimate molecular weights as it show a characeristic mix of fluorescent and non-fluorescent (shadowed) bands at green excitation.

[truncated: 2 more sheets: Figure S1C, Figure S5]
